# Supplementary material for: Degradation of perineuronal nets in hippocampal CA2 explains the loss of social cognition memory in Alzheimer's disease
Source: Alzheimers Dement. 2025 Oct 22;21(10):e70813. doi: 10.1002/alz.70813 (PMC12541281; doi:10.1002/alz.70813)
Supplement: Supplementary file 1 — Supporting Information [file ALZ-21-e70813-s005.xlsx]

## Sheet: Antibodies details
Supplementary Table 1: List of Antibodies/Reagents
Antibodies/Reagents	Host	Dilution	Catelogue and Vendor
Biotinylated WFA	N/A	1 to 500	B-1355, Vector Laboratories
anti-NeuN	Rabbit	1 to 500	ABN78, Millipore
anti-NeuN	Mouse	1 to 1000	MAB377, Millipore
anti-PCP4	Rabbit	1 to 500	HPA005792, Sigma-Aldrich
anti-parvalbumin	Guinea pig	1 to 1000	GP-72, Swant
anti-aggrecan	Rabbit	1 to 500	AB1031, Sigma-Aldrich
Amylo-Glo	N/A	1 to 100	TR-300-AG, Biosensis
2B6	Mouse	1 to 100	270432-CS, Amsbio
