# Supplementary material for: Degradation of perineuronal nets in hippocampal CA2 explains the loss of social cognition memory in Alzheimer's disease
Source: Alzheimers Dement. 2025 Oct 22;21(10):e70813. doi: 10.1002/alz.70813 (PMC12541281; doi:10.1002/alz.70813)
Supplement: Supplementary file 2 — Supporting Information [file ALZ-21-e70813-s001.xlsx]

## Sheet: Descriptive statistics
Supplementary Table 2: Discriptive statistics for Fig 1G-J, 2B-G, 2I-K, 3C-E, 3H-M, 5B-G, 5I, Sup Fig 1B-E, 2, 4B-C, 5B, 6B-C, 7, 8, 9B-C
Descriptive statistics Fig 1G
	CA2 WFA area (normalized to PCP4)
	Control				5XFAD
	3M	6M	9M	12M	3M	6M	9M	12M
Number of values	8	8	9	10	8	9	10	12
Mean	0.724	0.4769	0.2733	0.4254	0.7912	0.2852	0.07871	0.0667
Std. Deviation	0.305	0.1213	0.1237	0.1556	0.1568	0.09046	0.03787	0.0286
Std. Error of Mean	0.1078	0.0429	0.04124	0.04921	0.05544	0.03015	0.01198	0.008256
Lower 95% CI	0.469	0.3755	0.1783	0.3141	0.6601	0.2157	0.05162	0.04853
Upper 95% CI	0.9789	0.5783	0.3684	0.5367	0.9223	0.3548	0.1058	0.08487
Descriptive statistics Fig 1H
	WFA CA2 intensity
	Control				5XFAD
	3M	6M	9M	12M	3M	6M	9M	12M
Number of values	7	9	9	10	8	10	10	12
Mean	2223	1661	1169	1329	1921	1006	712.5	673.5
Std. Deviation	723	237.1	250.5	191.8	358.5	184.7	181.6	195.6
Std. Error of Mean	273.3	79.04	83.5	60.64	126.8	58.42	57.44	56.47
Lower 95% CI	1555	1479	976.4	1191	1621	873.5	582.6	549.2
Upper 95% CI	2892	1843	1362	1466	2220	1138	842.4	797.8
Descriptive statistics Fig 1I
	PV cellsx104 / mm3 count per brain slice
	3M Control	3M 5XFAD	6M Control	6M 5XFAD
Number of values	8	9	9	10
Mean	2.464	2.451	2.556	2.597
Std. Deviation	0.9668	0.7223	0.6194	0.7182
Std. Error of Mean	0.3418	0.2408	0.2065	0.2271
Lower 95% CI	1.656	1.896	2.079	2.083
Upper 95% CI	3.272	3.006	3.032	3.111
Descriptive statistics Fig 1J
	NeNcellsx102 / mm2 count per brain slice
	3M Control	3M 5XFAD	6M Control	6M 5XFAD
Number of values	8	9	9	10
Mean	59.74	59.63	46.33	51.23
Std. Deviation	15.89	8.956	9.557	15.77
Std. Error of Mean	5.618	2.985	3.186	4.985
Lower 95% CI	46.46	52.75	38.99	39.96
Upper 95% CI	73.03	66.51	53.68	62.51
Descriptive statistics Fig 2B
	Time spent investigating (s)
	Control			5XFAD
	Novel 1	Familiar	Novel 2	Novel 1	Familiar	Novel 2
Number of values	7	7	7	9	9	9
Mean	44.43	29.57	45.43	40.67	17.22	26.67
Std. Deviation	6.828	13.3	15.78	13.51	6.3	8.703
Std. Error of Mean	2.581	5.028	5.964	4.503	2.1	2.901
Lower 95% CI	38.11	17.27	30.84	30.28	12.38	19.98
Upper 95% CI	50.74	41.87	60.02	51.05	22.07	33.36
Descriptive statistics Fig 2C
	Difference score (Novel1-Familiar)
	Control	5XFAD
Number of values	7	9
Mean	14.86	23.44
Std. Deviation	9.99	10.04
Std. Error of Mean	3.776	3.346
Lower 95% CI	5.617	15.73
Upper 95% CI	24.1	31.16
Descriptive statistics Fig 2D
	Difference score (Familiar-Novel2)
	Control	5XFAD
Number of values	7	9
Mean	-15.86	-9.444
Std. Deviation	17.64	9.488
Std. Error of Mean	6.667	3.163
Lower 95% CI	-32.17	-16.74
Upper 95% CI	0.4564	-2.151
Descriptive statistics Fig 2E
	Time spent investigating (s)
	Control			5XFAD
	Novel 1	Familiar	Novel 2	Novel 1	Familiar	Novel 2
Number of values	10	10	10	9	9	9
Mean	36.8	21.9	34.9	37.78	34.11	30.67
Std. Deviation	7.451	8.02	11.05	9.782	13.14	12.58
Std. Error of Mean	2.356	2.536	3.494	3.261	4.379	4.193
Lower 95% CI	31.47	16.16	27	30.26	24.01	21
Upper 95% CI	42.13	27.64	42.8	45.3	44.21	40.34
Descriptive statistics Fig 2F
	Difference score (Novel1-Familiar)
	Control	5XFAD
Number of values	10	9
Mean	14.9	3.667
Std. Deviation	6.008	12.54
Std. Error of Mean	1.9	4.18
Lower 95% CI	10.6	-5.972
Upper 95% CI	19.2	13.31
Descriptive statistics Fig 2G
	Difference score (Familiar-Novel2)
	Control	5XFAD
Number of values	10	9
Mean	-13	3.444
Std. Deviation	11.44	13.03
Std. Error of Mean	3.618	4.343
Lower 95% CI	-21.18	-6.571
Upper 95% CI	-4.816	13.46
Descriptive statistics Fig 2I
	% time with the object
	Control		5XFAD
	Familiar	Novel 2	Familiar	Novel 2
Number of values	11	17	11	17
Mean	37.31	38.48	62.69	61.52
Std. Deviation	21.05	16.4	21.05	16.4
Std. Error of Mean	6.345	3.977	6.345	3.977
Lower 95% CI	23.17	30.05	48.56	53.09
Upper 95% CI	51.44	46.91	76.83	69.95
Descriptive statistics Fig 2J
	Discrimination Index
	Control	5XFAD
Number of values	12	17
Mean	0.1494	0.2303
Std. Deviation	0.5405	0.3279
Std. Error of Mean	0.156	0.07953
Lower 95% CI	-0.194	0.06174
Upper 95% CI	0.4928	0.3989
Descriptive statistics Fig 2K
	Distance moved
	Control	5XFAD
Number of values	17	22
Mean	947.5	1122
Std. Deviation	413.3	392.4
Std. Error of Mean	100.2	83.66
Lower 95% CI	735	947.9
Upper 95% CI	1160	1296
Descriptive statistics Fig 3C
	Time spent investigating (s)
	WT AAV Cre			Acan AAV Cre
	Novel 1	Familiar	Novel 2	Novel 1	Familiar	Novel 2
Number of values	10	10	10	10	10	10
Mean	27.1	12.8	34.2	27.1	24.4	32.7
Std. Deviation	8.875	5.554	20.5	12.06	12.89	9.9
Std. Error of Mean	2.807	1.756	6.484	3.814	4.078	3.131
Lower 95% CI	20.75	8.827	19.53	18.47	15.18	25.62
Upper 95% CI	33.45	16.77	48.87	35.73	33.62	39.78
Descriptive statistics Fig 3D
	Difference score (Novel1-Familiar)
	WT AAV cre	Acan AAV cre
Number of values	10	10
Mean	14.3	2.7
Std. Deviation	8.68	9.569
Std. Error of Mean	2.745	3.026
Lower 95% CI	8.091	-4.145
Upper 95% CI	20.51	9.545
Descriptive statistics Fig 3E
	Difference score (Familiar-Novel2)
	WT AAV cre	Acan AAV cre
Number of values	10	10
Mean	-21.4	-8.3
Std. Deviation	16.12	10.72
Std. Error of Mean	5.097	3.39
Lower 95% CI	-32.93	-15.97
Upper 95% CI	-9.869	-0.632
Descriptive statistics Fig 3H
	Time spent investigating (s)
	5DPI PNase			5DPI ChABC
	Novel 1	Familiar	Novel 2	Novel 1	Familiar	Novel 2
Number of values	8	8	8	10	10	10
Mean	33	16.25	56.25	31.5	29	29.6
Std. Deviation	9.739	6.649	26.3	14.14	11.43	14.12
Std. Error of Mean	3.443	2.351	9.3	4.473	3.615	4.465
Lower 95% CI	24.86	10.69	34.26	21.38	20.82	19.5
Upper 95% CI	41.14	21.81	78.24	41.62	37.18	39.7
Descriptive statistics Fig 3I
	Difference score (Novel1-Familiar)
	5DPI PNase	5DPI ChABC
Number of values	8	10
Mean	16.75	2.5
Std. Deviation	6.042	11.39
Std. Error of Mean	2.136	3.603
Lower 95% CI	11.7	-5.651
Upper 95% CI	21.8	10.65
Descriptive statistics Fig 3J
	Difference score (Familiar-Novel2)
	5DPI PNase	5DPI ChABC
Number of values	8	10
Mean	-40	-0.6
Std. Deviation	20.57	11.09
Std. Error of Mean	7.273	3.506
Lower 95% CI	-57.2	-8.532
Upper 95% CI	-22.8	7.332
Descriptive statistics Fig 3K
	Time spent investigating (s)
	14DPI PNase			14DPI ChABC
	Novel 1	Familiar	Novel 2	Novel 1	Familiar	Novel 2
Number of values	8	8	8	10	10	10
Mean	32.13	16.25	47.63	41.8	19.7	45.4
Std. Deviation	8.61	6.649	18.42	14.48	9.286	18.14
Std. Error of Mean	3.044	2.351	6.511	4.58	2.937	5.737
Lower 95% CI	24.93	10.69	32.23	31.44	13.06	32.42
Upper 95% CI	39.32	21.81	63.02	52.16	26.34	58.38
Descriptive statistics Fig3L
	Difference score (Novel1-Familiar)
	14DPI Pnase	14DPI ChABC
Number of values	8	10
Mean	15.88	22.1
Std. Deviation	5.222	9.098
Std. Error of Mean	1.846	2.877
Lower 95% CI	11.51	15.59
Upper 95% CI	20.24	28.61
Descriptive statistics Fig 3M
	Difference score (Familiar-Novel2)
	14DPI Pnase	14DPI ChABC
Number of values	8	10
Mean	-31.38	-25.7
Std. Deviation	12.76	10.08
Std. Error of Mean	4.512	3.187
Lower 95% CI	-42.04	-32.91
Upper 95% CI	-20.71	-18.49
Descriptive statistics Fig 5B
	Time spent investigating (s)
	Control			5XFAD
	Novel 1	Familiar	Novel 2	Novel 1	Familiar	Novel 2
Number of values	7	7	7	11	11	11
Mean	43	23.43	53	38.55	26	45.45
Std. Deviation	10.07	11.07	16.3	11.6	9.497	20.26
Std. Error of Mean	3.805	4.185	6.161	3.499	2.864	6.107
Lower 95% CI	33.69	13.19	37.93	30.75	19.62	31.85
Upper 95% CI	52.31	33.67	68.07	46.34	32.38	59.06
Descriptive statistics Fig 5C
	Difference score (Novel1-Familiar)
	Control	5XFAD+
Number of values	7	11
Mean	19.57	12.55
Std. Deviation	11.47	8.733
Std. Error of Mean	4.336	2.633
Lower 95% CI	8.961	6.678
Upper 95% CI	30.18	18.41
Descriptive statistics Fig 5D
	Difference score (Familiar-Novel2)
	Control	5XFAD+
Number of values	7	11
Mean	-29.57	-19.45
Std. Deviation	13.62	22.16
Std. Error of Mean	5.149	6.682
Lower 95% CI	-42.17	-34.34
Upper 95% CI	-16.97	-4.567
Descriptive statistics Fig 5E
	Time spent investigating (s)
	5XFAD+GM			5XFAD+Veh
	Novel 1	Familiar	Novel 2	Novel 1	Familiar	Novel 2
Number of values	14	14	14	12	12	12
Mean	24.79	10.14	28.79	16.75	12.58	17.58
Std. Deviation	8.798	6.371	11.76	4.883	6.667	9.472
Std. Error of Mean	2.351	1.703	3.142	1.41	1.925	2.734
Lower 95% CI	19.71	6.464	22	13.65	8.347	11.57
Upper 95% CI	29.87	13.82	35.57	19.85	16.82	23.6
Descriptive statistics Fig 5F
	Difference score (Novel1-Familiar)
	5XFAD+ Veh	5XFAD+ GM
Number of values	12	14
Mean	4.167	14.64
Std. Deviation	4.26	4.733
Std. Error of Mean	1.23	1.265
Lower 95% CI	1.46	11.91
Upper 95% CI	6.874	17.38
Descriptive statistics Fig 5G
	Difference score (Familiar-Novel2)
	5XFAD+ Veh	5XFAD+ GM
Number of values	12	14
Mean	-5	-18.64
Std. Deviation	7.909	9.162
Std. Error of Mean	2.283	2.449
Lower 95% CI	-10.02	-23.93
Upper 95% CI	0.02486	-13.35
Descriptive statistics Fig 5I
	WFA area covrage in CA2
	6M 5XFAD+ GM	6M 5XFAD+ Veh	6M 5XFAD- GM	6M 5XFAD- Veh
Number of values	5	5	4	4
Mean	20611	11439	23730	23991
Std. Deviation	3460	4033	1610	7334
Std. Error of Mean	1547	1803	805.2	3667
Lower 95% CI	16316	6431	21167	12321
Upper 95% CI	24907	16446	26292	35661
Descriptive statistics Supplementary Fig 1B
	WFA CA2 intensity
	PNase	HI ChABC	ChABC
Number of values	4	4	4
Mean	1179	1376	404.2
Std. Deviation	388.9	238.7	337.8
Std. Error of Mean	194.4	119.4	168.9
Lower 95% CI	560.1	995.9	-133.3
Upper 95% CI	1798	1756	941.7
Descriptive statistics Supplementary Fig 1C
	2B6 intensity
	ChABC CA2	ChABC proximal	ChABC distal
Number of values	4	4	4
Mean	791.6	1309	306.4
Std. Deviation	76.14	199.4	83.55
Std. Error of Mean	38.07	99.68	41.77
Lower 95% CI	670.5	992	173.5
Upper 95% CI	912.8	1626	439.4
Descriptive statistics Supplementary Fig 1D
	WFA CA2 intensity proximal (to injection site)
	PNase	HI ChABC	ChABC
Number of values	4	4	4
Mean	468.1	365.4	236.2
Std. Deviation	75.74	85.69	60.82
Std. Error of Mean	37.87	42.85	30.41
Lower 95% CI	347.6	229.1	139.4
Upper 95% CI	588.6	501.8	333
Descriptive statistics Supplementary Fig 1E
	WFA CA2 intensity distal (to injection site)
	PNase	HI ChABC	ChABC
Number of values	4	4	4
Mean	1258	1086	1150
Std. Deviation	218.4	117.3	144.2
Std. Error of Mean	109.2	58.64	72.1
Lower 95% CI	910	899.3	920
Upper 95% CI	1605	1273	1379
Descriptive statistics Supplementary Fig 2
	PCP4 CA2 area
	Control				5XFAD
	3M	6M	9M	12M	3M	6M	9M	12M
Number of values	8	9	9	10	8	10	10	12
Mean	23154	25388	24200	23850	25813	20472	22764	24473
Std. Deviation	5860	5636	6366	4978	4142	4210	3421	2050
Std. Error of Mean	2072	1879	2122	1574	1464	1331	1082	591.7
Lower 95% CI	18255	21056	19307	20289	22350	17460	20316	23171
Upper 95% CI	28053	29720	29094	27411	29275	23484	25211	25775
Descriptive statistics Supplementary Fig 4B
	CA2 WFA Area
	15M Control	15M 3XTg
Number of values	7	10
Mean	17624	11436
Std. Deviation	6435	3525
Std. Error of Mean	2432	1115
Lower 95% CI	11673	8914
Upper 95% CI	23575	13957
Descriptive statistics Supplementary Fig 4C
	CA2 WFA Area
	9M Control	9M J20
Number of values	3	3
Mean	55283	33054
Std. Deviation	4505	3419
Std. Error of Mean	2601	1974
Lower 95% CI	44093	24559
Upper 95% CI	66473	41548
Descriptive statistics Supplementary Fig 5B
	CA2 Acan area (normalized to PCP4)
	6M Control	6M 5XFAD
Number of values	5	4
Mean	0.715	0.73
Std. Deviation	0.08415	0.1805
Std. Error of Mean	0.03763	0.09023
Lower 95% CI	0.6105	0.4429
Upper 95% CI	0.8194	1.017
Descriptive statistics Supplementary Fig 6B
	Hippocampal AG area (normalized to PCP4)
	6M Control	6M 5XFAD
Number of values	4	4
Mean	0	13737
Std. Deviation	0	3671
Std. Error of Mean	0	1835
Lower 95% CI	0	7897
Upper 95% CI	0	19578
Descriptive statistics Supplementary Fig 6C
	CA2 AG area (normalized to PCP4)
	6M Control	6M 5XFAD
Number of values	5	4
Mean	0	7.628
Std. Deviation	0	6.262
Std. Error of Mean	0	3.131
Lower 95% CI	0	-2.337
Upper 95% CI	0	17.59
Descriptive statistics Supplementary Fig 7
	% Time with object
	6M Control Right	6M 5XFAD Right	6M Control Left	6M 5XFAD Left
Number of values	8	14	8	14
Mean	46.54	51.01	53.46	48.99
Std. Deviation	10.52	16.95	10.52	16.95
Std. Error of Mean	3.72	4.531	3.72	4.531
Lower 95% CI	37.74	41.22	44.67	39.21
Upper 95% CI	55.33	60.79	62.26	58.78
Descriptive statistics Supplementary Fig 8
	Acan fl/fl before AAV injection			WT before AAV injection
	Novel 1	Familiar	Novel 2	Novel 1	Familiar	Novel 2
Number of values	12	12	12	10	10	10
Mean	54.83	32.58	45	28.3	18	41.8
Std. Deviation	16.96	12.9	17.23	10.46	4.595	24.34
Std. Error of Mean	4.896	3.724	4.974	3.307	1.453	7.697
Lower 95% CI	44.06	24.39	34.05	20.82	14.71	24.39
Upper 95% CI	65.61	40.78	55.95	35.78	21.29	59.21
Descriptive statistics Supplementary Fig 9B
	CA2 WFA intensity (normalized to PCP4)
	Transduced	Non-transduced
Number of values	12	8
Mean	320.4	791.8
Std. Deviation	84.29	205.4
Std. Error of Mean	24.33	72.62
Lower 95% CI	266.8	620.1
Upper 95% CI	374	963.5
Descriptive statistics Supplementary Fig 9C
	CA2 Acan intensity (normalized to PCP4)
	Transduced	Non-transduced
Number of values	12	8
Mean	665.4	1031
Std. Deviation	153.2	204.8
Std. Error of Mean	44.24	72.41
Lower 95% CI	568	859.3
Upper 95% CI	762.8	1202
