# Supplementary material for: Degradation of perineuronal nets in hippocampal CA2 explains the loss of social cognition memory in Alzheimer's disease
Source: Alzheimers Dement. 2025 Oct 22;21(10):e70813. doi: 10.1002/alz.70813 (PMC12541281; doi:10.1002/alz.70813)
Supplement: Supplementary file 3 — Supporting Information [file ALZ-21-e70813-s004.xlsx]

## Sheet: Test Statistics
Supplementary Table 3: Test statistics for Fig 1G-J, 2B-G, 2I-K, 3C-E, 3H-M, 5B-G, 5I, Sup Fig 1B-E, 2, 4B-C, 5B, 6B-C, 7, 8, 9B-C
Figure	Statistical Test			Multiple comparisons test			Significant?	Summary	Difference between groups		Normal distribution? (D'Agostino & Pearson or Shapiro-Wilk test)
	Test	Test statistic	p value	Test	Comparisons	Adjusted p value			Mean	95% Confidence interval
Figure 1G	Two-way ANOVA	F (1, 66) = 25.42	<0.0001	Tukey's	Control vs. 5XFAD						Yes
		DFn=1, DFd=66			3M	0.3511	No	ns	-0.06726	-0.2102 to 0.07573
		(Genotype factor)			6M	0.0076	Yes	**	0.1916	0.05269 to 0.3306
					9M	0.0043	Yes	**	0.1946	0.06324 to 0.3260
					12M	<0.0001	Yes	****	0.3587	0.2362 to 0.4811
Figure 1H	Two-way ANOVA	F (1, 67) = 51.79	<0.0001	Tukey's	Control vs. 5XFAD						Yes
		DFn=1, DFd=67			3M	0.0616	No	ns	302.8	-15.10 to 620.7
		(Genotype factor)			6M	<0.0001	Yes	****	655.2	372.9 to 937.4
					9M	0.0019	Yes	**	456.5	174.3 to 738.7
					12M	<0.0001	Yes	****	655.1	392.1 to 918.1
Figure 1I	Unpaired two-tailed t test	t=0.03077, df=15	0.9759				No	ns	-0.01264	-0.8880 to 0.8628	Yes
	Unpaired two-tailed t test	t=0.1339, df=17	0.895				No	ns	0.04144	-0.6114 to 0.6943	Yes
Figure 1J	Unpaired two-tailed t test	t=0.01847, df=15	0.9855				No	ns	-0.1138	-13.24 to 13.01	Yes
	Unpaired two-tailed t test	t=0.8075, df=17	0.4306				No	ns	4.902	-7.906 to 17.71	Yes
Figure 2B	Two-way ANOVA(repeated measure)	F (1.670, 23.37) = 17.36	<0.0001	Tukey's	Control						Yes
		DFn=1.670, DFd= 23.37			Novel 1 vs. Familiar	0.018	Yes	*	14.86	3.271 to 26.44
		(Trial factor)			Novel 1 vs. Novel 2	0.9851	No	ns	-1	-19.56 to 17.56
		F (1,14) = 7.954	0.0136		Familiar vs. Novel 2	0.1192	No	ns	-15.86	-36.31 to 4.599
		DFn=1, DFd= 14			5XFAD+
		(Genotype factor)			Novel 1 vs. Familiar	0.0003	Yes	***	23.44	13.88 to 33.01
		F (2, 28) = 2.592	0.0927		Novel 1 vs. Novel 2	0.0483	Yes	*	14	0.1153 to 27.88
		DFn=2, DFd= 28			Familiar vs. Novel 2	0.0414	Yes	*	-9.444	-18.48 to -0.4070
		(TrialXGenotype factor)
Figure 2C	Unpaired two-tailed t test	t=1.701, df=14	0.1111				No	ns	8.587	-2.241 to 19.42	Yes
Figure 2D	Unpaired two-tailed t test	t=0.9361, df=14	0.3651				No	ns	6.413	-8.280 to 21.11	Control (No), 5XFAD (Yes)
Figure 2E	Two-way ANOVA(repeated measure)	F (1.785, 30.34) = 7.373	0.0033	Tukey's	Control						Yes
		DFn=1.785, DFd= 30.34			Novel 1 vs. Familiar	<0.0001	Yes	****	14.9	9.595 to 20.20
		(Trial factor)			Novel 1 vs. Novel 2	0.7947	No	ns	1.9	-6.208 to 10.01
		F (1,17) = 0.5808	0.4565		Familiar vs. Novel 2	0.0145	Yes	*	-13	-23.10 to -2.899
		DFn=1, DFd= 17			5XFAD+
		(Genotype factor)			Novel 1 vs. Familiar	0.6686	No	ns	3.667	-8.277 to 15.61
		F (2, 34) = 6.041	0.0057		Novel 1 vs. Novel 2	0.1361	No	ns	7.111	-2.239 to 16.46
		DFn=2, DFd= 34			Familiar vs. Novel 2	0.7175	No	ns	3.444	-8.966 to 15.86
		(TrialXGenotype factor)
Figure 2F	Unpaired two-tailed t test	t=2.534, df=17	0.0214				Yes	*	-11.23	-20.59 to -1.879	Yes
Figure 2G	Unpaired two-tailed t test	t=2.930, df=17	0.0093				Yes	**	16.44	4.604 to 28.28	Yes
Figure 2I	Two-way ANOVA(Mixed model)	F (1, 32) = 23.28	<0.0001	Šídák's	Familiar - Novel						Yes
		DFn=1, DFd= 32			Control	0.0041	Yes	**	-25.39	-43.38 to -7.394
		(Trial factor)			5XFAD +	0.0012	Yes	**	-23.04	-37.51 to -8.561
Figure 2J	Unpaired two-tailed t test	t=0.5024, df=27	0.6195				No	ns	0.08096	-0.2497 to 0.4116	Yes
Figure 2K	Unpaired two-tailed t test	t=1.345, df=37	0.1867				No	ns	174.5	-88.30 to 437.2	Yes
Figure 3C	Two-way ANOVA(repeated measure)	F (1.414, 25.45) = 11.82	0.0008	Tukey's	WT AAVCre						Yes
		DFn=1.4145, DFd= 25.45			Novel 1 vs. Familiar	0.0014	Yes	**	14.3	6.636 to 21.96
		(Trial factor)			Novel 1 vs. Novel 2	0.4941	No	ns	-7.1	-23.92 to 9.721
		F (1, 18) = 0.6030	0.4475		Familiar vs. Novel 2	0.0059	Yes	**	-21.4	-35.63 to -7.168
		DFn=1, DFd= 18			Acan AAVCre
		(Genotype factor)			Novel 1 vs. Familiar	0.6583	No	ns	2.7	-5.749 to 11.15
		F (2, 36) = 2.735	0.0784		Novel 1 vs. Novel 2	0.4899	No	ns	-5.6	-18.78 to 7.583
		DFn=1, DFd= 18			Familiar vs. Novel 2	0.0852	No	ns	-8.3	-17.76 to 1.164
		(TrialXGenotype factor)
Figure 3D	Unpaired two-tailed t test	t=2.839, df=18	0.0109				Yes	*	-11.6	-20.18 to -3.017	Yes
Figure 3E	Unpaired two-tailed t test	t=2.140, df=18	0.0463				Yes	*	13.1	0.2393 to 25.96	Yes
Figure 3H	Two-way ANOVA(repeated measure)	F (1.530, 24.48) = 18.36	<0.0001	Tukey's	5DPI PNase						Yes
		DFn=1.530, DFd= 24.48			Novel 1 vs. Familiar	0.0003	Yes	***	16.75	10.46 to 23.04
		(Trial factor)			Novel 1 vs. Novel 2	0.0225	Yes	*	-23.25	-42.57 to -3.932
		F (1, 16) = 0.7605	0.3961		Familiar vs. Novel 2	0.0023	Yes	**	-40	-61.42 to -18.58
		DFn=1, DFd= 16			5DPI ChABC
		(Drug factor)			Novel 1 vs. Familiar	0.7729	No	ns	2.5	-7.560 to 12.56
		F (2, 32) = 17.71	<0.0001		Novel 1 vs. Novel 2	0.9003	No	ns	1.9	-10.18 to 13.98
		DFn=2, DFd= 32			Familiar vs. Novel 2	0.984	No	ns	-0.6	-10.39 to 9.189
		(DrugXTrial factor)
Figure 3I	Unpaired two-tailed t test	t=3.184, df=16	0.0058				Yes	**	-14.25	-23.74 to -4.764	Yes
Figure 3J	Unpaired two-tailed t test	t=5.209, df=16	<0.0001				Yes	****	39.4	23.37 to 55.43	Yes
Figure 3K	Two-way ANOVA(repeated measure)	F (1, 16) = 0.3993	0.5364	Tukey's	14DPI PNase						Yes
		DFn=1, DFd= 16			Novel 1 vs. Familiar	0.0001	Yes	***	15.88	10.44 to 21.31
		(Trial factor)			Novel 1 vs. Novel 2	0.0458	Yes	*	-15.5	-30.67 to -0.3292
		F (1.623, 25.97) = 67.62	<0.0001		Familiar vs. Novel 2	0.0006	Yes	***	-31.38	-44.66 to -18.09
		DFn=1.62, DFd= 25.97			14DPI ChABC
		(Drug factor)			Novel 1 vs. Familiar	<0.0001	Yes	****	22.1	14.07 to 30.13
		F (2, 32) = 2.838	0.0733		Novel 1 vs. Novel 2	0.498	No	ns	-3.6	-12.18 to 4.982
		DFn=2, DFd= 32			Familiar vs. Novel 2	<0.0001	Yes	****	-25.7	-34.60 to -16.80
		(DrugXTrial factor)
Figure 3L	Unpaired two-tailed t test	t=1.716, df=16	0.1055				No	ns	6.225	-1.465 to 13.92	Yes
Figure 3M	Unpaired two-tailed t test	t=1.056, df=16	0.3067				No	ns	5.675	-5.718 to 17.07	Yes
Figure 5B	Two-way ANOVA(repeated measure)	F (1.330, 21.28) = 16.94	0.0002	Tukey's	Control						Yes
		DFn=1.330, DFd= 21.28			Novel 1 vs. Familiar	0.0096	Yes	**	19.57	6.267 to 32.88
		(Trial factor)			Novel 1 vs. Novel 2	0.4266	No	ns	-10	-32.91 to 12.91
		F (1, 16) = 0.4740	0.501		Familiar vs. Novel 2	0.0029	Yes	**	-29.57	-45.37 to -13.77
		DFn=1, DFd= 16			5XFAD+
		(Genotype)			Novel 1 vs. Familiar	0.002	Yes	**	12.55	5.327 to 19.76
		F (2, 32) = 0.7343	0.4877		Novel 1 vs. Novel 2	0.5855	No	ns	-6.909	-25.60 to 11.78
		DFn=2, DFd= 32			Familiar vs. Novel 2	0.0378	Yes	*	-19.45	-37.77 to -1.138
		(TrialXGenotype factor)
Figure 5C	Unpaired two-tailed t test	t=1.475, df=16	0.1595				No	ns	-7.026	-17.12 to 3.070	Yes
Figure 5D	Unpaired two-tailed t test	t=1.078, df=16	0.2969				No	ns	10.12	-9.772 to 30.01	Yes
Figure 5E	Two-way ANOVA(repeated measure)	F (2, 48) = 37.38	<0.0001	Tukey's	5XFAD+ GM						Yes
		DFn=2, DFd= 48			Novel 1 vs. Familiar	<0.0001	Yes	****	14.64	9.896 to 19.39
		(Trial factor)			Novel 1 vs. Novel 2	0.1142	No	ns	-4	-8.747 to 0.7472
		F (1, 24) = 3.865	0.061		Familiar vs. Novel 2	<0.0001	Yes	****	-18.64	-23.39 to -13.90
		DFn=1, DFd= 24			5XFAD+ Veh
		(Drug)			Novel 1 vs. Familiar	0.1319	No	ns	4.167	-0.9609 to 9.294
		F (2, 48) = 12.21	<0.0001		Novel 1 vs. Novel 2	0.9185	No	ns	-0.8333	-5.961 to 4.294
		DFn=2, DFd= 48			Familiar vs. Novel 2	0.0574	No	ns	-5	-10.13 to 0.1276
		(TrialXDrug factor)
Figure 5F	Unpaired two-tailed t test	t=5.888, df=24	<0.0001				Yes	****	10.48	6.804 to 14.15	Yes
Figure 5G	Unpaired two-tailed t test	t=4.028, df=24	0.0005				Yes	***	-13.64	-20.63 to -6.652	Yes
Figure 5I	One-way ANOVA	F (3, 14) = 7.997	0.0024	Tukey's	6M 5XFAD+ GM vs. 6M 5XFAD+ Veh	0.0274	Yes	*	9173	921.4 to 17424	Yes
					6M 5XFAD+ GM vs. 6M 5XFAD- GM	0.732	No	ns	-3118	-11870 to 5633
					6M 5XFAD+ GM vs. 6M 5XFAD- Veh	0.6823	No	ns	-3380	-12132 to 5372
					6M 5XFAD+ Veh vs. 6M 5XFAD- GM	0.0055	Yes	**	-12291	-21043 to -3539
					6M 5XFAD+ Veh vs. 6M 5XFAD- Veh	0.0046	Yes	**	-12552	-21304 to -3801
					6M 5XFAD- GM vs. 6M 5XFAD- Veh	0.9998	No	ns	-261.4	-9487 to 8964
Sup Figure 1B	One-way ANOVA(repeated measure)	F (2, 9) = 9.821	0.0055	Tukey's	PNase vs. HI ChABC	0.6834	Yes	ns	-196.9	-844.0 to 450.2	N Too small
		DFn=2, DFd=9			PNase vs. ChABC	0.0213	No	*	774.6	127.5 to 1422
		(Treatment factor)			HI ChABC vs. ChABC	0.0059	Yes	**	971.5	324.4 to 1619
Sup Figure 1C	One-way ANOVA(repeated measure)	F (2, 9) = 57.46	0.5253	Tukey's	ChABC CA2 vs. ChABC proximal	0.001	Yes	***	-517.6	-778.9 to -256.4	N Too small
		DFn=2, DFd= 9			ChABC CA2 vs. ChABC distal	0.0015	Yes	**	485.2	224.0 to 746.4
		(Treatment factor)			ChABC proximal vs. ChABC distal	<0.0001	Yes	****	1003	741.6 to 1264
Sup Figure 1D	One-way ANOVA(repeated measure)	F (2, 9) = 9.656	0.0058	Tukey's	PNase vs. HI ChABC	0.1827	No	ns	102.7	-44.97 to 250.3	N Too small
		DFn=2, DFd= 9			PNase vs. ChABC	0.0045	Yes	**	231.9	84.23 to 379.5
		(Treatment factor)			HI ChABC vs. ChABC	0.0859	No	ns	129.2	-18.44 to 276.8
Sup Figure 1E	One-way ANOVA(repeated measure)	F (2, 9) = 1.098	0.3745	Tukey's	PNase vs. HI ChABC	0.351	No	ns	171.6	-155.3 to 498.4	N Too small
		DFn=2, DFd= 9			PNase vs. ChABC	0.6405	No	ns	108	-218.9 to 434.9
		(Treatment factor)			HI ChABC vs. ChABC	0.8526	No	ns	-63.55	-390.4 to 263.3
Sup Figure 2	Two-way ANOVA(Mixed model)	F (1, 68) = 0.5089	0.4781	Šídák's	Control - 5XFAD
		DFn=1, DFd= 68			3M	0.6956	No	ns	-2659	-8613 to 3295	Yes
		(Treatment factor)			6M	0.0948	No	ns	4916	-555.4 to 10387
					9M	0.9395	No	ns	1437	-4035 to 6908
					12M	0.9964	No	ns	-622.6	-5721 to 4476
Sup Figure 4B	Unpaired two-tailed t test	t=2.563, df=15	0.0217				Yes	*	-6189	-11336 to -1041	Yes
Sup Figure 4C	Unpaired two-tailed t test	t=6.808, df=4	0.0024				Yes	**	-22230	-31295 to -13164	N too small
Sup Figure 5B	Unpaired two-tailed t test	t=0.1675, df=7	0.8717				No	ns	0.01507	-0.1978 to 0.2279	N too small
Sup Figure 6B	Unpaired two-tailed t test	t=7.485, df=6	0.0003				Yes	***	13737	9247 to 18228	N too small
Sup Figure 6C	Unpaired two-tailed t test	t=2.774, df=7	0.0275				Yes	*	7.628	1.125 to 14.13	N too small
Sup Figure 7	Two-way ANOVA(Mixed model)	F (1, 40) = 0.2720	0.6049	Šídák's	Right - Left						Yes
		DFn=1, DFd= 40			Control	0.5931	No	ns	-6.922	-24.37 to 10.53
		(Trial factor)			5XFAD +	0.9242	No	ns	2.013	-11.18 to 15.20
Sup Figure 8	One-way ANOVA(repeated measure)	F (11, 22) = 8.192	<0.0001	Tukey's	Acan before AAV inj						Yes
		DFn=11, DFd= 22			Novel 1 vs. Familiar	<0.0001	Yes	****	22.25	14.78 to 29.72
		(Trial factor)			Novel 1 vs. Novel 2	0.0649	No	ns	9.833	-0.5944 to 20.26
					Familiar vs. Novel 2	0.0183	Yes	*	-12.42	-22.62 to -2.211
	One-way ANOVA(repeated measure)	F (9, 18) = 0.9269	0.5253	Tukey's	WT before AAV inj						Yes
		DFn=9, DFd= 18			Novel 1 vs. Familiar	0.0107	Yes	*	10.3	2.716 to 17.88
		(Trial factor)			Novel 1 vs. Novel 2	0.2911	No	ns	-13.5	-36.93 to 9.931
					Familiar vs. Novel 2	0.0466	Yes	*	-23.8	-47.22 to -0.3782
Sup Figure 9B	Unpaired two-tailed t test	t=7.170, df=18	<0.0001				Yes	****	471.4	333.2 to 609.5	Yes
Sup Figure 9C	Unpaired two-tailed t test	t=4.569, df=18	0.0002				Yes	***	365.1	197.2 to 533.1	Yes
