# Supplementary material for: Degradation of perineuronal nets in hippocampal CA2 explains the loss of social cognition memory in Alzheimer's disease
Source: Alzheimers Dement. 2025 Oct 22;21(10):e70813. doi: 10.1002/alz.70813 (PMC12541281; doi:10.1002/alz.70813)
Supplement: Supplementary file 4 — Supporting Information [file ALZ-21-e70813-s002.xlsx]

## Sheet: RNAseq data for Figure 4B
SupplementaryTable 4: RNA Seq data for Fig. 4B
	baseMean	log2FoldChange	lfcSE	stat	pvalue	padj	gene	label	Sig	lab	xvals	yvals
Gm26206	0	NA	NA	NA	NA	NA	Gm26206		NS		NA	NA
Xkr4	16685.1	0.0468114	0.0747317	0.626393	0.531057	0.877746	Xkr4	Xkr4	NS	Xkr4	0.0468114	0.877746
Gm18956	13.2647	0.0876466	0.510522	0.17168	0.863689	NA	Gm18956		NS		0.0876466	NA
Gm53491	354.495	-0.144506	0.204786	-0.705641	0.480411	0.853009	Gm53491		NS		-0.144506	0.853009
Gm7341	9.17842	-0.0334219	0.597234	-0.0559611	0.955373	NA	Gm7341		NS		-0.0334219	NA
LOC108167595	19.5285	0.874846	0.462108	1.89316	0.0583361	0.378326	LOC108167595		NS		0.874846	0.378326
Gm27396	0	NA	NA	NA	NA	NA	Gm27396		NS		NA	NA
Rp1	53.8078	0.254155	0.485969	0.522985	0.600985	0.902598	Rp1	Rp1	NS	Rp1	0.254155	0.902598
Gm6101	0.207436	-1.42668	3.48964	-0.408834	0.682661	NA	Gm6101		FC		-1.42668	NA
Sox17	370.357	-0.101116	0.111818	-0.904292	0.365841	0.784433	Sox17	Sox17	NS	Sox17	-0.101116	0.784433
Gm7357	12.1307	0.0283862	0.636513	0.0445965	0.964429	NA	Gm7357		NS		0.0283862	NA
Gm22307	1.24073	-2.20879	2.04958	-1.07768	0.281179	NA	Gm22307		FC		-2.20879	NA
Gm37323	19.2852	0.331579	0.478697	0.692671	0.488516	0.85703	Gm37323		NS		0.331579	0.85703
Gm39586	1.65749	-0.267487	1.7353	-0.154144	0.877496	NA	Gm39586		NS		-0.267487	NA
Gm46082	1.42826	-2.08602	1.89974	-1.09805	0.272181	NA	Gm46082		FC		-2.08602	NA
Gm29874	0.962932	-0.536984	2.50099	-0.214709	0.829995	NA	Gm29874		NS		-0.536984	NA
Gm7369	0	NA	NA	NA	NA	NA	Gm7369		NS		NA	NA
Gm6085	57.1505	-0.217792	0.250158	-0.870615	0.383965	0.796247	Gm6085		NS		-0.217792	0.796247
Gm6119	5.19115	0.437459	1.09054	0.401141	0.688316	NA	Gm6119		NS		0.437459	NA
Gm2053	2.16553	3.93391	1.74781	2.25077	0.0244003	NA	Gm2053		FC		3.93391	NA
Gm6123	595.494	0.043367	0.101223	0.42843	0.668338	0.925335	Gm6123		NS		0.043367	0.925335
Mrpl15	2000.41	0.0569027	0.0839659	0.677689	0.497969	0.86242	Mrpl15	Mrpl15	NS	Mrpl15	0.0569027	0.86242
Lypla1	2425.51	0.127943	0.0910032	1.40591	0.15975	0.594675	Lypla1	Lypla1	NS	Lypla1	0.127943	0.594675
LOC118567656	7.46843	-0.154205	0.716409	-0.215247	0.829575	NA	LOC118567656		NS		-0.154205	NA
Tcea1	3423.7	-0.0627684	0.0677704	-0.926192	0.354346	0.776579	Tcea1	Tcea1	NS	Tcea1	-0.0627684	0.776579
Gm6104	110.558	-0.167389	0.277433	-0.603351	0.546275	0.883029	Gm6104		NS		-0.167389	0.883029
Rgs20	3474.28	-0.400306	0.177982	-2.24914	0.0245037	0.240849	Rgs20	Rgs20	NS	Rgs20	-0.400306	0.240849
Gm16041	56.5735	-0.208697	0.36724	-0.568284	0.569842	0.893281	Gm16041		NS		-0.208697	0.893281
Gm17101	2.021	-4.355	2.24928	-1.93618	0.0528458	NA	Gm17101		FC		-4.355	NA
Atp6v1h	12103.4	0.125873	0.0631213	1.99414	0.0461365	0.339169	Atp6v1h	Atp6v1h	NS	Atp6v1h	0.125873	0.339169
Gm7182	0.197816	-0.544288	3.51846	-0.154695	0.877062	NA	Gm7182		NS		-0.544288	NA
Gm19070	0	NA	NA	NA	NA	NA	Gm19070		NS		NA	NA
Oprk1	157.913	-1.60361	0.754255	-2.12608	0.0334967	0.285148	Oprk1	Oprk1	FC	Oprk1	-1.60361	0.285148
Npbwr1	27.2997	-1.36022	0.490692	-2.77204	0.00557066	0.10453	Npbwr1	Npbwr1	FC	Npbwr1	-1.36022	0.10453
Gm19214	0	NA	NA	NA	NA	NA	Gm19214		NS		NA	NA
Gm46206	22.7659	0.0692833	0.598795	0.115705	0.907887	0.98417	Gm46206		NS		0.0692833	0.98417
Rb1cc1	11282.9	-0.0290307	0.0675265	-0.429916	0.667257	0.924957	Rb1cc1	Rb1cc1	NS	Rb1cc1	-0.0290307	0.924957
Alkal1	18.5789	0.899459	0.460628	1.95268	0.0508578	0.354974	Alkal1	Alkal1	NS	Alkal1	0.899459	0.354974
Gm7417	16.7479	0.753172	0.479136	1.57194	0.115965	0.523521	Gm7417		NS		0.753172	0.523521
Gm2147	16.7479	0.753172	0.479136	1.57194	0.115965	0.523521	Gm2147		NS		0.753172	0.523521
Gm19026	166.443	-0.113732	0.14957	-0.760389	0.447022	0.835314	Gm19026		NS		-0.113732	0.835314
St18	6728.51	0.131721	0.117968	1.11658	0.264172	0.7056	St18	St18	NS	St18	0.131721	0.7056
Gm7449	0	NA	NA	NA	NA	NA	Gm7449		NS		NA	NA
Gm37108	7.71025	-0.135829	0.802865	-0.16918	0.865655	NA	Gm37108		NS		-0.135829	NA
Gm5694	3.90994	1.58562	1.42395	1.11354	0.265478	NA	Gm5694		FC		1.58562	NA
Pcmtd1	14688.1	-0.00526738	0.0798115	-0.0659977	0.94738	0.989888	Pcmtd1	Pcmtd1	NS	Pcmtd1	-0.00526738	0.989888
Gm26983	0.702763	-0.391726	3.19812	-0.122486	0.902514	NA	Gm26983		NS		-0.391726	NA
Gm9826	83.7359	0.119329	0.221499	0.538734	0.590071	0.899659	Gm9826		NS		0.119329	0.899659
Nras-ps2	0.103718	-0.831812	3.50733	-0.237164	0.812529	NA	Nras-ps2	Nras-ps2	NS	Nras-ps2	-0.831812	NA
Gm23274	0	NA	NA	NA	NA	NA	Gm23274		NS		NA	NA
Gm26901	458.77	-0.0807911	0.144551	-0.558911	0.576222	0.894482	Gm26901		NS		-0.0807911	0.894482
Gm19002	0	NA	NA	NA	NA	NA	Gm19002		NS		NA	NA
Gm18984	0	NA	NA	NA	NA	NA	Gm18984		NS		NA	NA
Gm7470	1.03435	-1.41611	2.10733	-0.671991	0.501589	NA	Gm7470		FC		-1.41611	NA
Rps2-ps2	0	NA	NA	NA	NA	NA	Rps2-ps2	Rps2-ps2	NS	Rps2-ps2	NA	NA
Gm17903	0	NA	NA	NA	NA	NA	Gm17903		NS		NA	NA
Gm39589	2.84292	-0.278284	1.1146	-0.249672	0.802841	NA	Gm39589		NS		-0.278284	NA
Sntg1	8835.68	-0.0638235	0.101168	-0.630868	0.528127	0.876804	Sntg1	Sntg1	NS	Sntg1	-0.0638235	0.876804
Gm15452	5.96024	0.676574	0.822532	0.822551	0.410763	NA	Gm15452		NS		0.676574	NA
Gm6152	0.24497	1.83815	3.50779	0.52402	0.600264	NA	Gm6152		FC		1.83815	NA
Gm7445	0	NA	NA	NA	NA	NA	Gm7445		NS		NA	NA
Gm7493	7.36055	-1.12845	0.865733	-1.30346	0.192418	NA	Gm7493		FC		-1.12845	NA
Gm6187	1.04606	1.04041	2.90544	0.35809	0.720276	NA	Gm6187		FC		1.04041	NA
Gm30719	0.866805	-0.295143	2.62313	-0.112515	0.910415	NA	Gm30719		NS		-0.295143	NA
Gm18299	0	NA	NA	NA	NA	NA	Gm18299		NS		NA	NA
Gm7512	1.46008	0.105606	2.30265	0.0458626	0.96342	NA	Gm7512		NS		0.105606	NA
Gm24765	0	NA	NA	NA	NA	NA	Gm24765		NS		NA	NA
Gm18300	5.83767	0.113913	1.05985	0.107481	0.914407	NA	Gm18300		NS		0.113913	NA
Rrs1	1233.95	0.0325543	0.0953006	0.341596	0.732655	0.945042	Rrs1	Rrs1	NS	Rrs1	0.0325543	0.945042
Adhfe1	1935.51	-0.128617	0.0803743	-1.60022	0.10955	0.511788	Adhfe1	Adhfe1	NS	Adhfe1	-0.128617	0.511788
2610203C22Rik	19252.5	-0.206096	0.118166	-1.74413	0.0811369	0.443898	2610203C22Rik		NS		-0.206096	0.443898
Gm6161	7.37768	-0.0170054	0.70329	-0.0241798	0.980709	NA	Gm6161		NS		-0.0170054	NA
Vxn	18237.9	-0.213544	0.12317	-1.73374	0.082964	0.448601	Vxn	Vxn	NS	Vxn	-0.213544	0.448601
Mybl1	295.92	-0.00848132	0.133105	-0.063719	0.949194	0.9906	Mybl1	Mybl1	NS	Mybl1	-0.00848132	0.9906
Vcpip1	10180.2	0.0162833	0.0583198	0.279207	0.780086	0.956514	Vcpip1	Vcpip1	NS	Vcpip1	0.0162833	0.956514
1700034P13Rik	535.694	0.196681	0.0920788	2.13601	0.0326784	0.281543	1700034P13Rik		NS		0.196681	0.281543
Gm39590	27.4335	0.267567	0.407136	0.657193	0.511057	0.869725	Gm39590		NS		0.267567	0.869725
Gm51615	17.6447	0.0379241	0.478011	0.0793373	0.936764	0.988599	Gm51615		NS		0.0379241	0.988599
Sgk3	1837.8	0.0254618	0.373072	0.068249	0.945587	0.989873	Sgk3	Sgk3	NS	Sgk3	0.0254618	0.989873
Gm6195	54.5049	-0.374202	0.382805	-0.977528	0.328308	0.759543	Gm6195		NS		-0.374202	0.759543
Gm2352	5.92917	-0.223906	0.930688	-0.240581	0.80988	NA	Gm2352		NS		-0.223906	NA
Mcmdc2	543.891	-0.384275	0.188222	-2.04161	0.0411903	0.32044	Mcmdc2	Mcmdc2	NS	Mcmdc2	-0.384275	0.32044
Snhg6	651.715	-0.102375	0.110252	-0.92855	0.353122	0.775611	Snhg6	Snhg6	NS	Snhg6	-0.102375	0.775611
Snord87	5.34458	0.118543	0.903573	0.131194	0.895622	NA	Snord87	Snord87	NS	Snord87	0.118543	NA
Tcf24	35.8103	1.0331	0.389188	2.65451	0.00794242	0.127764	Tcf24	Tcf24	FC	Tcf24	1.0331	0.127764
Ppp1r42	131.503	0.113667	0.326764	0.347855	0.727949	0.943295	Ppp1r42	Ppp1r42	NS	Ppp1r42	0.113667	0.943295
Gm24674	0.311154	-1.80887	3.48131	-0.519595	0.603346	NA	Gm24674		FC		-1.80887	NA
Cops5	4903.27	0.0791851	0.0640366	1.23656	0.21625	0.666191	Cops5	Cops5	NS	Cops5	0.0791851	0.666191
Cspp1	4424.79	-0.1896	0.0880665	-2.15292	0.0313247	0.27487	Cspp1	Cspp1	NS	Cspp1	-0.1896	0.27487
Arfgef1	14695.7	0.0390897	0.0629133	0.621326	0.534385	0.878783	Arfgef1	Arfgef1	NS	Arfgef1	0.0390897	0.878783
Cpa6	40.0529	-0.22061	0.334185	-0.660141	0.509163	0.86908	Cpa6	Cpa6	NS	Cpa6	-0.22061	0.86908
Gm15604	0	NA	NA	NA	NA	NA	Gm15604		NS		NA	NA
Gm25253	0	NA	NA	NA	NA	NA	Gm25253		NS		NA	NA
Gm15603	0	NA	NA	NA	NA	NA	Gm15603		NS		NA	NA
Gm5522	0	NA	NA	NA	NA	NA	Gm5522		NS		NA	NA
Gm28659	0.989623	3.55918	2.81837	1.26285	0.206644	NA	Gm28659		FC		3.55918	NA
Prex2	9217.98	-0.315785	0.126723	-2.49193	0.0127051	0.166312	Prex2	Prex2	NS	Prex2	-0.315785	0.166312
Gm24173	0.103718	-0.831812	3.50733	-0.237164	0.812529	NA	Gm24173		NS		-0.831812	NA
A830018L16Rik	7436.31	0.00229641	0.0851369	0.0269731	0.978481	0.996157	A830018L16Rik		NS		0.00229641	0.996157
Gm30898	115.395	-0.172505	0.207497	-0.831359	0.405771	0.811463	Gm30898		NS		-0.172505	0.811463
Gm30974	5.74102	-0.0133827	0.929606	-0.0143961	0.988514	NA	Gm30974		NS		-0.0133827	NA
Gm7560	0.654843	-2.6434	3.18451	-0.830079	0.406494	NA	Gm7560		FC		-2.6434	NA
Gm22633	0.71073	3.11334	3.06372	1.0162	0.309536	NA	Gm22633		FC		3.11334	NA
Gm39591	0.96085	1.91753	2.55087	0.751716	0.452222	NA	Gm39591		FC		1.91753	NA
Mir6341	0	NA	NA	NA	NA	NA	Mir6341	Mir6341	NS	Mir6341	NA	NA
Gm2383	1.00436	-0.990105	2.49752	-0.396435	0.691784	NA	Gm2383		NS		-0.990105	NA
Gm6216	0	NA	NA	NA	NA	NA	Gm6216		NS		NA	NA
Gm17644	0.134533	-1.02288	3.50092	-0.292174	0.770154	NA	Gm17644		FC		-1.02288	NA
Sulf1	2982.09	1.57953	0.751105	2.10295	0.0354705	0.294432	Sulf1	Sulf1	FC	Sulf1	1.57953	0.294432
Slco5a1	629.972	-0.655191	0.235275	-2.78479	0.00535624	0.102293	Slco5a1	Slco5a1	NS	Slco5a1	-0.655191	0.102293
Gm5250	0	NA	NA	NA	NA	NA	Gm5250		NS		NA	NA
Gm39592	0.24497	1.83815	3.50779	0.52402	0.600264	NA	Gm39592		FC		1.83815	NA
Prdm14	6.49193	1.16248	0.93239	1.24677	0.212481	NA	Prdm14	Prdm14	FC	Prdm14	1.16248	NA
Ncoa2	10577.7	-0.180745	0.0676513	-2.67172	0.00754636	0.123836	Ncoa2	Ncoa2	NS	Ncoa2	-0.180745	0.123836
Gm23169	0.767544	0.286916	2.70614	0.106024	0.915563	NA	Gm23169		NS		0.286916	NA
Gm51852	1.41091	-1.22194	1.71357	-0.713099	0.475784	NA	Gm51852		FC		-1.22194	NA
Gm39595	3.01204	2.21503	1.63284	1.35655	0.174923	NA	Gm39595		FC		2.21503	NA
Gm7593	0.728191	0.734156	2.6933	0.272586	0.785171	NA	Gm7593		NS		0.734156	NA
Gm39600	2.73312	1.30985	1.35902	0.963819	0.335137	NA	Gm39600		FC		1.30985	NA
Tram1	3313.58	0.110564	0.0882887	1.2523	0.210461	0.660571	Tram1	Tram1	NS	Tram1	0.110564	0.660571
Lactb2	1784.73	0.193287	0.0968967	1.99478	0.0460672	0.339108	Lactb2	Lactb2	NS	Lactb2	0.193287	0.339108
Xkr9	1.4779	-0.689848	1.62974	-0.423288	0.672085	NA	Xkr9	Xkr9	NS	Xkr9	-0.689848	NA
Gm26273	0	NA	NA	NA	NA	NA	Gm26273		NS		NA	NA
Gm2452	0	NA	NA	NA	NA	NA	Gm2452		NS		NA	NA
Gm5523	3.78351	0.676016	0.928968	0.727706	0.466794	NA	Gm5523		NS		0.676016	NA
Gm31195	0.452406	0.0904025	3.46328	0.0261031	0.979175	NA	Gm31195		NS		0.0904025	NA
Gm19122	0	NA	NA	NA	NA	NA	Gm19122		NS		NA	NA
Gm39596	7.42847	-0.756312	0.761306	-0.99344	0.320496	NA	Gm39596		NS		-0.756312	NA
Eya1	1379.6	-0.127686	0.0996054	-1.28192	0.199871	0.646984	Eya1	Eya1	NS	Eya1	-0.127686	0.646984
Gm7617	13.5806	-0.254135	0.499736	-0.50854	0.611075	NA	Gm7617		NS		-0.254135	NA
Msc	67.37	0.160338	0.233996	0.685218	0.493206	0.859471	Msc	Msc	NS	Msc	0.160338	0.859471
Gm9947	303.005	-0.0821221	0.160359	-0.512115	0.60857	0.906194	Gm9947		NS		-0.0821221	0.906194
Smt3h2-ps4	4.56783	-1.15986	1.02526	-1.13129	0.257932	NA	Smt3h2-ps4	Smt3h2-ps4	FC	Smt3h2-ps4	-1.15986	NA
Rpl5-ps1	12.6938	-0.0425208	0.544763	-0.0780539	0.937785	NA	Rpl5-ps1	Rpl5-ps1	NS	Rpl5-ps1	-0.0425208	NA
Gm33500	0	NA	NA	NA	NA	NA	Gm33500		NS		NA	NA
Trpa1	6.90428	-0.409022	0.881386	-0.464067	0.6426	NA	Trpa1	Trpa1	NS	Trpa1	-0.409022	NA
Gm26345	0	NA	NA	NA	NA	NA	Gm26345		NS		NA	NA
Gm5048	8.05688	0.516008	0.676703	0.762532	0.445743	NA	Gm5048		NS		0.516008	NA
Gm10566	2.92197	0.141888	1.04152	0.136232	0.891638	NA	Gm10566		NS		0.141888	NA
Kcnb2	5354.02	-0.0773098	0.114954	-0.672527	0.501248	0.864648	Kcnb2	Kcnb2	NS	Kcnb2	-0.0773098	0.864648
Gm51616	92.4811	-0.0126181	0.271463	-0.0464818	0.962926	0.993672	Gm51616		NS		-0.0126181	0.993672
Gm51617	192.917	0.199398	0.199223	1.00088	0.316886	0.75221	Gm51617		NS		0.199398	0.75221
Gm25227	0.492634	1.16969	2.97491	0.393186	0.694182	NA	Gm25227		FC		1.16969	NA
Gm25168	0.791264	-2.90376	3.43604	-0.84509	0.398061	NA	Gm25168		FC		-2.90376	NA
Gm6060	0.885572	0.478182	3.08966	0.154768	0.877004	NA	Gm6060		NS		0.478182	NA
Terf1	1367.47	-0.148408	0.0880839	-1.68484	0.0920186	0.471584	Terf1	Terf1	NS	Terf1	-0.148408	0.471584
Sbspon	364.787	-0.100985	0.126466	-0.798513	0.424573	0.823956	Sbspon	Sbspon	NS	Sbspon	-0.100985	0.823956
Gm31523	0.557372	0.860457	3.46285	0.248482	0.803761	NA	Gm31523		NS		0.860457	NA
Gm7634	0.422424	0.702851	3.46761	0.20269	0.839377	NA	Gm7634		NS		0.702851	NA
4930444P10Rik	415.296	0.187762	0.159401	1.17792	0.238829	0.685244	4930444P10Rik		NS		0.187762	0.685244
Rpl7	8134.26	0.060176	0.0636867	0.944875	0.344723	0.770089	Rpl7	Rpl7	NS	Rpl7	0.060176	0.770089
Rdh10	1407.04	0.102785	0.126524	0.812374	0.416577	0.818202	Rdh10	Rdh10	NS	Rdh10	0.102785	0.818202
Stau2	15319.9	0.023666	0.0776787	0.304664	0.760622	0.951191	Stau2	Stau2	NS	Stau2	0.023666	0.951191
Gm7568	63.7715	-0.113845	0.252317	-0.451199	0.651846	0.919985	Gm7568		NS		-0.113845	0.919985
C130013N14Rik	45.9653	0.272028	0.333499	0.815679	0.414684	0.817396	C130013N14Rik		NS		0.272028	0.817396
Ube2w	9639.07	0.0712302	0.0668244	1.06593	0.286455	0.7283	Ube2w	Ube2w	NS	Ube2w	0.0712302	0.7283
Eloc	9222.25	-0.00890883	0.070695	-0.126018	0.899718	0.982356	Eloc	Eloc	NS	Eloc	-0.00890883	0.982356
D030040B21Rik	1.91812	0.2662	1.49109	0.178527	0.858309	NA	D030040B21Rik		NS		0.2662	NA
Idi1-ps5	0.930627	-1.17667	2.1974	-0.535482	0.592317	NA	Idi1-ps5	Idi1-ps5	FC	Idi1-ps5	-1.17667	NA
Tmem70	2857.08	0.0548474	0.0732425	0.748847	0.45395	0.838638	Tmem70	Tmem70	NS	Tmem70	0.0548474	0.838638
Ly96	265.703	0.00600038	0.154283	0.0388921	0.968976	0.99464	Ly96	Ly96	NS	Ly96	0.00600038	0.99464
Gm5828	29.6375	-0.563257	0.435078	-1.29461	0.195454	0.639983	Gm5828		NS		-0.563257	0.639983
Gm53492	14.812	-0.8915	0.535491	-1.66483	0.0959474	0.481856	Gm53492		NS		-0.8915	0.481856
Jph1	4631.42	-0.123925	0.132807	-0.933118	0.350759	0.77427	Jph1	Jph1	NS	Jph1	-0.123925	0.77427
Gm46085	386.308	-0.299123	0.12836	-2.33035	0.0197877	0.214707	Gm46085		NS		-0.299123	0.214707
Gm31982	382.734	-0.293102	0.130978	-2.23779	0.0252346	0.244638	Gm31982		NS		-0.293102	0.244638
Gdap1	11565.2	-0.0141981	0.0830839	-0.170889	0.864311	0.974458	Gdap1	Gdap1	NS	Gdap1	-0.0141981	0.974458
Gm28784	29.2083	-0.709553	0.452891	-1.56672	0.11718	0.526048	Gm28784		NS		-0.709553	0.526048
Gm39597	0	NA	NA	NA	NA	NA	Gm39597		NS		NA	NA
Gm5251	4.95079	-1.02263	1.31493	-0.777705	0.436743	NA	Gm5251		FC		-1.02263	NA
Rbm6-ps1	184.093	-0.0311761	0.183151	-0.170221	0.864836	0.97477	Rbm6-ps1	Rbm6-ps1	NS	Rbm6-ps1	-0.0311761	0.97477
Gm6075	0	NA	NA	NA	NA	NA	Gm6075		NS		NA	NA
Gm25166	0	NA	NA	NA	NA	NA	Gm25166		NS		NA	NA
Pi15	243.544	-0.0555957	0.150798	-0.368677	0.712368	0.937775	Pi15	Pi15	NS	Pi15	-0.0555957	0.937775
Gm28154	343.422	-0.0819685	0.152415	-0.537799	0.590716	0.900237	Gm28154		NS		-0.0819685	0.900237
Gm16070	274.175	-0.0868923	0.140987	-0.616313	0.537688	0.879495	Gm16070		NS		-0.0868923	0.879495
Crispld1	1934.64	-0.123112	0.0863707	-1.42539	0.154044	0.587638	Crispld1	Crispld1	NS	Crispld1	-0.123112	0.587638
Gm7690	6.86686	-1.03583	0.829645	-1.24852	0.21184	NA	Gm7690		FC		-1.03583	NA
Gm18775	145.277	-0.177674	0.177309	-1.00206	0.316316	0.75221	Gm18775		NS		-0.177674	0.75221
Gm17969	92.5545	-0.219534	0.215419	-1.0191	0.308156	0.744646	Gm17969		NS		-0.219534	0.744646
Crisp4	6.87347	0.149548	0.840429	0.177943	0.858768	NA	Crisp4	Crisp4	NS	Crisp4	0.149548	NA
Defb44-ps	0	NA	NA	NA	NA	NA	Defb44-ps	Defb44-ps	NS	Defb44-ps	NA	NA
Defb18	0	NA	NA	NA	NA	NA	Defb18	Defb18	NS	Defb18	NA	NA
Defb41	5.29409	-0.494964	0.807318	-0.613097	0.539812	NA	Defb41	Defb41	NS	Defb41	-0.494964	NA
Gm17837	4.29941	-0.350667	0.978042	-0.35854	0.719939	NA	Gm17837		NS		-0.350667	NA
Gm5252	0	NA	NA	NA	NA	NA	Gm5252		NS		NA	NA
Gm24075	0	NA	NA	NA	NA	NA	Gm24075		NS		NA	NA
Gm28343	0	NA	NA	NA	NA	NA	Gm28343		NS		NA	NA
Gm15825	0.48994	2.60681	3.4742	0.750335	0.453053	NA	Gm15825		FC		2.60681	NA
Tfap2d	10.1584	-0.266616	0.589741	-0.45209	0.651204	NA	Tfap2d	Tfap2d	NS	Tfap2d	-0.266616	NA
Gm10075	3.8486	0.321308	1.05792	0.303718	0.761343	NA	Gm10075		NS		0.321308	NA
Tfap2b	14.0525	0.467678	0.474053	0.986551	0.323863	0.756381	Tfap2b	Tfap2b	NS	Tfap2b	0.467678	0.756381
LOC118567642	0	NA	NA	NA	NA	NA	LOC118567642		NS		NA	NA
Gm4849	77.643	0.311958	0.26193	1.19099	0.233656	0.682212	Gm4849		NS		0.311958	0.682212
Gm32651	1.50371	-1.62665	1.70931	-0.95164	0.34128	NA	Gm32651		FC		-1.62665	NA
Pkhd1	21.7002	-0.386698	0.471022	-0.820978	0.411659	0.815126	Pkhd1	Pkhd1	NS	Pkhd1	-0.386698	0.815126
4930486I03Rik	3.08273	-0.20417	1.18763	-0.171914	0.863505	NA	4930486I03Rik		NS		-0.20417	NA
Gm15795	2.79153	-0.21352	1.28179	-0.166579	0.867701	NA	Gm15795		NS		-0.21352	NA
Gm24162	0	NA	NA	NA	NA	NA	Gm24162		NS		NA	NA
Lincmd1	0.970997	-1.38801	2.96559	-0.468037	0.639758	NA	Lincmd1	Lincmd1	FC	Lincmd1	-1.38801	NA
Mir206	0	NA	NA	NA	NA	NA	Mir206	Mir206	NS	Mir206	NA	NA
Mir133b	0	NA	NA	NA	NA	NA	Mir133b	Mir133b	NS	Mir133b	NA	NA
Il17a	0.422839	2.20439	3.4961	0.63053	0.528348	NA	Il17a	Il17a	FC	Il17a	2.20439	NA
Il17f	4.14915	-1.0415	1.52568	-0.682645	0.494831	NA	Il17f	Il17f	FC	Il17f	-1.0415	NA
Mcm3	222.263	0.070802	0.200045	0.35393	0.723392	0.942063	Mcm3	Mcm3	NS	Mcm3	0.070802	0.942063
Gm20587	0.495327	0.299045	3.45622	0.0865239	0.93105	NA	Gm20587		NS		0.299045	NA
Gm24723	0	NA	NA	NA	NA	NA	Gm24723		NS		NA	NA
6720483E21Rik	61.7465	0.261635	0.288415	0.90715	0.364328	0.783262	6720483E21Rik		NS		0.261635	0.783262
Paqr8	15089.6	-0.19162	0.121018	-1.5834	0.11333	0.518011	Paqr8	Paqr8	NS	Paqr8	-0.19162	0.518011
Gm24171	3.92019	0.245115	1.03467	0.2369	0.812734	NA	Gm24171		NS		0.245115	NA
Gm51618	15279.4	-0.190722	0.122855	-1.55241	0.120563	0.533686	Gm51618		NS		-0.190722	0.533686
Efhc1	455.247	0.537037	0.491418	1.09283	0.274468	0.71762	Efhc1	Efhc1	NS	Efhc1	0.537037	0.71762
Tram2	82.5686	-0.383828	0.279021	-1.37563	0.168937	0.606877	Tram2	Tram2	NS	Tram2	-0.383828	0.606877
Tmem14a	1589.95	-0.00249219	0.0799276	-0.0311806	0.975126	0.995609	Tmem14a	Tmem14a	NS	Tmem14a	-0.00249219	0.995609
Gm32947	10.9958	-0.630068	0.677904	-0.929435	0.352664	NA	Gm32947		NS		-0.630068	NA
Gm28836	1880.53	0.00754969	0.0808297	0.0934025	0.925584	0.987036	Gm28836		NS		0.00754969	0.987036
Gsta3	309.054	-0.0435749	0.168026	-0.259334	0.795377	0.960082	Gsta3	Gsta3	NS	Gsta3	-0.0435749	0.960082
Gm7094	95.4896	0.135512	0.257418	0.526428	0.598591	0.901541	Gm7094		NS		0.135512	0.901541
Gm4956	2.75174	0.457196	1.18962	0.384322	0.70074	NA	Gm4956		NS		0.457196	NA
Gm21909	3.95197	0.526103	1.15205	0.456666	0.647911	NA	Gm21909		NS		0.526103	NA
Khdc1a	0	NA	NA	NA	NA	NA	Khdc1a	Khdc1a	NS	Khdc1a	NA	NA
Khdc1c	2.49834	0.565687	1.24412	0.454689	0.649333	NA	Khdc1c	Khdc1c	NS	Khdc1c	0.565687	NA
Gm33147	23.2415	-0.00235193	0.489048	-0.00480921	0.996163	0.999531	Gm33147		NS		-0.00235193	0.999531
Gm2709	6.99154	-0.166801	0.721265	-0.231261	0.817112	NA	Gm2709		NS		-0.166801	NA
Gm16533	2.85097	1.31739	1.46695	0.89805	0.369159	NA	Gm16533		FC		1.31739	NA
Khdc1b	4.32558	-0.568509	0.979267	-0.580545	0.561547	NA	Khdc1b	Khdc1b	NS	Khdc1b	-0.568509	NA
Kcnq5	21460.7	0.182122	0.0936864	1.94396	0.0519008	0.357506	Kcnq5	Kcnq5	NS	Kcnq5	0.182122	0.357506
Gm7658	751.353	0.0976145	0.0947978	1.02971	0.303145	0.741417	Gm7658		NS		0.0976145	0.741417
Gm53539	825.613	-0.0281968	0.221204	-0.12747	0.898569	0.982213	Gm53539		NS		-0.0281968	0.982213
Gm5696	0	NA	NA	NA	NA	NA	Gm5696		NS		NA	NA
Rims1	32479.6	0.195666	0.068839	2.84238	0.00447786	0.0915856	Rims1	Rims1	NS	Rims1	0.195666	0.0915856
Gm7759	0.447406	-1.85386	3.48045	-0.53265	0.594276	NA	Gm7759		FC		-1.85386	NA
Gm7761	0.750789	-0.336351	2.74526	-0.12252	0.902487	NA	Gm7761		NS		-0.336351	NA
Ppp1r14bl	0.278478	0.10126	3.48708	0.0290388	0.976834	NA	Ppp1r14bl	Ppp1r14bl	NS	Ppp1r14bl	0.10126	NA
Rn4.5s-ps4	0	NA	NA	NA	NA	NA	Rn4.5s-ps4	Rn4.5s-ps4	NS	Rn4.5s-ps4	NA	NA
Gm30442	0.134533	-1.02288	3.50092	-0.292174	0.770154	NA	Gm30442		FC		-1.02288	NA
Gm29506	0.269066	-1.65248	3.48447	-0.474242	0.635328	NA	Gm29506		FC		-1.65248	NA
Gm24176	0.134533	-1.02288	3.50092	-0.292174	0.770154	NA	Gm24176		FC		-1.02288	NA
Gm53541	309.781	-0.491545	0.123339	-3.98531	6.73910960930642e-05	0.00592396	Gm53541		P		-0.491545	0.00592396
Mir30a	0	NA	NA	NA	NA	NA	Mir30a	Mir30a	NS	Mir30a	NA	NA
Mir30c-2	1.94325	-1.67128	1.73595	-0.962747	0.335674	NA	Mir30c-2	Mir30c-2	FC	Mir30c-2	-1.67128	NA
Gm20954	1.06974	-1.97589	2.51622	-0.785262	0.4323	NA	Gm20954		FC		-1.97589	NA
Ogfrl1	30055.8	0.126864	0.0851103	1.49058	0.136071	0.559008	Ogfrl1	Ogfrl1	NS	Ogfrl1	0.126864	0.559008
Gm19673	18.9975	0.904998	0.557425	1.62353	0.104475	0.500356	Gm19673		NS		0.904998	0.500356
Gm7784	0.516729	-0.869418	2.93726	-0.295996	0.767233	NA	Gm7784		NS		-0.869418	NA
Gm28822	34.3947	-0.681731	0.46274	-1.47325	0.140684	0.5666	Gm28822		NS		-0.681731	0.5666
B3gat2	6555.13	0.104299	0.0809226	1.28887	0.197444	0.643411	B3gat2	B3gat2	NS	B3gat2	0.104299	0.643411
Smap1	11389.6	0.0698086	0.0708466	0.985348	0.324453	0.756931	Smap1	Smap1	NS	Smap1	0.0698086	0.756931
Gm53062	737.749	0.123169	0.0933846	1.31894	0.187188	0.62968	Gm53062		NS		0.123169	0.62968
Sdhaf4	922.154	0.140949	0.0923268	1.52663	0.126853	0.544984	Sdhaf4	Sdhaf4	NS	Sdhaf4	0.140949	0.544984
Fam135a	3905.18	-0.0814932	0.07988	-1.0202	0.307636	0.74458	Fam135a	Fam135a	NS	Fam135a	-0.0814932	0.74458
Gm30756	2.09407	1.34254	1.86665	0.719223	0.472003	NA	Gm30756		FC		1.34254	NA
Col9a1	102.168	0.0200627	0.238873	0.0839888	0.933065	0.987734	Col9a1	Col9a1	NS	Col9a1	0.0200627	0.987734
Col19a1	3087.86	-0.158944	0.0777579	-2.04409	0.0409451	0.319823	Col19a1	Col19a1	NS	Col19a1	-0.158944	0.319823
Gm26418	0	NA	NA	NA	NA	NA	Gm26418		NS		NA	NA
Tubb4b-ps2	28.1909	0.25795	0.456828	0.564655	0.572309	0.89361	Tubb4b-ps2	Tubb4b-ps2	NS	Tubb4b-ps2	0.25795	0.89361
Gm10222	743.966	-0.115487	0.128767	-0.896866	0.36979	0.787264	Gm10222		NS		-0.115487	0.787264
Gm10925	3400.43	-0.163839	0.0922843	-1.77538	0.0758357	0.430919	Gm10925		NS		-0.163839	0.430919
Lmbrd1	15535.9	-0.0250423	0.0647529	-0.386736	0.698951	0.933948	Lmbrd1	Lmbrd1	NS	Lmbrd1	-0.0250423	0.933948
Gm9443	0.24497	1.83815	3.50779	0.52402	0.600264	NA	Gm9443		FC		1.83815	NA
Gm29414	0.581939	-2.45299	3.34118	-0.734169	0.462846	NA	Gm29414		FC		-2.45299	NA
Adgrb3	18499.9	-0.177418	0.0870853	-2.03729	0.0416206	0.322115	Adgrb3	Adgrb3	NS	Adgrb3	-0.177418	0.322115
Gm20172	16.5924	-0.241832	0.455458	-0.530965	0.595443	0.901033	Gm20172		NS		-0.241832	0.901033
Gm22260	2.52743	1.08951	1.49631	0.728132	0.466533	NA	Gm22260		FC		1.08951	NA
Gm25294	0.49935	-2.24917	3.46502	-0.649106	0.51627	NA	Gm25294		FC		-2.24917	NA
Gm9884	31.3452	-0.695334	0.356329	-1.95138	0.0510114	0.355253	Gm9884		NS		-0.695334	0.355253
Gm39614	1.99227	0.65516	1.74741	0.374931	0.707712	NA	Gm39614		NS		0.65516	NA
Gm31076	0.49935	-2.24917	3.46502	-0.649106	0.51627	NA	Gm31076		FC		-2.24917	NA
Gm19071	0	NA	NA	NA	NA	NA	Gm19071		NS		NA	NA
Gm18443	0	NA	NA	NA	NA	NA	Gm18443		NS		NA	NA
Gm19123	0	NA	NA	NA	NA	NA	Gm19123		NS		NA	NA
Gm24064	0	NA	NA	NA	NA	NA	Gm24064		NS		NA	NA
Gm31136	0.379503	0.494208	3.47466	0.142232	0.886897	NA	Gm31136		NS		0.494208	NA
4931408C20Rik	0.134533	-1.02288	3.50092	-0.292174	0.770154	NA	4931408C20Rik		FC		-1.02288	NA
n-R5s209	0	NA	NA	NA	NA	NA	n-R5s209	n-R5s209	NS	n-R5s209	NA	NA
Gm18179	0	NA	NA	NA	NA	NA	Gm18179		NS		NA	NA
Gm5524	0.122485	1.10416	3.52689	0.31307	0.754227	NA	Gm5524		FC		1.10416	NA
Gm18776	0	NA	NA	NA	NA	NA	Gm18776		NS		NA	NA
Gm19028	3.95333	0.106812	1.32983	0.08032	0.935983	NA	Gm19028		NS		0.106812	NA
Gm7846	76.6962	-0.0304093	0.24595	-0.12364	0.9016	0.983045	Gm7846		NS		-0.0304093	0.983045
Gm597	0.447406	-1.85386	3.48045	-0.53265	0.594276	NA	Gm597		FC		-1.85386	NA
Gm45942	24.5914	-0.140189	0.401761	-0.348935	0.727138	0.943295	Gm45942		NS		-0.140189	0.943295
Gm5697	1.48454	1.5221	1.91895	0.793194	0.427665	NA	Gm5697		FC		1.5221	NA
Gm6462	0	NA	NA	NA	NA	NA	Gm6462		NS		NA	NA
Gm18033	0	NA	NA	NA	NA	NA	Gm18033		NS		NA	NA
Mir6342	0	NA	NA	NA	NA	NA	Mir6342	Mir6342	NS	Mir6342	NA	NA
Gm5525	130.098	-0.0424825	0.195068	-0.217784	0.827598	0.968589	Gm5525		NS		-0.0424825	0.968589
Gm7858	0	NA	NA	NA	NA	NA	Gm7858		NS		NA	NA
Gm31465	13.0697	-0.788248	0.696797	-1.13125	0.257952	NA	Gm31465		NS		-0.788248	NA
Gm31525	32.4124	0.325354	0.524525	0.620283	0.535072	0.878989	Gm31525		NS		0.325354	0.878989
Gm39615	39.3397	-0.378816	0.303366	-1.24871	0.211771	0.661706	Gm39615		NS		-0.378816	0.661706
Gm31581	0.691369	3.08012	3.08747	0.997617	0.318465	NA	Gm31581		FC		3.08012	NA
Gm46086	5.21232	-0.140357	1.33572	-0.10508	0.916312	NA	Gm46086		NS		-0.140357	NA
LOC115487655	0	NA	NA	NA	NA	NA	LOC115487655		NS		NA	NA
Gm6473	88.9939	-0.0678912	0.199938	-0.339562	0.734186	0.945124	Gm6473		NS		-0.0678912	0.945124
Gm2914	0.143945	1.44521	3.52009	0.410559	0.681396	NA	Gm2914		FC		1.44521	NA
Phf3	9320.38	-0.0778162	0.0808891	-0.962011	0.336044	0.763958	Phf3	Phf3	NS	Phf3	-0.0778162	0.763958
Ptp4a1	1918.22	-0.0682649	0.0977575	-0.698308	0.484984	0.854473	Ptp4a1	Ptp4a1	NS	Ptp4a1	-0.0682649	0.854473
Gm53209	2.71685	-0.746123	1.42904	-0.522116	0.601589	NA	Gm53209		NS		-0.746123	NA
Gm5698	0	NA	NA	NA	NA	NA	Gm5698		NS		NA	NA
Gm9458	0	NA	NA	NA	NA	NA	Gm9458		NS		NA	NA
Gm5699	0	NA	NA	NA	NA	NA	Gm5699		NS		NA	NA
Gm29669	2.8282	0.29815	1.45513	0.204896	0.837653	NA	Gm29669		NS		0.29815	NA
Gm28644	1.12873	1.01076	2.08725	0.484257	0.628203	NA	Gm28644		FC		1.01076	NA
4931428L18Rik	3.32128	0.263777	1.32774	0.198667	0.842523	NA	4931428L18Rik		NS		0.263777	NA
Gm7893	0	NA	NA	NA	NA	NA	Gm7893		NS		NA	NA
Lgsn	1.76896	1.32074	1.91968	0.688	0.491453	NA	Lgsn	Lgsn	FC	Lgsn	1.32074	NA
Dnaaf6	0.422839	2.20439	3.4961	0.63053	0.528348	NA	Dnaaf6	Dnaaf6	FC	Dnaaf6	2.20439	NA
Gm26145	0	NA	NA	NA	NA	NA	Gm26145		NS		NA	NA
Gm4850	0.134533	-1.02288	3.50092	-0.292174	0.770154	NA	Gm4850		FC		-1.02288	NA
Gm6489	0	NA	NA	NA	NA	NA	Gm6489		NS		NA	NA
LOC115487662	0	NA	NA	NA	NA	NA	LOC115487662		NS		NA	NA
Eef1a1-ps2	0.24497	1.83815	3.50779	0.52402	0.600264	NA	Eef1a1-ps2	Eef1a1-ps2	FC	Eef1a1-ps2	1.83815	NA
Gm19680	64.1406	0.195681	0.26253	0.745366	0.45605	0.839709	Gm19680		NS		0.195681	0.839709
Gm23032	0	NA	NA	NA	NA	NA	Gm23032		NS		NA	NA
Gm7910	0.143945	1.44521	3.52009	0.410559	0.681396	NA	Gm7910		FC		1.44521	NA
Gm51754	0.134533	-1.02288	3.50092	-0.292174	0.770154	NA	Gm51754		FC		-1.02288	NA
Khdrbs2	2168.12	-0.320749	0.131907	-2.43163	0.0150311	0.18481	Khdrbs2	Khdrbs2	NS	Khdrbs2	-0.320749	0.18481
Gm25814	0	NA	NA	NA	NA	NA	Gm25814		NS		NA	NA
Gm46077	28.3202	0.548565	0.414368	1.32386	0.18555	0.627074	Gm46077		NS		0.548565	0.627074
Gm9839	31.4349	-0.360331	0.361212	-0.99756	0.318493	0.752514	Gm9839		NS		-0.360331	0.752514
Semp2l1	102.008	0.0157706	0.232899	0.0677142	0.946013	0.989873	Semp2l1	Semp2l1	NS	Semp2l1	0.0157706	0.989873
Gm24732	0.24497	1.83815	3.50779	0.52402	0.600264	NA	Gm24732		FC		1.83815	NA
Gm7114	186.065	0.25668	0.173165	1.48229	0.138264	0.562321	Gm7114		NS		0.25668	0.562321
Gm4785	1.29671	0.989729	2.3296	0.424849	0.670947	NA	Gm4785		NS		0.989729	NA
Gm39616	9.13456	-1.54391	0.753169	-2.04988	0.0403761	NA	Gm39616		FC		-1.54391	NA
Gm24901	0	NA	NA	NA	NA	NA	Gm24901		NS		NA	NA
Gm2987	0	NA	NA	NA	NA	NA	Gm2987		NS		NA	NA
Gm39617	1.45817	1.3615	2.28513	0.595809	0.551303	NA	Gm39617		FC		1.3615	NA
Gm25792	0	NA	NA	NA	NA	NA	Gm25792		NS		NA	NA
Gm18799	0	NA	NA	NA	NA	NA	Gm18799		NS		NA	NA
Gm7933	2.67516	-0.995148	1.30727	-0.761243	0.446512	NA	Gm7933		NS		-0.995148	NA
Gm23453	0	NA	NA	NA	NA	NA	Gm23453		NS		NA	NA
Prim2	519.458	0.0027377	0.134207	0.0203991	0.983725	0.997395	Prim2	Prim2	NS	Prim2	0.0027377	0.997395
Gm29228	0.633885	2.98876	3.16626	0.943938	0.345201	NA	Gm29228		FC		2.98876	NA
Gm17813	0.103718	-0.831812	3.50733	-0.237164	0.812529	NA	Gm17813		NS		-0.831812	NA
1700001G17Rik	16.0011	0.00518392	0.573429	0.00904022	0.992787	0.999155	1700001G17Rik		NS		0.00518392	0.999155
Gm32229	27.8031	-0.051883	0.431628	-0.120203	0.904322	0.983841	Gm32229		NS		-0.051883	0.983841
Rab23	2691.83	-0.0252455	0.0746686	-0.3381	0.735288	0.945435	Rab23	Rab23	NS	Rab23	-0.0252455	0.945435
Bag2	641.546	0.0874632	0.0977467	0.894794	0.370897	0.788049	Bag2	Bag2	NS	Bag2	0.0874632	0.788049
Zfp451	6619.68	-0.118815	0.0756337	-1.57093	0.1162	0.524104	Zfp451	Zfp451	NS	Zfp451	-0.118815	0.524104
Gm15455	136.929	-0.317545	0.214202	-1.48245	0.138219	0.562321	Gm15455		NS		-0.317545	0.562321
Bend6	7387.97	-0.0273081	0.0891728	-0.306238	0.759424	0.950971	Bend6	Bend6	NS	Bend6	-0.0273081	0.950971
Gm38471	10.5887	0.0465456	0.610698	0.0762172	0.939246	NA	Gm38471		NS		0.0465456	NA
Dst	47972	-0.183219	0.0889479	-2.05985	0.0394129	0.313948	Dst	Dst	NS	Dst	-0.183219	0.313948
Gm53546	10.1409	-0.902718	0.735487	-1.22738	0.219682	NA	Gm53546		NS		-0.902718	NA
Gm23792	0	NA	NA	NA	NA	NA	Gm23792		NS		NA	NA
Mir6896	25.5146	-0.845189	0.384363	-2.19893	0.0278826	0.259063	Mir6896	Mir6896	NS	Mir6896	-0.845189	0.259063
Gm51742	300.717	-0.10489	0.129416	-0.810487	0.417661	0.818688	Gm51742		NS		-0.10489	0.818688
Gm26788	3731.96	-0.311738	0.114028	-2.73388	0.00625933	0.110436	Gm26788		NS		-0.311738	0.110436
Gm5266	0	NA	NA	NA	NA	NA	Gm5266		NS		NA	NA
Gm3052	87.0455	-0.432143	0.215343	-2.00676	0.0447749	0.334416	Gm3052		NS		-0.432143	0.334416
Gm37233	476.025	-0.463079	0.121688	-3.80545	0.000141544	0.00990316	Gm37233		P		-0.463079	0.00990316
Mir5103	5.4297	-0.351068	0.817711	-0.42933	0.667683	NA	Mir5103	Mir5103	NS	Mir5103	-0.351068	NA
n-TEttc1	1.01439	1.49111	2.95216	0.505091	0.613495	NA	n-TEttc1	n-TEttc1	FC	n-TEttc1	1.49111	NA
Ccdc115	979.412	0.107262	0.0884289	1.21298	0.225138	0.675598	Ccdc115	Ccdc115	NS	Ccdc115	0.107262	0.675598
Imp4	1052.07	0.0337653	0.103734	0.325499	0.744803	0.94783	Imp4	Imp4	NS	Imp4	0.0337653	0.94783
Gm32504	3.67601	-0.585457	1.23863	-0.472664	0.636453	NA	Gm32504		NS		-0.585457	NA
Ptpn18	108.833	0.704263	0.230474	3.05572	0.00224524	0.0608942	Ptpn18	Ptpn18	NS	Ptpn18	0.704263	0.0608942
Gm28417	20.8949	1.03994	0.410736	2.5319	0.0113448	0.155629	Gm28417		FC		1.03994	0.155629
4930568A12Rik	19.5534	0.58096	0.557362	1.04234	0.297255	0.736791	4930568A12Rik		NS		0.58096	0.736791
Gm32566	2.3731	0.272583	1.58224	0.172276	0.86322	NA	Gm32566		NS		0.272583	NA
Prss39	0	NA	NA	NA	NA	NA	Prss39	Prss39	NS	Prss39	NA	NA
Cfc1	1.69985	-0.95967	1.73315	-0.553716	0.579773	NA	Cfc1	Cfc1	NS	Cfc1	-0.95967	NA
Prss40	4.43579	-1.07313	0.963389	-1.11391	0.265319	NA	Prss40	Prss40	FC	Prss40	-1.07313	NA
Gm28419	0.143945	1.44521	3.52009	0.410559	0.681396	NA	Gm28419		FC		1.44521	NA
Gm19225	0.211419	1.10416	3.52689	0.31307	0.754227	NA	Gm19225		FC		1.10416	NA
Amer3	2681.63	-0.0133382	0.137237	-0.0971908	0.922575	0.986386	Amer3	Amer3	NS	Amer3	-0.0133382	0.986386
AA619741	2.00608	0.385657	1.64938	0.233819	0.815126	NA	AA619741	AA619741	NS	AA619741	0.385657	NA
Gm38647	26.5714	-0.0432064	0.499875	-0.0864343	0.931121	0.987326	Gm38647		NS		-0.0432064	0.987326
Arhgef4	16903.5	0.182899	0.089177	2.05097	0.0402702	0.317446	Arhgef4	Arhgef4	NS	Arhgef4	0.182899	0.317446
Gm32920	16.5229	-0.445763	0.602967	-0.739283	0.459735	0.841954	Gm32920		NS		-0.445763	0.841954
Gm51813	27.0527	0.349314	0.492988	0.708566	0.478594	0.852105	Gm51813		NS		0.349314	0.852105
Gm32790	256.313	-0.0454381	0.172088	-0.264041	0.791748	0.959031	Gm32790		NS		-0.0454381	0.959031
Smim39	15116.9	0.201066	0.101629	1.97843	0.0478806	0.345535	Smim39	Smim39	NS	Smim39	0.201066	0.345535
Fam168b	22881.5	-0.0267419	0.0705015	-0.37931	0.704458	0.936343	Fam168b	Fam168b	NS	Fam168b	-0.0267419	0.936343
Plekhb2	12349	0.011608	0.0491169	0.236333	0.813174	0.965318	Plekhb2	Plekhb2	NS	Plekhb2	0.011608	0.965318
Gm19430	41.8177	-0.510394	0.308788	-1.65289	0.0983528	0.488029	Gm19430		NS		-0.510394	0.488029
Gm8009	0.24497	1.83815	3.50779	0.52402	0.600264	NA	Gm8009		FC		1.83815	NA
Gm53547	4.4494	1.64929	1.09453	1.50684	0.131851	NA	Gm53547		FC		1.64929	NA
Gm25096	0	NA	NA	NA	NA	NA	Gm25096		NS		NA	NA
Gm25634	0	NA	NA	NA	NA	NA	Gm25634		NS		NA	NA
1110002O04Rik	4.66261	-1.06156	1.27697	-0.831314	0.405796	NA	1110002O04Rik		FC		-1.06156	NA
Gm33176	0.837711	-0.275923	3.09785	-0.0890692	0.929027	NA	Gm33176		NS		-0.275923	NA
Gm8022	0	NA	NA	NA	NA	NA	Gm8022		NS		NA	NA
Gm39622	0.691905	0.214964	3.28064	0.0655252	0.947756	NA	Gm39622		NS		0.214964	NA
Gm33222	1.94454	-2.18172	2.167	-1.00679	0.314034	NA	Gm33222		FC		-2.18172	NA
Gm39623	0.24497	1.83815	3.50779	0.52402	0.600264	NA	Gm39623		FC		1.83815	NA
Gm39624	7.14061	0.717697	0.819611	0.875656	0.381217	NA	Gm39624		NS		0.717697	NA
Hs6st1	4100.04	-0.00640229	0.0907576	-0.0705427	0.943762	0.989554	Hs6st1	Hs6st1	NS	Hs6st1	-0.00640229	0.989554
Gm53548	419.872	-0.240962	0.202679	-1.18889	0.234484	0.682233	Gm53548		NS		-0.240962	0.682233
Gm33280	46.7865	0.0363378	0.312817	0.116163	0.907523	0.984146	Gm33280		NS		0.0363378	0.984146
Uggt1	6206.82	-0.0361511	0.097559	-0.370557	0.710968	0.937751	Uggt1	Uggt1	NS	Uggt1	-0.0361511	0.937751
Mir6897	13.3533	0.0293727	0.546747	0.0537226	0.957156	NA	Mir6897	Mir6897	NS	Mir6897	0.0293727	NA
Gm18750	20.6961	-0.489039	0.452526	-1.08069	0.279837	0.722515	Gm18750		NS		-0.489039	0.722515
Gm39625	5.37607	1.44902	1.17239	1.23595	0.216478	NA	Gm39625		FC		1.44902	NA
Neurl3	91.1186	0.509291	0.239149	2.1296	0.0332046	0.284001	Neurl3	Neurl3	NS	Neurl3	0.509291	0.284001
Arid5a	638.174	-0.244219	0.105603	-2.31262	0.0207437	0.220599	Arid5a	Arid5a	NS	Arid5a	-0.244219	0.220599
Kansl3	6116.02	0.0195596	0.07919	0.246996	0.804911	0.962776	Kansl3	Kansl3	NS	Kansl3	0.0195596	0.962776
Mir6898	10.736	0.177742	0.55443	0.320586	0.748524	NA	Mir6898	Mir6898	NS	Mir6898	0.177742	NA
Fer1l5	2375.7	0.125049	0.0924007	1.35333	0.17595	0.614578	Fer1l5	Fer1l5	NS	Fer1l5	0.125049	0.614578
Lman2l	7878.56	0.0615201	0.083944	0.732871	0.463637	0.843446	Lman2l	Lman2l	NS	Lman2l	0.0615201	0.843446
Gm33401	0	NA	NA	NA	NA	NA	Gm33401		NS		NA	NA
Gm33454	20.8335	-0.0164827	0.531304	-0.0310232	0.975251	0.995655	Gm33454		NS		-0.0164827	0.995655
Cnnm4	1492.28	0.124343	0.112191	1.10831	0.267727	0.709806	Cnnm4	Cnnm4	NS	Cnnm4	0.124343	0.709806
Cnnm3	2505.43	0.00753065	0.064303	0.117112	0.906771	0.984086	Cnnm3	Cnnm3	NS	Cnnm3	0.00753065	0.984086
Ankrd23	567.118	0.131117	0.108218	1.2116	0.225666	0.67622	Ankrd23	Ankrd23	NS	Ankrd23	0.131117	0.67622
Ankrd39	408.219	0.0677292	0.125477	0.539772	0.589354	0.899659	Ankrd39	Ankrd39	NS	Ankrd39	0.0677292	0.899659
Sema4c	801.16	0.012694	0.130302	0.0974201	0.922393	0.986386	Sema4c	Sema4c	NS	Sema4c	0.012694	0.986386
Fam178b	54.716	0.135654	0.266645	0.508743	0.610933	0.906826	Fam178b	Fam178b	NS	Fam178b	0.135654	0.906826
Cox5b	4018.87	0.0271098	0.0725875	0.373477	0.708793	0.937284	Cox5b	Cox5b	NS	Cox5b	0.0271098	0.937284
Actr1b	14033.5	0.0933752	0.0827491	1.12841	0.259146	0.700439	Actr1b	Actr1b	NS	Actr1b	0.0933752	0.700439
4933424G06Rik	438.457	-0.369401	0.170013	-2.17278	0.0297967	0.26762	4933424G06Rik		NS		-0.369401	0.26762
Gm33533	417.152	-0.394081	0.172213	-2.28834	0.0221178	0.228259	Gm33533		NS		-0.394081	0.228259
Zap70	459.636	0.0944017	0.145641	0.64818	0.516868	0.872241	Zap70	Zap70	NS	Zap70	0.0944017	0.872241
Gm18828	7.41403	-0.529635	0.905282	-0.58505	0.558514	NA	Gm18828		NS		-0.529635	NA
Tmem131	11087.4	-0.0669397	0.0597025	-1.12122	0.262194	0.703566	Tmem131	Tmem131	NS	Tmem131	-0.0669397	0.703566
Rpl12-ps1	6.79925	0.495373	0.684019	0.72421	0.468937	NA	Rpl12-ps1	Rpl12-ps1	NS	Rpl12-ps1	0.495373	NA
n-R5s210	0	NA	NA	NA	NA	NA	n-R5s210	n-R5s210	NS	n-R5s210	NA	NA
Vwa3b	1564.57	-0.257196	0.167446	-1.536	0.124538	0.541421	Vwa3b	Vwa3b	NS	Vwa3b	-0.257196	0.541421
Gm37020	439.537	-0.338683	0.214151	-1.58152	0.11376	0.518284	Gm37020		NS		-0.338683	0.518284
Cnga3	11.8036	0.0866876	0.586152	0.147893	0.882427	NA	Cnga3	Cnga3	NS	Cnga3	0.0866876	NA
Inpp4a	14209.5	-0.111223	0.060935	-1.82528	0.0679593	0.409689	Inpp4a	Inpp4a	NS	Inpp4a	-0.111223	0.409689
4930439A04Rik	25.3321	-1.3626	0.516709	-2.63708	0.00836231	0.131365	4930439A04Rik		FC		-1.3626	0.131365
Coa5	7886.03	0.0444657	0.0679583	0.654308	0.512913	0.870768	Coa5	Coa5	NS	Coa5	0.0444657	0.870768
Unc50	2402.53	-0.0231718	0.0641152	-0.361409	0.717794	0.939728	Unc50	Unc50	NS	Unc50	-0.0231718	0.939728
Mgat4a	5410.78	0.0155804	0.072502	0.214896	0.829848	0.968634	Mgat4a	Mgat4a	NS	Mgat4a	0.0155804	0.968634
4930594C11Rik	16.2446	-0.483652	0.571406	-0.846424	0.397317	0.805501	4930594C11Rik		NS		-0.483652	0.805501
Gm39627	0.24497	1.83815	3.50779	0.52402	0.600264	NA	Gm39627		FC		1.83815	NA
Cracdl	31531	-0.219686	0.128757	-1.70621	0.0879698	0.461859	Cracdl	Cracdl	NS	Cracdl	-0.219686	0.461859
4930556I23Rik	2359.68	-0.196893	0.139842	-1.40796	0.159142	0.594286	4930556I23Rik		NS		-0.196893	0.594286
4930470B04Rik	86.495	-1.02128	0.342531	-2.98155	0.0028679	0.0709504	4930470B04Rik		FC		-1.02128	0.0709504
Gm39628	53.564	-0.535081	0.424189	-1.26142	0.207157	0.655001	Gm39628		NS		-0.535081	0.655001
Tsga10	3678.47	-0.182716	0.114808	-1.5915	0.111497	0.51522	Tsga10	Tsga10	NS	Tsga10	-0.182716	0.51522
Lipt1	341.492	0.147982	0.130496	1.134	0.256794	0.697922	Lipt1	Lipt1	NS	Lipt1	0.147982	0.697922
Mitd1	1074.54	0.0872682	0.0792478	1.10121	0.270807	0.713591	Mitd1	Mitd1	NS	Mitd1	0.0872682	0.713591
Mrpl30	2198.32	-0.00550784	0.0722175	-0.0762674	0.939206	0.988879	Mrpl30	Mrpl30	NS	Mrpl30	-0.00550784	0.988879
Lyg2	81.2184	0.183907	0.352849	0.521206	0.602223	0.902857	Lyg2	Lyg2	NS	Lyg2	0.183907	0.902857
Lyg1	0.247664	0.292326	3.4935	0.083677	0.933313	NA	Lyg1	Lyg1	NS	Lyg1	0.292326	NA
Txndc9	3517.17	-0.0471604	0.0745509	-0.632594	0.526999	0.876531	Txndc9	Txndc9	NS	Txndc9	-0.0471604	0.876531
Eif5b	12178.5	-0.0127089	0.0721482	-0.17615	0.860176	0.973442	Eif5b	Eif5b	NS	Eif5b	-0.0127089	0.973442
Gm34448	338.746	-0.198575	0.129918	-1.52846	0.126399	0.544669	Gm34448		NS		-0.198575	0.544669
Rev1	3517.41	-0.0490614	0.086721	-0.565739	0.571572	0.893436	Rev1	Rev1	NS	Rev1	-0.0490614	0.893436
Gm5099	2.17102	0.899271	1.65245	0.544205	0.586301	NA	Gm5099		NS		0.899271	NA
Aff3	9291.59	-0.0550756	0.0696556	-0.790684	0.429128	0.826425	Aff3	Aff3	NS	Aff3	-0.0550756	0.826425
Gm16150	211.847	0.737264	0.288376	2.5566	0.0105699	0.150168	Gm16150		NS		0.737264	0.150168
Gm16152	62.6531	0.196861	0.299283	0.657774	0.510683	0.869419	Gm16152		NS		0.196861	0.869419
Gm34727	0.763342	3.22964	2.99028	1.08005	0.280121	NA	Gm34727		FC		3.22964	NA
Gm34596	18.4488	0.0299236	0.477925	0.0626115	0.950076	0.990763	Gm34596		NS		0.0299236	0.990763
LOC115487659	0	NA	NA	NA	NA	NA	LOC115487659		NS		NA	NA
Lonrf2	15302.2	0.0186939	0.0789521	0.236775	0.812831	0.965188	Lonrf2	Lonrf2	NS	Lonrf2	0.0186939	0.965188
Chst10	4626.74	-0.0641719	0.0701154	-0.915232	0.36007	0.780088	Chst10	Chst10	NS	Chst10	-0.0641719	0.780088
Gm6621	0	NA	NA	NA	NA	NA	Gm6621		NS		NA	NA
Nms	2.72581	0.950915	1.55312	0.61226	0.540366	NA	Nms	Nms	NS	Nms	0.950915	NA
Gm35171	0.603068	-2.54428	3.25872	-0.78076	0.434944	NA	Gm35171		FC		-2.54428	NA
Pdcl3	1445.84	-0.0665586	0.0730374	-0.911294	0.36214	0.781773	Pdcl3	Pdcl3	NS	Pdcl3	-0.0665586	0.781773
Gm35222	0	NA	NA	NA	NA	NA	Gm35222		NS		NA	NA
Mir6349	0	NA	NA	NA	NA	NA	Mir6349	Mir6349	NS	Mir6349	NA	NA
Npas2	1597.71	-1.45787	0.192947	-7.55583	4.16212467682854e-14	1.14638787348781e-10	Npas2	Npas2	FC_P	Npas2	-1.45787	1.14638787348781e-10
Gm20428	7.93865	-1.24947	0.666239	-1.87541	0.0607359	NA	Gm20428		FC		-1.24947	NA
Gm17904	10.6098	-1.92354	0.765873	-2.51156	0.0120198	NA	Gm17904		FC		-1.92354	NA
Gm3617	2.87808	-2.21652	1.68015	-1.31924	0.187089	NA	Gm3617		FC		-2.21652	NA
Gm53549	46.9337	-1.86041	0.418734	-4.44294	8.87366074664997e-06	0.0014889	Gm53549		FC_P		-1.86041	0.0014889
Rpl31	479.521	-0.0176605	0.124418	-0.141945	0.887124	0.980612	Rpl31	Rpl31	NS	Rpl31	-0.0176605	0.980612
Tbc1d8	1482.63	-0.574238	0.292981	-1.95998	0.0499977	0.351302	Tbc1d8	Tbc1d8	NS	Tbc1d8	-0.574238	0.351302
Gm24826	0	NA	NA	NA	NA	NA	Gm24826		NS		NA	NA
Gm53550	135.646	-0.0856475	0.191328	-0.447647	0.654408	0.920499	Gm53550		NS		-0.0856475	0.920499
Cnot11	2230.15	0.021812	0.0778406	0.280214	0.779313	0.956318	Cnot11	Cnot11	NS	Cnot11	0.021812	0.956318
Snord89	15.0098	-0.319234	0.658724	-0.484624	0.627943	0.913399	Snord89	Snord89	NS	Snord89	-0.319234	0.913399
Gm18446	119.325	-0.144822	0.200569	-0.722055	0.47026	0.847864	Gm18446		NS		-0.144822	0.847864
Rnf149	2770.88	-0.0265008	0.0604778	-0.438191	0.661248	0.923274	Rnf149	Rnf149	NS	Rnf149	-0.0265008	0.923274
Gm23722	3.0007	-1.02122	1.21693	-0.839172	0.401373	NA	Gm23722		FC		-1.02122	NA
Gm51620	5.57922	-0.0673064	0.880441	-0.0764462	0.939064	NA	Gm51620		NS		-0.0673064	NA
Gm5100	3.11668	0.996054	1.1647	0.8552	0.39244	NA	Gm5100		NS		0.996054	NA
Creg2	17578	0.130688	0.078537	1.66403	0.096106	0.482078	Creg2	Creg2	NS	Creg2	0.130688	0.482078
D930019O06Rik	278.412	-0.148841	0.205013	-0.726004	0.467836	0.846223	D930019O06Rik		NS		-0.148841	0.846223
Rfx8	62.1907	-0.293015	0.299702	-0.977687	0.328229	0.759543	Rfx8	Rfx8	NS	Rfx8	-0.293015	0.759543
Gm3646	0.643296	-1.092	2.82676	-0.386309	0.699268	NA	Gm3646		FC		-1.092	NA
1700066B17Rik	1.85222	-0.557634	1.86159	-0.299548	0.764522	NA	1700066B17Rik		NS		-0.557634	NA
Gm35600	2.86234	0.243537	1.28962	0.188844	0.850215	NA	Gm35600		NS		0.243537	NA
Map4k4	16572.2	0.0249923	0.0966571	0.258566	0.79597	0.960182	Map4k4	Map4k4	NS	Map4k4	0.0249923	0.960182
Gm16894	161.809	-0.303531	0.173515	-1.7493	0.0802387	0.442008	Gm16894		NS		-0.303531	0.442008
Il1r2	60.817	0.101748	0.294588	0.34539	0.729801	0.943796	Il1r2	Il1r2	NS	Il1r2	0.101748	0.943796
Gm35741	0	NA	NA	NA	NA	NA	Gm35741		NS		NA	NA
Il1r1	1453.86	-0.0490524	0.31538	-0.155534	0.8764	0.977208	Il1r1	Il1r1	NS	Il1r1	-0.0490524	0.977208
Il1rl2	121.217	0.0963696	0.179857	0.535811	0.592089	0.900258	Il1rl2	Il1rl2	NS	Il1rl2	0.0963696	0.900258
Gm17970	3.76463	-1.14266	1.08725	-1.05097	0.293272	NA	Gm17970		FC		-1.14266	NA
Il1rl1	50.0595	0.282322	0.310061	0.910537	0.362539	0.782194	Il1rl1	Il1rl1	NS	Il1rl1	0.282322	0.782194
Il18r1	3.52821	0.334193	1.11018	0.301026	0.763395	NA	Il18r1	Il18r1	NS	Il18r1	0.334193	NA
Il18rap	15.709	0.744137	0.660092	1.12732	0.259605	0.700746	Il18rap	Il18rap	NS	Il18rap	0.744137	0.700746
Gm35801	254.491	0.64512	0.170558	3.7824	0.000155326	0.010549	Gm35801		P		0.64512	0.010549
Slc9a4	2834.27	0.484465	0.0969034	4.99947	5.74882602163772e-07	0.000183374	Slc9a4	Slc9a4	P	Slc9a4	0.484465	0.000183374
Gm37435	100.484	0.625142	0.190898	3.27474	0.0010576	0.0373459	Gm37435		P		0.625142	0.0373459
Slc9a2	3110.51	0.240182	0.0842263	2.85163	0.00434959	0.0897199	Slc9a2	Slc9a2	NS	Slc9a2	0.240182	0.0897199
Gm37915	503.904	0.202059	0.138708	1.45672	0.145193	0.575502	Gm37915		NS		0.202059	0.575502
Mfsd9	511.058	0.188331	0.138075	1.36398	0.172574	0.611236	Mfsd9	Mfsd9	NS	Mfsd9	0.188331	0.611236
Tmem182	11.847	-0.829559	0.757407	-1.09526	0.273402	NA	Tmem182	Tmem182	NS	Tmem182	-0.829559	NA
Gm5973	0	NA	NA	NA	NA	NA	Gm5973		NS		NA	NA
4930448I06Rik	0.103718	-0.831812	3.50733	-0.237164	0.812529	NA	4930448I06Rik		NS		-0.831812	NA
Gm53551	0	NA	NA	NA	NA	NA	Gm53551		NS		NA	NA
Gm39631	0.0518591	-0.343403	3.52617	-0.0973869	0.922419	NA	Gm39631		NS		-0.343403	NA
Gm35935	0.395632	-1.85386	3.48045	-0.53265	0.594276	NA	Gm35935		FC		-1.85386	NA
Gm29260	55.9158	-1.64717	0.493145	-3.34013	0.000837395	0.0319849	Gm29260		FC_P		-1.64717	0.0319849
Gm5267	0	NA	NA	NA	NA	NA	Gm5267		NS		NA	NA
Gm8176	0	NA	NA	NA	NA	NA	Gm8176		NS		NA	NA
Gm28175	898.506	-0.592211	0.155601	-3.80595	0.000141263	0.00990316	Gm28175		P		-0.592211	0.00990316
Gm46088	7.21016	-0.422802	0.665074	-0.635721	0.524958	NA	Gm46088		NS		-0.422802	NA
Gm36678	54.9525	-0.263842	0.275407	-0.95801	0.338058	0.764958	Gm36678		NS		-0.263842	0.764958
Gm37047	4.67583	-0.960245	1.0583	-0.907342	0.364226	NA	Gm37047		NS		-0.960245	NA
Gm46089	25.1963	-1.40697	0.555442	-2.53306	0.0113073	0.155483	Gm46089		FC		-1.40697	0.155483
Gm36822	4.3646	-2.89363	1.33319	-2.17046	0.0299724	NA	Gm36822		FC		-2.89363	NA
Pantr1	3100.88	-0.383166	0.117768	-3.25357	0.00113967	0.039204	Pantr1	Pantr1	P	Pantr1	-0.383166	0.039204
Gm20646	9564.63	-0.325076	0.0866483	-3.75167	0.000175659	0.0113102	Gm20646		P		-0.325076	0.0113102
Pou3f3	6093.99	-0.317256	0.0873824	-3.63066	0.000282699	0.0152013	Pou3f3	Pou3f3	P	Pou3f3	-0.317256	0.0152013
2900092D14Rik	1512.61	-0.317772	0.109485	-2.90242	0.0037029	0.0818067	2900092D14Rik		NS		-0.317772	0.0818067
Pantr2	585.033	-0.0893147	0.161202	-0.554055	0.579541	0.89611	Pantr2	Pantr2	NS	Pantr2	-0.0893147	0.89611
Dalir	110.015	-0.456299	0.215401	-2.11837	0.0341435	0.28734	Dalir	Dalir	NS	Dalir	-0.456299	0.28734
Gm53552	34.1184	-0.182133	0.3363	-0.541578	0.588109	0.899642	Gm53552		NS		-0.182133	0.899642
Mrps9	3947.74	-0.1411	0.0626577	-2.25191	0.0243279	0.240264	Mrps9	Mrps9	NS	Mrps9	-0.1411	0.240264
Gm23126	0.341969	-1.89503	3.47969	-0.544597	0.586031	NA	Gm23126		FC		-1.89503	NA
Gm39633	86.3331	0.590068	0.242109	2.4372	0.0148016	0.182909	Gm39633		NS		0.590068	0.182909
Gpr45	2609.56	0.158152	0.0782222	2.02184	0.0431934	0.328341	Gpr45	Gpr45	NS	Gpr45	0.158152	0.328341
Gm3418	5.18504	-0.62204	0.872738	-0.712746	0.476003	NA	Gm3418		NS		-0.62204	NA
Tgfbrap1	5402.19	0.00679337	0.0549284	0.123677	0.901571	0.983045	Tgfbrap1	Tgfbrap1	NS	Tgfbrap1	0.00679337	0.983045
Gm28782	281.25	0.0023579	0.130253	0.0181024	0.985557	0.997395	Gm28782		NS		0.0023579	0.997395
8430432A02Rik	55.9631	-0.0277442	0.37244	-0.0744932	0.940618	0.989289	8430432A02Rik		NS		-0.0277442	0.989289
AI597479	3163.18	-0.0982301	0.0696549	-1.41024	0.158469	0.593615	AI597479	AI597479	NS	AI597479	-0.0982301	0.593615
Fhl2	3000.97	0.0886332	0.149408	0.593228	0.553029	0.885169	Fhl2	Fhl2	NS	Fhl2	0.0886332	0.885169
Gm8210	3.52078	0.355141	1.77082	0.200551	0.84105	NA	Gm8210		NS		0.355141	NA
Gm29040	0.48994	2.60681	3.4742	0.750335	0.453053	NA	Gm29040		FC		2.60681	NA
Gm29610	0	NA	NA	NA	NA	NA	Gm29610		NS		NA	NA
LOC115487086	0.238251	-1.54473	3.48684	-0.443016	0.657754	NA	LOC115487086		FC		-1.54473	NA
Nck2	4190.58	0.114282	0.0793929	1.43945	0.150024	0.582677	Nck2	Nck2	NS	Nck2	0.114282	0.582677
Gm38628	19.4063	-0.0769572	0.473249	-0.162615	0.870822	0.975819	Gm38628		NS		-0.0769572	0.975819
Gm30634	2.30481	-0.782705	1.25359	-0.624373	0.532383	NA	Gm30634		NS		-0.782705	NA
Ecrg4	894.085	2.77346	0.824852	3.36237	0.000772759	0.03031	Ecrg4	Ecrg4	FC_P	Ecrg4	2.77346	0.03031
Uxs1	3987.94	-0.085119	0.0708768	-1.20094	0.229773	0.679904	Uxs1	Uxs1	NS	Uxs1	-0.085119	0.679904
Gm16103	3.31852	0.504371	1.21765	0.414217	0.678715	NA	Gm16103		NS		0.504371	NA
Gm19587	202.914	0.10443	0.166926	0.625602	0.531576	0.877955	Gm19587		NS		0.10443	0.877955
Gm8241	2.95853	-0.29942	1.40515	-0.213088	0.831258	NA	Gm8241		NS		-0.29942	NA
Gm26352	0	NA	NA	NA	NA	NA	Gm26352		NS		NA	NA
Tpp2	6627.05	0.0555348	0.0707152	0.785331	0.43226	0.827993	Tpp2	Tpp2	NS	Tpp2	0.0555348	0.827993
Mettl21c	34.5199	-0.810012	0.329981	-2.45472	0.0140993	0.177921	Mettl21c	Mettl21c	NS	Mettl21c	-0.810012	0.177921
Ccdc168	5.69798	0.0467988	0.989392	0.0473005	0.962274	NA	Ccdc168	Ccdc168	NS	Ccdc168	0.0467988	NA
Tex30	333.58	-0.00912181	0.144547	-0.0631062	0.949682	0.990686	Tex30	Tex30	NS	Tex30	-0.00912181	0.990686
Poglut2	994.201	0.035355	0.0964386	0.366606	0.713913	0.938197	Poglut2	Poglut2	NS	Poglut2	0.035355	0.938197
Bivm	2531.75	0.0252579	0.0717358	0.352097	0.724766	0.942127	Bivm	Bivm	NS	Bivm	0.0252579	0.942127
Ercc5	2675.15	-0.0633032	0.0689346	-0.918308	0.358458	0.779502	Ercc5	Ercc5	NS	Ercc5	-0.0633032	0.779502
Mettl21e	35.5475	0.574315	0.312976	1.83501	0.0665042	0.404062	Mettl21e	Mettl21e	NS	Mettl21e	0.574315	0.404062
Gm15833	14.4367	0.48336	0.49076	0.984923	0.324662	0.757178	Gm15833		NS		0.48336	0.757178
Gm5700	1.68428	0.688579	1.67287	0.411614	0.680622	NA	Gm5700		NS		0.688579	NA
Gm28893	0	NA	NA	NA	NA	NA	Gm28893		NS		NA	NA
Txn-ps1	24.1913	0.257533	0.412544	0.624255	0.53246	0.878211	Txn-ps1	Txn-ps1	NS	Txn-ps1	0.257533	0.878211
Gm39635	1.84076	0.8051	1.61976	0.497049	0.619154	NA	Gm39635		NS		0.8051	NA
Gulp1	464.518	0.483467	0.25818	1.8726	0.0611235	0.386923	Gulp1	Gulp1	NS	Gulp1	0.483467	0.386923
Gm16102	1.99371	-0.0873556	1.77362	-0.0492527	0.960718	NA	Gm16102		NS		-0.0873556	NA
4930521E06Rik	27.4473	0.612784	0.484262	1.2654	0.205729	0.653588	4930521E06Rik		NS		0.612784	0.653588
Gm3489	0.319636	0.625286	3.4833	0.17951	0.857537	NA	Gm3489		NS		0.625286	NA
Gm19480	0	NA	NA	NA	NA	NA	Gm19480		NS		NA	NA
Gm3496	0	NA	NA	NA	NA	NA	Gm3496		NS		NA	NA
Gm5268	0.476502	-2.29344	3.44684	-0.665373	0.505812	NA	Gm5268		FC		-2.29344	NA
Col3a1	129.437	0.863754	0.316285	2.73094	0.00631549	0.111032	Col3a1	Col3a1	NS	Col3a1	0.863754	0.111032
Col5a2	484.335	0.145107	0.161138	0.900509	0.367849	0.786039	Col5a2	Col5a2	NS	Col5a2	0.145107	0.786039
Gm8296	0	NA	NA	NA	NA	NA	Gm8296		NS		NA	NA
Gm7063	0.134533	-1.02288	3.50092	-0.292174	0.770154	NA	Gm7063		FC		-1.02288	NA
Gm8304	0.103718	-0.831812	3.50733	-0.237164	0.812529	NA	Gm8304		NS		-0.831812	NA
Gm39637	11.9825	0.19929	0.745584	0.267293	0.789243	NA	Gm39637		NS		0.19929	NA
Gm23216	0	NA	NA	NA	NA	NA	Gm23216		NS		NA	NA
Gm51621	4.42487	-1.74806	1.06462	-1.64195	0.1006	NA	Gm51621		FC		-1.74806	NA
Gm23974	1.04478	-2.16513	2.54674	-0.85016	0.395236	NA	Gm23974		FC		-2.16513	NA
Gm8307	2.14742	-1.47866	1.43743	-1.02868	0.303631	NA	Gm8307		FC		-1.47866	NA
Wdr75	3057.49	-0.0175454	0.0619181	-0.283365	0.776897	0.956021	Wdr75	Wdr75	NS	Wdr75	-0.0175454	0.956021
Gm30900	11.4076	0.970578	0.706276	1.37422	0.169374	NA	Gm30900		NS		0.970578	NA
Gm5526	725.753	0.183283	0.147192	1.2452	0.213057	0.66232	Gm5526		NS		0.183283	0.66232
Gm5269	1.26126	1.40437	2.11906	0.662732	0.507502	NA	Gm5269		FC		1.40437	NA
Gm18303	0.787241	-0.459903	2.66178	-0.17278	0.862824	NA	Gm18303		NS		-0.459903	NA
Slc40a1	973.295	0.0188938	0.135558	0.139378	0.889151	0.981184	Slc40a1	Slc40a1	NS	Slc40a1	0.0188938	0.981184
Gm9496	0.247664	0.292326	3.4935	0.083677	0.933313	NA	Gm9496		NS		0.292326	NA
Rpl23a-ps1	0.103718	-0.831812	3.50733	-0.237164	0.812529	NA	Rpl23a-ps1	Rpl23a-ps1	NS	Rpl23a-ps1	-0.831812	NA
Gm3852	1.23148	-0.258975	2.0773	-0.124669	0.900786	NA	Gm3852		NS		-0.258975	NA
Stk-ps2	0.238251	-1.54473	3.48684	-0.443016	0.657754	NA	Stk-ps2	Stk-ps2	FC	Stk-ps2	-1.54473	NA
Gm18849	1.21721	0.0414292	2.03816	0.0203267	0.983783	NA	Gm18849		NS		0.0414292	NA
Dnah7b	1126.36	0.291593	0.168264	1.73295	0.0831046	0.448681	Dnah7b	Dnah7b	NS	Dnah7b	0.291593	0.448681
Gm31046	70.3952	0.0574983	0.332623	0.172863	0.862759	0.973929	Gm31046		NS		0.0574983	0.973929
n-R5s211	0.170985	-1.24473	3.49437	-0.356209	0.721684	NA	n-R5s211	n-R5s211	FC	n-R5s211	-1.24473	NA
Gm8326	7.43081	0.333935	0.813412	0.410536	0.681412	NA	Gm8326		NS		0.333935	NA
Dnah7c	505.006	0.244421	0.155657	1.57025	0.116356	0.524565	Dnah7c	Dnah7c	NS	Dnah7c	0.244421	0.524565
Slc39a10	13533.5	-0.0206348	0.0777168	-0.265512	0.790615	0.958931	Slc39a10	Slc39a10	NS	Slc39a10	-0.0206348	0.958931
Gm39638	0.99983	1.4581	2.11625	0.688999	0.490824	NA	Gm39638		FC		1.4581	NA
Gm4852	47.0337	0.104006	0.300605	0.345991	0.72935	0.943624	Gm4852		NS		0.104006	0.943624
Gm39639	3.11202	-1.66838	1.487	-1.12198	0.261873	NA	Gm39639		FC		-1.66838	NA
Mir6350	0.207436	-1.42668	3.48964	-0.408834	0.682661	NA	Mir6350	Mir6350	FC	Mir6350	-1.42668	NA
Gm18117	0.134533	-1.02288	3.50092	-0.292174	0.770154	NA	Gm18117		FC		-1.02288	NA
Gm8337	30.2533	-0.342038	0.397354	-0.860791	0.389353	0.799763	Gm8337		NS		-0.342038	0.799763
Gm19206	0	NA	NA	NA	NA	NA	Gm19206		NS		NA	NA
Gm5974	0	NA	NA	NA	NA	NA	Gm5974		NS		NA	NA
Gm23240	0	NA	NA	NA	NA	NA	Gm23240		NS		NA	NA
Gm8354	0	NA	NA	NA	NA	NA	Gm8354		NS		NA	NA
Gm19124	0	NA	NA	NA	NA	NA	Gm19124		NS		NA	NA
Gm8357	0	NA	NA	NA	NA	NA	Gm8357		NS		NA	NA
Gm8367	0	NA	NA	NA	NA	NA	Gm8367		NS		NA	NA
C230029F24Rik	0.960435	1.0825	2.49672	0.43357	0.664601	NA	C230029F24Rik		FC		1.0825	NA
Gm6757	0.24497	1.83815	3.50779	0.52402	0.600264	NA	Gm6757		FC		1.83815	NA
Gm3605	0	NA	NA	NA	NA	NA	Gm3605		NS		NA	NA
Gm8384	0	NA	NA	NA	NA	NA	Gm8384		NS		NA	NA
Gm8391	0	NA	NA	NA	NA	NA	Gm8391		NS		NA	NA
Gm39640	0.134533	-1.02288	3.50092	-0.292174	0.770154	NA	Gm39640		FC		-1.02288	NA
Gm20118	0	NA	NA	NA	NA	NA	Gm20118		NS		NA	NA
Gm28321	0.691905	0.214964	3.28064	0.0655252	0.947756	NA	Gm28321		NS		0.214964	NA
Tmeff2	10487.2	0.0664661	0.0935819	0.710246	0.477552	0.851394	Tmeff2	Tmeff2	NS	Tmeff2	0.0664661	0.851394
9330175M20Rik	1261.53	0.053093	0.11016	0.481962	0.629833	0.913571	9330175M20Rik		NS		0.053093	0.913571
Cavin2	861.537	0.156689	0.128899	1.21559	0.224141	0.674381	Cavin2	Cavin2	NS	Cavin2	0.156689	0.674381
Gm5253	4.54434	-0.789981	1.27202	-0.621044	0.534571	NA	Gm5253		NS		-0.789981	NA
Nabp1	1641	0.0749322	0.0867865	0.863409	0.387913	0.799302	Nabp1	Nabp1	NS	Nabp1	0.0749322	0.799302
Gm17767	74.3444	-0.168527	0.273568	-0.616032	0.537873	0.879678	Gm17767		NS		-0.168527	0.879678
Gm31636	0.890192	-1.02102	2.69082	-0.379446	0.704357	NA	Gm31636		FC		-1.02102	NA
Myo1b	2162.27	-0.508212	0.20201	-2.51578	0.011877	0.160271	Myo1b	Myo1b	NS	Myo1b	-0.508212	0.160271
Gm33795	23.0492	-1.41331	0.489868	-2.88509	0.00391305	0.0843483	Gm33795		FC		-1.41331	0.0843483
Gm8419	1.32537	-1.54324	1.97778	-0.780291	0.435219	NA	Gm8419		FC		-1.54324	NA
Gm8420	0.64185	-2.71224	3.16135	-0.857937	0.390927	NA	Gm8420		FC		-2.71224	NA
Stat4	16.2629	-1.13908	0.677876	-1.68037	0.0928861	0.474096	Stat4	Stat4	FC	Stat4	-1.13908	0.474096
Gm3940	2.40161	-1.83482	1.52578	-1.20254	0.229153	NA	Gm3940		FC		-1.83482	NA
Gm31812	33.4812	-0.534774	0.413026	-1.29477	0.195399	0.639983	Gm31812		NS		-0.534774	0.639983
Stat1	2527.98	0.286504	0.115345	2.4839	0.0129953	0.168734	Stat1	Stat1	NS	Stat1	0.286504	0.168734
Gm18301	4.76571	0.85228	1.24048	0.687059	0.492046	NA	Gm18301		NS		0.85228	NA
Gls	41691.7	0.0552284	0.0739487	0.746848	0.455155	0.839249	Gls	Gls	NS	Gls	0.0552284	0.839249
Gm31867	3.81648	-1.67039	1.17323	-1.42375	0.154518	NA	Gm31867		FC		-1.67039	NA
Gm5975	0	NA	NA	NA	NA	NA	Gm5975		NS		NA	NA
Gm31955	9.12344	0.605796	0.844034	0.717739	0.472918	NA	Gm31955		NS		0.605796	NA
Gm23460	0	NA	NA	NA	NA	NA	Gm23460		NS		NA	NA
Nab1	3744.04	-0.0453074	0.0721402	-0.628046	0.529974	0.877231	Nab1	Nab1	NS	Nab1	-0.0453074	0.877231
Gm5976	9.23485	-0.949961	0.628395	-1.51173	0.130604	NA	Gm5976		NS		-0.949961	NA
Gm53065	97.3281	-0.208868	0.240017	-0.870221	0.38418	0.796407	Gm53065		NS		-0.208868	0.796407
Rps27a-ps1	9.38075	-0.179694	0.79504	-0.226019	0.821187	NA	Rps27a-ps1	Rps27a-ps1	NS	Rps27a-ps1	-0.179694	NA
Gm28178	6.27012	-1.68493	0.828814	-2.03294	0.0420586	NA	Gm28178		FC		-1.68493	NA
Gm5527	3.25373	-0.3481	1.22412	-0.284366	0.77613	NA	Gm5527		NS		-0.3481	NA
Nemp2	886.708	-0.0634215	0.157239	-0.403345	0.686694	0.930556	Nemp2	Nemp2	NS	Nemp2	-0.0634215	0.930556
Mfsd6	11499.7	0.017801	0.0713481	0.249496	0.802977	0.962106	Mfsd6	Mfsd6	NS	Mfsd6	0.017801	0.962106
Inpp1	3027.98	0.065396	0.0722261	0.905435	0.365235	0.784083	Inpp1	Inpp1	NS	Inpp1	0.065396	0.784083
Hibch	1741.31	0.113636	0.0734406	1.54732	0.121786	0.535469	Hibch	Hibch	NS	Hibch	0.113636	0.535469
Gm16107	0.933643	-0.51223	2.60852	-0.196368	0.844322	NA	Gm16107		NS		-0.51223	NA
1700019D03Rik	651.147	-0.185422	0.123989	-1.49547	0.134791	0.556889	1700019D03Rik		NS		-0.185422	0.556889
Mstn	9.79868	-0.912304	1.03673	-0.879982	0.378869	NA	Mstn	Mstn	NS	Mstn	-0.912304	NA
Gm24349	0	NA	NA	NA	NA	NA	Gm24349		NS		NA	NA
1700019A02Rik	110.28	-0.164808	0.218312	-0.754917	0.450299	0.836703	1700019A02Rik		NS		-0.164808	0.836703
Pms1	600.109	-0.0583716	0.134032	-0.435505	0.663196	0.923909	Pms1	Pms1	NS	Pms1	-0.0583716	0.923909
Ormdl1	557.541	0.102003	0.132611	0.769194	0.441778	0.832287	Ormdl1	Ormdl1	NS	Ormdl1	0.102003	0.832287
Osgepl1	1300.69	-0.0799047	0.0943244	-0.847127	0.396924	0.805064	Osgepl1	Osgepl1	NS	Osgepl1	-0.0799047	0.805064
Gm18800	48.9203	0.0650925	0.323236	0.201378	0.840403	0.970699	Gm18800		NS		0.0650925	0.970699
Asnsd1	1465.31	0.0515225	0.0737545	0.698567	0.484822	0.854473	Asnsd1	Asnsd1	NS	Asnsd1	0.0515225	0.854473
Asdurf	322.697	0.00428502	0.139227	0.0307771	0.975447	0.995718	Asdurf	Asdurf	NS	Asdurf	0.00428502	0.995718
Gm6801	0.395632	-1.85386	3.48045	-0.53265	0.594276	NA	Gm6801		FC		-1.85386	NA
Gm53553	9.63129	0.403679	0.744701	0.542068	0.587771	NA	Gm53553		NS		0.403679	NA
Dnah7a	304.277	-0.00350881	0.231934	-0.0151285	0.98793	0.998034	Dnah7a	Dnah7a	NS	Dnah7a	-0.00350881	0.998034
Gm32311	412.102	-0.0500138	0.136295	-0.366952	0.713655	0.93817	Gm32311		NS		-0.0500138	0.93817
Stk17b	498.578	-0.121001	0.114448	-1.05725	0.290395	0.732426	Stk17b	Stk17b	NS	Stk17b	-0.121001	0.732426
Hecw2	4615.86	-0.358155	0.131672	-2.72005	0.00652717	0.113148	Hecw2	Hecw2	NS	Hecw2	-0.358155	0.113148
Mir7681	0.885572	0.478182	3.08966	0.154768	0.877004	NA	Mir7681	Mir7681	NS	Mir7681	0.478182	NA
Gm24251	0.403599	-2.06715	3.47413	-0.595013	0.551835	NA	Gm24251		FC		-2.06715	NA
Gm51622	2.58154	0.2255	1.49309	0.151029	0.879953	NA	Gm51622		NS		0.2255	NA
Gm25829	0.728191	0.734156	2.6933	0.272586	0.785171	NA	Gm25829		NS		0.734156	NA
Ccdc150	240.997	-0.0537786	0.251807	-0.213571	0.830882	0.968756	Ccdc150	Ccdc150	NS	Ccdc150	-0.0537786	0.968756
Gtf3c3	3757.29	0.017042	0.0711146	0.239642	0.810608	0.964415	Gtf3c3	Gtf3c3	NS	Gtf3c3	0.017042	0.964415
Gm34066	4.22946	-1.21789	1.20821	-1.00801	0.313452	NA	Gm34066		FC		-1.21789	NA
Pgap1	3143.7	-0.141061	0.0976882	-1.444	0.14874	0.581105	Pgap1	Pgap1	NS	Pgap1	-0.141061	0.581105
Gm51623	238.417	-0.288074	0.177583	-1.62219	0.104762	0.501342	Gm51623		NS		-0.288074	0.501342
Gm19637	1.24803	-0.03183	1.99194	-0.0159794	0.987251	NA	Gm19637		NS		-0.03183	NA
Ankrd44	1703.98	0.13847	0.145452	0.951998	0.341098	0.767344	Ankrd44	Ankrd44	NS	Ankrd44	0.13847	0.767344
4930444A19Rik	317.119	0.044731	0.190122	0.235275	0.813996	0.965495	4930444A19Rik		NS		0.044731	0.965495
Sf3b1	26755.6	-0.0875192	0.0714656	-1.22463	0.220713	0.671061	Sf3b1	Sf3b1	NS	Sf3b1	-0.0875192	0.671061
Coq10b	1514.16	-0.121464	0.096604	-1.25734	0.208632	0.6574	Coq10b	Coq10b	NS	Coq10b	-0.121464	0.6574
Gm17971	38.4027	-0.598405	0.418743	-1.42905	0.15299	0.58716	Gm17971		NS		-0.598405	0.58716
Hspd1	10609	0.0153278	0.0870489	0.176083	0.860229	0.973442	Hspd1	Hspd1	NS	Hspd1	0.0153278	0.973442
Hspe1	2092.17	-0.0937669	0.0816224	-1.14879	0.250643	0.692034	Hspe1	Hspe1	NS	Hspe1	-0.0937669	0.692034
Gm5147	2.55203	-2.01689	1.74695	-1.15452	0.248287	NA	Gm5147		FC		-2.01689	NA
Gm16581	66.2553	-0.0135726	0.304128	-0.0446278	0.964404	0.993741	Gm16581		NS		-0.0135726	0.993741
Mob4	6724.2	0.00896652	0.0712816	0.12579	0.899898	0.98241	Mob4	Mob4	NS	Mob4	0.00896652	0.98241
Gm6822	15.4117	-0.254145	0.520095	-0.488652	0.625088	0.912187	Gm6822		NS		-0.254145	0.912187
Rftn2	3057.63	-0.188844	0.0921482	-2.04935	0.0404279	0.317997	Rftn2	Rftn2	NS	Rftn2	-0.188844	0.317997
Gm10561	721.796	-0.300217	0.116807	-2.57019	0.0101642	0.147088	Gm10561		NS		-0.300217	0.147088
Mars2	743.656	0.0054177	0.0944431	0.0573647	0.954255	0.991692	Mars2	Mars2	NS	Mars2	0.0054177	0.991692
Boll	1677.18	-0.0235581	0.0702143	-0.335517	0.737235	0.945979	Boll	Boll	NS	Boll	-0.0235581	0.945979
Gm8292	920.35	0.00777618	0.0979254	0.0794092	0.936707	0.988591	Gm8292		NS		0.00777618	0.988591
Btf3-ps17	0.24497	1.83815	3.50779	0.52402	0.600264	NA	Btf3-ps17	Btf3-ps17	FC	Btf3-ps17	1.83815	NA
Gm8531	34.1928	-0.0192837	0.425343	-0.045337	0.963839	0.993741	Gm8531		NS		-0.0192837	0.993741
Plcl1	8893.85	0.0516503	0.160665	0.321478	0.747848	0.948959	Plcl1	Plcl1	NS	Plcl1	0.0516503	0.948959
Gm6644	121.985	0.0186097	0.226847	0.0820365	0.934618	0.987794	Gm6644		NS		0.0186097	0.987794
Gm39642	54.7704	-0.0787925	0.481696	-0.163573	0.870067	0.975799	Gm39642		NS		-0.0787925	0.975799
Gm32949	4.00457	-0.0245284	0.949125	-0.0258431	0.979382	NA	Gm32949		NS		-0.0245284	NA
9130227L01Rik	6.99187	0.0365506	0.755759	0.0483627	0.961427	NA	9130227L01Rik		NS		0.0365506	NA
1700003I22Rik	0	NA	NA	NA	NA	NA	1700003I22Rik		NS		NA	NA
Gm53554	5.77166	0.267824	0.86524	0.309537	0.756913	NA	Gm53554		NS		0.267824	NA
Hsfy2	0	NA	NA	NA	NA	NA	Hsfy2	Hsfy2	NS	Hsfy2	NA	NA
Satb2	884.803	-0.861784	0.42446	-2.03031	0.0423255	0.325032	Satb2	Satb2	NS	Satb2	-0.861784	0.325032
Gm51624	35.1771	-0.488991	0.506349	-0.965719	0.334185	0.763356	Gm51624		NS		-0.488991	0.763356
9130024F11Rik	188.56	-0.922371	0.336679	-2.73962	0.00615104	0.109776	9130024F11Rik		NS		-0.922371	0.109776
Gm38484	58.695	-0.911359	0.377659	-2.41318	0.0158139	0.189561	Gm38484		NS		-0.911359	0.189561
1700126A01Rik	0	NA	NA	NA	NA	NA	1700126A01Rik		NS		NA	NA
BC055402	124.901	-0.278539	0.212911	-1.30824	0.19079	0.634407	BC055402	BC055402	NS	BC055402	-0.278539	0.634407
Gm5254	0	NA	NA	NA	NA	NA	Gm5254		NS		NA	NA
4930558J18Rik	4.18258	-1.05713	1.16322	-0.908797	0.363457	NA	4930558J18Rik		FC		-1.05713	NA
1700066M21Rik	3103.62	0.0418689	0.0872384	0.479937	0.631273	0.913762	1700066M21Rik		NS		0.0418689	0.913762
Tyw5	1156.27	-0.0519423	0.089834	-0.578203	0.563127	0.88965	Tyw5	Tyw5	NS	Tyw5	-0.0519423	0.88965
Maip1	1468.7	-0.0172277	0.0827039	-0.208306	0.83499	0.969569	Maip1	Maip1	NS	Maip1	-0.0172277	0.969569
Gm22371	0.207436	-1.42668	3.48964	-0.408834	0.682661	NA	Gm22371		FC		-1.42668	NA
Gm53555	2.51841	0.583504	1.66765	0.349895	0.726417	NA	Gm53555		NS		0.583504	NA
Gm8581	0	NA	NA	NA	NA	NA	Gm8581		NS		NA	NA
Gm17929	0	NA	NA	NA	NA	NA	Gm17929		NS		NA	NA
LOC115487664	0	NA	NA	NA	NA	NA	LOC115487664		NS		NA	NA
Spats2l	1214.01	-0.000667995	0.141201	-0.00473082	0.996225	0.999531	Spats2l	Spats2l	NS	Spats2l	-0.000667995	0.999531
LOC115487684	0	NA	NA	NA	NA	NA	LOC115487684		NS		NA	NA
Kctd18	1449.06	-0.0826754	0.0857033	-0.96467	0.33471	0.763649	Kctd18	Kctd18	NS	Kctd18	-0.0826754	0.763649
Sgo2a	112.269	-0.192736	0.265431	-0.726123	0.467763	0.846223	Sgo2a	Sgo2a	NS	Sgo2a	-0.192736	0.846223
Aox1	1421.38	0.430637	0.217719	1.97795	0.0479345	0.345616	Aox1	Aox1	NS	Aox1	0.430637	0.345616
Aox3	282.291	0.43456	0.198058	2.19411	0.0282277	0.26061	Aox3	Aox3	NS	Aox3	0.43456	0.26061
Gm39643	57.4515	0.444534	0.263818	1.685	0.0919882	0.471558	Gm39643		NS		0.444534	0.471558
Gm24548	0	NA	NA	NA	NA	NA	Gm24548		NS		NA	NA
Aox4	67.9289	0.159221	0.291444	0.546317	0.584848	0.898141	Aox4	Aox4	NS	Aox4	0.159221	0.898141
Aox2	20.0415	-0.0408264	0.442341	-0.0922961	0.926463	0.987052	Aox2	Aox2	NS	Aox2	-0.0408264	0.987052
Gm15759	0.903659	-0.755626	2.25589	-0.334957	0.737657	NA	Gm15759		NS		-0.755626	NA
Gm6860	52.8012	-0.436153	0.262419	-1.66204	0.096504	0.483183	Gm6860		NS		-0.436153	0.483183
Gm53481	555.268	0.13171	0.106535	1.23631	0.216342	0.666191	Gm53481		NS		0.13171	0.666191
Bzw1	15358.5	0.0559061	0.0645949	0.865488	0.386771	0.79844	Bzw1	Bzw1	NS	Bzw1	0.0559061	0.79844
Clk1	11490.8	-0.164944	0.0772769	-2.13445	0.0328056	0.281847	Clk1	Clk1	NS	Clk1	-0.164944	0.281847
Ppil3	1154.21	0.0543003	0.0905282	0.599817	0.548628	0.88386	Ppil3	Ppil3	NS	Ppil3	0.0543003	0.88386
Nif3l1	1821.29	0.102864	0.0830256	1.23894	0.215368	0.665316	Nif3l1	Nif3l1	NS	Nif3l1	0.102864	0.665316
Orc2	3770.95	0.0189399	0.0539969	0.350759	0.725769	0.942372	Orc2	Orc2	NS	Orc2	0.0189399	0.942372
Gm23966	16.6397	0.337975	0.606018	0.557698	0.577051	0.894987	Gm23966		NS		0.337975	0.894987
Gm15834	13230.3	-0.104259	0.0970756	-1.074	0.282821	0.725086	Gm15834		NS		-0.104259	0.725086
Hycc2	14036.2	-0.112943	0.0969433	-1.16504	0.244002	0.688075	Hycc2	Hycc2	NS	Hycc2	-0.112943	0.688075
Ndufb3	3443.63	0.0492505	0.0781099	0.630529	0.528348	0.876831	Ndufb3	Ndufb3	NS	Ndufb3	0.0492505	0.876831
Gm18802	0	NA	NA	NA	NA	NA	Gm18802		NS		NA	NA
Cbx3-ps7	106.533	0.205825	0.202593	1.01596	0.309651	0.745887	Cbx3-ps7	Cbx3-ps7	NS	Cbx3-ps7	0.205825	0.745887
Gm20257	143.788	-0.0286352	0.173314	-0.165222	0.868769	0.975664	Gm20257		NS		-0.0286352	0.975664
Flacc1	215.229	0.14785	0.160637	0.920399	0.357364	0.778719	Flacc1	Flacc1	NS	Flacc1	0.14785	0.778719
Cflar	2648.66	0.15529	0.124576	1.24654	0.212565	0.66218	Cflar	Cflar	NS	Cflar	0.15529	0.66218
Gm39646	4.44993	0.468811	0.907278	0.516723	0.60535	NA	Gm39646		NS		0.468811	NA
Casp8	314.304	0.245274	0.156545	1.5668	0.117162	0.526048	Casp8	Casp8	NS	Casp8	0.245274	0.526048
Gm28802	21.4008	0.13369	0.485078	0.275606	0.78285	0.956899	Gm28802		NS		0.13369	0.956899
Trak2	28973.2	0.170717	0.0790867	2.1586	0.0308808	0.273688	Trak2	Trak2	NS	Trak2	0.170717	0.273688
Stradb	2472.67	-0.0430137	0.0859229	-0.500608	0.616647	0.909181	Stradb	Stradb	NS	Stradb	-0.0430137	0.909181
C2cd6	23.9147	0.807223	0.500991	1.61125	0.107124	0.506293	C2cd6	C2cd6	NS	C2cd6	0.807223	0.506293
Gm29018	0	NA	NA	NA	NA	NA	Gm29018		NS		NA	NA
Gm25502	0	NA	NA	NA	NA	NA	Gm25502		NS		NA	NA
Tmem237	1828.33	0.519086	0.172839	3.00329	0.0026708	0.0676957	Tmem237	Tmem237	NS	Tmem237	0.519086	0.0676957
Mpp4	624.076	0.0125986	0.133995	0.0940228	0.925091	0.98692	Mpp4	Mpp4	NS	Mpp4	0.0125986	0.98692
Gm19125	1.35971	1.68352	2.35787	0.713999	0.475228	NA	Gm19125		FC		1.68352	NA
Als2	6143.14	0.173278	0.0880587	1.96776	0.0490959	0.349035	Als2	Als2	NS	Als2	0.173278	0.349035
Gm33667	15.6973	0.142173	0.68759	0.206769	0.83619	0.969741	Gm33667		NS		0.142173	0.969741
Cdk15	56.9468	0.765663	0.434665	1.7615	0.0781534	0.436634	Cdk15	Cdk15	NS	Cdk15	0.765663	0.436634
Gm51625	60.1599	0.0906615	0.312031	0.290553	0.771393	0.954719	Gm51625		NS		0.0906615	0.954719
Gm33724	1.92306	0.53844	1.89262	0.284494	0.776032	NA	Gm33724		NS		0.53844	NA
Gm33774	0.269066	-1.65248	3.48447	-0.474242	0.635328	NA	Gm33774		FC		-1.65248	NA
Gm53556	21.0735	0.634865	0.449795	1.41145	0.158111	0.592864	Gm53556		NS		0.634865	0.592864
Fzd7	927.746	0.545579	0.183731	2.96945	0.00298334	0.0729169	Fzd7	Fzd7	NS	Fzd7	0.545579	0.0729169
Gm973	2197.21	0.000359412	0.196231	0.00183158	0.998539	0.999789	Gm973		NS		0.000359412	0.999789
Gm28411	193.605	0.103397	0.258986	0.399238	0.689718	0.931892	Gm28411		NS		0.103397	0.931892
Gm39648	389.139	-0.047648	0.221613	-0.215005	0.829763	0.968634	Gm39648		NS		-0.047648	0.968634
Gm33833	49.9738	-0.564762	0.324161	-1.74223	0.0814686	0.444907	Gm33833		NS		-0.564762	0.444907
Sumo1	4203.63	-0.0189921	0.062251	-0.305089	0.760299	0.951184	Sumo1	Sumo1	NS	Sumo1	-0.0189921	0.951184
Nop58	2802.89	0.000849107	0.0810915	0.010471	0.991646	0.998916	Nop58	Nop58	NS	Nop58	0.000849107	0.998916
Snord70	1.20139	-0.350289	1.94183	-0.180391	0.856846	NA	Snord70	Snord70	NS	Snord70	-0.350289	NA
Gm26293	4.7303	0.785243	1.08631	0.722852	0.469771	NA	Gm26293		NS		0.785243	NA
Gm26287	3.21755	-1.34876	1.13956	-1.18358	0.23658	NA	Gm26287		FC		-1.34876	NA
Snord11	0.269066	-1.65248	3.48447	-0.474242	0.635328	NA	Snord11	Snord11	FC	Snord11	-1.65248	NA
Bmpr2	21546.1	0.00398645	0.0810512	0.0491844	0.960772	0.992937	Bmpr2	Bmpr2	NS	Bmpr2	0.00398645	0.992937
Fam117b	7483.43	-0.00980354	0.0638601	-0.153516	0.877991	0.977508	Fam117b	Fam117b	NS	Fam117b	-0.00980354	0.977508
Gm18829	2.47616	0.620418	1.41936	0.437111	0.662031	NA	Gm18829		NS		0.620418	NA
Ica1l	3759.27	-0.147771	0.0900636	-1.64074	0.100852	0.493783	Ica1l	Ica1l	NS	Ica1l	-0.147771	0.493783
Wdr12	2969.24	0.0400217	0.0745436	0.536891	0.591343	0.900258	Wdr12	Wdr12	NS	Wdr12	0.0400217	0.900258
Carf	2385.56	-0.0436242	0.108162	-0.403321	0.686712	0.930556	Carf	Carf	NS	Carf	-0.0436242	0.930556
Gm15464	1.54436	-2.62502	1.85576	-1.41453	0.157207	NA	Gm15464		FC		-2.62502	NA
Nbeal1	3049.21	-0.0443888	0.109742	-0.404485	0.685856	0.930406	Nbeal1	Nbeal1	NS	Nbeal1	-0.0443888	0.930406
Gm29332	1.00529	-1.38715	2.10732	-0.65825	0.510377	NA	Gm29332		FC		-1.38715	NA
Cyp20a1	1620.35	0.0371303	0.0987399	0.376042	0.706886	0.937035	Cyp20a1	Cyp20a1	NS	Cyp20a1	0.0371303	0.937035
Abi2	24082.4	-0.0761189	0.0681239	-1.11736	0.263841	0.705316	Abi2	Abi2	NS	Abi2	-0.0761189	0.705316
Raph1	25520.3	-0.0332111	0.0674489	-0.492389	0.622444	0.911375	Raph1	Raph1	NS	Raph1	-0.0332111	0.911375
Gm11575	7.20444	-0.536016	1.00521	-0.533239	0.593868	NA	Gm11575		NS		-0.536016	NA
Gm11578	306.027	0.0914814	0.127223	0.719063	0.472102	0.848842	Gm11578		NS		0.0914814	0.848842
Gm38388	2.76901	-1.72376	2.05486	-0.838873	0.401541	NA	Gm38388		FC		-1.72376	NA
Gm51626	3.14667	-0.489383	1.24968	-0.391607	0.695349	NA	Gm51626		NS		-0.489383	NA
Eif4a-ps4	7462.93	0.047658	0.0850748	0.56019	0.57535	0.894269	Eif4a-ps4	Eif4a-ps4	NS	Eif4a-ps4	0.047658	0.894269
Cd28	13.6277	0.559957	0.714881	0.783287	0.433459	0.829026	Cd28	Cd28	NS	Cd28	0.559957	0.829026
2310016D23Rik	1.79677	1.52867	1.54927	0.986708	0.323786	NA	2310016D23Rik		FC		1.52867	NA
Gm11609	0	NA	NA	NA	NA	NA	Gm11609		NS		NA	NA
Gm11581	11.0827	-0.102734	0.770856	-0.133273	0.893977	NA	Gm11581		NS		-0.102734	NA
Gm38137	49.9502	-0.154996	0.329718	-0.470087	0.638293	0.916086	Gm38137		NS		-0.154996	0.916086
Gm39650	4.33373	-0.513519	1.27494	-0.402778	0.687112	NA	Gm39650		NS		-0.513519	NA
Rpl18-ps1	58.2813	0.486278	0.25687	1.89309	0.0583461	0.378326	Rpl18-ps1	Rpl18-ps1	NS	Rpl18-ps1	0.486278	0.378326
Ctla4	4.31705	-1.1524	0.99925	-1.15327	0.248801	NA	Ctla4	Ctla4	FC	Ctla4	-1.1524	NA
Gm34649	2.63905	0.525039	1.3771	0.381264	0.703007	NA	Gm34649		NS		0.525039	NA
Gm11582	0.954723	-3.21574	2.36174	-1.3616	0.173324	NA	Gm11582		FC		-3.21574	NA
Icos	23.4528	-0.2611	0.472144	-0.553008	0.580258	0.896368	Icos	Icos	NS	Icos	-0.2611	0.896368
Rpl17-ps1	0.745568	-2.92917	2.97851	-0.983435	0.325393	NA	Rpl17-ps1	Rpl17-ps1	FC	Rpl17-ps1	-2.92917	NA
Gm11587	6.33872	-0.766743	0.966729	-0.793132	0.427701	NA	Gm11587		NS		-0.766743	NA
9530026F06Rik	1.74466	0.0031078	1.56217	0.00198942	0.998413	NA	9530026F06Rik		NS		0.0031078	NA
Pard3b	899.792	-0.00314083	0.158948	-0.0197601	0.984235	0.997395	Pard3b	Pard3b	NS	Pard3b	-0.00314083	0.997395
Pard3bos1	65.4926	0.0331476	0.384101	0.0862991	0.931229	0.987326	Pard3bos1	Pard3bos1	NS	Pard3bos1	0.0331476	0.987326
Pard3bos2	3.17192	-1.54589	1.36683	-1.131	0.258056	NA	Pard3bos2	Pard3bos2	FC	Pard3bos2	-1.54589	NA
Gm34881	4.83191	-0.608015	1.3112	-0.46371	0.642855	NA	Gm34881		NS		-0.608015	NA
Gm11599	1.33351	2.68001	2.36318	1.13407	0.256766	NA	Gm11599		FC		2.68001	NA
Nrp2	9850.24	0.177967	0.0957188	1.85927	0.062989	0.392517	Nrp2	Nrp2	NS	Nrp2	0.177967	0.392517
Gm29083	188.885	0.0580335	0.183662	0.31598	0.752018	0.949749	Gm29083		NS		0.0580335	0.949749
4930487H11Rik	134.452	-0.247662	0.230802	-1.07305	0.283248	0.72558	4930487H11Rik		NS		-0.247662	0.72558
Gm4208	37.2355	-0.0542293	0.319533	-0.169714	0.865235	0.974879	Gm4208		NS		-0.0542293	0.974879
Gm35120	8.54054	0.384625	0.683799	0.562482	0.573787	NA	Gm35120		NS		0.384625	NA
Gm39652	4.53353	1.00408	0.820907	1.22313	0.221279	NA	Gm39652		FC		1.00408	NA
Gm35252	19.6939	-0.246491	0.446325	-0.552269	0.580764	0.896368	Gm35252		NS		-0.246491	0.896368
Gm38513	4.91546	-0.196266	1.18406	-0.165757	0.868348	NA	Gm38513		NS		-0.196266	NA
Gm44468	0	NA	NA	NA	NA	NA	Gm44468		NS		NA	NA
Gm24942	0	NA	NA	NA	NA	NA	Gm24942		NS		NA	NA
Ino80d	4537.1	-0.110883	0.0705581	-1.57151	0.116064	0.523871	Ino80d	Ino80d	NS	Ino80d	-0.110883	0.523871
Rps27-ps1	0.372784	-1.97975	3.4775	-0.569302	0.569151	NA	Rps27-ps1	Rps27-ps1	FC	Rps27-ps1	-1.97975	NA
Ino80dos	8942.11	0.0364073	0.0542671	0.670891	0.50229	0.865151	Ino80dos	Ino80dos	NS	Ino80dos	0.0364073	0.865151
Ndufs1	12344.8	0.085922	0.0570402	1.50634	0.13198	0.552667	Ndufs1	Ndufs1	NS	Ndufs1	0.085922	0.552667
Eef1b2	6562.95	0.0349698	0.0587041	0.595696	0.551379	0.884649	Eef1b2	Eef1b2	NS	Eef1b2	0.0349698	0.884649
Gm26457	9.26852	-0.635931	0.663779	-0.958046	0.338039	NA	Gm26457		NS		-0.635931	NA
Snora41	25.3135	-0.554874	0.43762	-1.26794	0.20482	0.652797	Snora41	Snora41	NS	Snora41	-0.554874	0.652797
Cmklr2	80.9148	0.0801751	0.253222	0.316619	0.751532	0.949749	Cmklr2	Cmklr2	NS	Cmklr2	0.0801751	0.949749
Zdbf2	2083.94	-0.39036	0.129783	-3.00779	0.00263156	0.067044	Zdbf2	Zdbf2	NS	Zdbf2	-0.39036	0.067044
1700039I01Rik	1.4198	1.63559	2.25751	0.724508	0.468754	NA	1700039I01Rik		FC		1.63559	NA
Gm11608	1.50195	-1.60764	1.56403	-1.02788	0.304007	NA	Gm11608		FC		-1.60764	NA
Gm23448	1.67595	-1.42897	1.70242	-0.839374	0.40126	NA	Gm23448		FC		-1.42897	NA
Gm11606	0	NA	NA	NA	NA	NA	Gm11606		NS		NA	NA
Gm11605	176.299	0.19329	0.170232	1.13545	0.256186	0.697215	Gm11605		NS		0.19329	0.697215
Gm35393	3.20397	0.664406	1.16591	0.56986	0.568773	NA	Gm35393		NS		0.664406	NA
Adam23	16964	0.0429759	0.0681573	0.630541	0.528341	0.876831	Adam23	Adam23	NS	Adam23	0.0429759	0.876831
Gm22281	25.2494	-0.566756	0.414579	-1.36706	0.171606	0.610285	Gm22281		NS		-0.566756	0.610285
Gm39653	14.5578	0.366369	0.681744	0.537399	0.590992	0.900258	Gm39653		NS		0.366369	0.900258
Dytn	64.2711	0.234328	0.48656	0.481601	0.630089	0.913581	Dytn	Dytn	NS	Dytn	0.234328	0.913581
Mdh1b	217.113	0.0335208	0.317132	0.1057	0.915821	0.985205	Mdh1b	Mdh1b	NS	Mdh1b	0.0335208	0.985205
Fastkd2	1878.08	0.0238785	0.075924	0.314505	0.753138	0.949749	Fastkd2	Fastkd2	NS	Fastkd2	0.0238785	0.949749
4933402D24Rik	304.944	-0.0594109	0.112691	-0.527203	0.598053	0.901498	4933402D24Rik		NS		-0.0594109	0.901498
Gm13751	0.103718	-0.831812	3.50733	-0.237164	0.812529	NA	Gm13751		NS		-0.831812	NA
Gm13754	7.67026	-0.660241	0.793841	-0.831704	0.405576	NA	Gm13754		NS		-0.660241	NA
Gm13749	9.15727	0.533879	0.857997	0.622239	0.533785	NA	Gm13749		NS		0.533879	NA
Klf7	7804.03	0.0654217	0.082636	0.791685	0.428544	0.826193	Klf7	Klf7	NS	Klf7	0.0654217	0.826193
Mir6899	11.7748	0.213205	0.526665	0.404821	0.685609	NA	Mir6899	Mir6899	NS	Mir6899	0.213205	NA
Gm13748	254.248	-0.324396	0.187417	-1.73088	0.083473	0.449504	Gm13748		NS		-0.324396	0.449504
Gm35880	62.952	-0.472226	0.23961	-1.97081	0.0487453	0.348255	Gm35880		NS		-0.472226	0.348255
Gm13750	2.74863	-0.814749	1.19107	-0.68405	0.493944	NA	Gm13750		NS		-0.814749	NA
Gm39654	8.60876	-0.966083	0.662727	-1.45774	0.144913	NA	Gm39654		NS		-0.966083	NA
Gm35803	8.73768	0.835442	0.720935	1.15883	0.246525	NA	Gm35803		NS		0.835442	NA
Gm53557	10.8729	0.300176	0.725746	0.41361	0.67916	NA	Gm53557		NS		0.300176	NA
Gm28980	0.422839	2.20439	3.4961	0.63053	0.528348	NA	Gm28980		FC		2.20439	NA
Gm36148	11.3783	-0.632493	0.819363	-0.771933	0.440154	NA	Gm36148		NS		-0.632493	NA
Creb1	6042.45	-0.063466	0.113444	-0.55945	0.575855	0.894269	Creb1	Creb1	NS	Creb1	-0.063466	0.894269
Mettl21a	719.427	-0.0199862	0.102578	-0.194839	0.845519	0.970699	Mettl21a	Mettl21a	NS	Mettl21a	-0.0199862	0.970699
Gm29152	0.98021	1.96931	2.98411	0.659932	0.509298	NA	Gm29152		FC		1.96931	NA
2810408I11Rik	15.3039	0.426085	0.516565	0.824842	0.409461	0.813791	2810408I11Rik		NS		0.426085	0.813791
Ccnyl1	1330.68	-0.309062	0.117265	-2.6356	0.00839897	0.131646	Ccnyl1	Ccnyl1	NS	Ccnyl1	-0.309062	0.131646
Fzd5	163.016	-0.0661383	0.372469	-0.177567	0.859063	0.973148	Fzd5	Fzd5	NS	Fzd5	-0.0661383	0.973148
Plekhm3	5064.94	-0.0556332	0.0592728	-0.938596	0.347938	0.772715	Plekhm3	Plekhm3	NS	Plekhm3	-0.0556332	0.772715
Gm18633	0.247664	0.292326	3.4935	0.083677	0.933313	NA	Gm18633		NS		0.292326	NA
Gm51628	74.5169	-0.171835	0.222909	-0.770877	0.44078	0.831807	Gm51628		NS		-0.171835	0.831807
Rpl31-ps24	0.630275	0.447075	3.35387	0.133301	0.893955	NA	Rpl31-ps24	Rpl31-ps24	NS	Rpl31-ps24	0.447075	NA
Gm51627	38.359	-0.329749	0.298708	-1.10392	0.269629	0.712486	Gm51627		NS		-0.329749	0.712486
Rpl10a-ps1	2463.65	0.0465092	0.08535	0.544923	0.585806	0.898778	Rpl10a-ps1	Rpl10a-ps1	NS	Rpl10a-ps1	0.0465092	0.898778
Gm24788	0	NA	NA	NA	NA	NA	Gm24788		NS		NA	NA
Akr1cl	9.9575	-0.259572	0.658198	-0.394368	0.693309	NA	Akr1cl	Akr1cl	NS	Akr1cl	-0.259572	NA
Gm8550	1.01339	-1.40922	2.11705	-0.665652	0.505634	NA	Gm8550		FC		-1.40922	NA
Cryge	0.269066	-1.65248	3.48447	-0.474242	0.635328	NA	Cryge	Cryge	FC	Cryge	-1.65248	NA
Crygd	0.341969	-1.89503	3.47969	-0.544597	0.586031	NA	Crygd	Crygd	FC	Crygd	-1.89503	NA
Crygc	0	NA	NA	NA	NA	NA	Crygc	Crygc	NS	Crygc	NA	NA
Crygb	0.547424	2.72265	3.35384	0.811801	0.416906	NA	Crygb	Crygb	FC	Crygb	2.72265	NA
Gm7329	79.1082	0.177877	0.274394	0.648253	0.516821	0.872241	Gm7329		NS		0.177877	0.872241
Cryga	9.02403	-0.384278	0.648151	-0.592884	0.553259	NA	Cryga	Cryga	NS	Cryga	-0.384278	NA
D630023F18Rik	545.805	0.0866722	0.155255	0.558259	0.576668	0.894775	D630023F18Rik		NS		0.0866722	0.894775
Gm36358	141.144	0.259778	0.20768	1.25086	0.210986	0.660764	Gm36358		NS		0.259778	0.660764
Idh1	3469.33	0.333615	0.087153	3.82793	0.000129228	0.00932106	Idh1	Idh1	P	Idh1	0.333615	0.00932106
Pikfyve	6592.29	0.0006747	0.0796839	0.00846721	0.993244	0.999172	Pikfyve	Pikfyve	NS	Pikfyve	0.0006747	0.999172
Pth2r	41.1783	-0.333023	0.310647	-1.07203	0.283706	0.725777	Pth2r	Pth2r	NS	Pth2r	-0.333023	0.725777
Gm28926	0	NA	NA	NA	NA	NA	Gm28926		NS		NA	NA
Gm28923	0	NA	NA	NA	NA	NA	Gm28923		NS		NA	NA
LOC115487656	0	NA	NA	NA	NA	NA	LOC115487656		NS		NA	NA
Gm5255	0.134533	-1.02288	3.50092	-0.292174	0.770154	NA	Gm5255		FC		-1.02288	NA
Gm8805	2.11095	-1.67877	2.11941	-0.792096	0.428305	NA	Gm8805		FC		-1.67877	NA
Crygf	0	NA	NA	NA	NA	NA	Crygf	Crygf	NS	Crygf	NA	NA
Gm8809	0.81742	0.166614	2.26668	0.0735055	0.941404	NA	Gm8809		NS		0.166614	NA
Gm8812	10.0403	-0.853736	0.637063	-1.34011	0.180209	NA	Gm8812		NS		-0.853736	NA
Map2	127483	-0.138602	0.0686837	-2.01798	0.0435936	0.330472	Map2	Map2	NS	Map2	-0.138602	0.330472
Gm51629	9.08306	-0.868737	0.736657	-1.1793	0.23828	NA	Gm51629		NS		-0.868737	NA
Gm24729	0	NA	NA	NA	NA	NA	Gm24729		NS		NA	NA
Gm18034	0.395632	-1.85386	3.48045	-0.53265	0.594276	NA	Gm18034		FC		-1.85386	NA
Gm25411	19.0184	-0.0859126	0.514536	-0.166971	0.867393	0.975309	Gm25411		NS		-0.0859126	0.975309
Unc80	37801.9	-0.14925	0.077832	-1.91759	0.0551636	0.367927	Unc80	Unc80	NS	Unc80	-0.14925	0.367927
Gm39655	741.145	-0.112615	0.125923	-0.894315	0.371153	0.788269	Gm39655		NS		-0.112615	0.788269
Rpe	2696	0.0812109	0.0840366	0.966376	0.333856	0.763207	Rpe	Rpe	NS	Rpe	0.0812109	0.763207
Kansl1l	4830.91	-0.0542458	0.0763258	-0.710714	0.477262	0.851019	Kansl1l	Kansl1l	NS	Kansl1l	-0.0542458	0.851019
Gm46093	314.231	-0.0906475	0.178719	-0.507208	0.612009	0.907227	Gm46093		NS		-0.0906475	0.907227
Gm15789	51.5074	-0.464289	0.335797	-1.38265	0.166773	0.60467	Gm15789		NS		-0.464289	0.60467
Acadl	2643.11	0.084913	0.108257	0.784367	0.432825	0.828378	Acadl	Acadl	NS	Acadl	0.084913	0.828378
Gm15793	11.8968	0.214911	0.52745	0.407453	0.683675	NA	Gm15793		NS		0.214911	NA
Gm27934	0	NA	NA	NA	NA	NA	Gm27934		NS		NA	NA
Gm25832	0	NA	NA	NA	NA	NA	Gm25832		NS		NA	NA
Myl1	106.032	-0.131037	0.224968	-0.582471	0.56025	0.888844	Myl1	Myl1	NS	Myl1	-0.131037	0.888844
Rpl31-ps14	4.24453	0.307665	0.903864	0.340388	0.733564	NA	Rpl31-ps14	Rpl31-ps14	NS	Rpl31-ps14	0.307665	NA
Gm15826	3.21137	1.07654	1.29077	0.83403	0.404264	NA	Gm15826		FC		1.07654	NA
Lancl1	11121.2	0.026746	0.0818145	0.326911	0.743736	0.947431	Lancl1	Lancl1	NS	Lancl1	0.026746	0.947431
LOC115487097	632.051	-0.24324	0.130292	-1.86689	0.0619174	0.389462	LOC115487097		NS		-0.24324	0.389462
Cps1	45.3536	0.131935	0.336571	0.391997	0.69506	0.933115	Cps1	Cps1	NS	Cps1	0.131935	0.933115
Gm26342	0	NA	NA	NA	NA	NA	Gm26342		NS		NA	NA
Gm39658	0.90606	1.05554	2.20832	0.47798	0.632664	NA	Gm39658		FC		1.05554	NA
Kif22-ps	0	NA	NA	NA	NA	NA	Kif22-ps	Kif22-ps	NS	Kif22-ps	NA	NA
Gm15669	0.422839	2.20439	3.4961	0.63053	0.528348	NA	Gm15669		FC		2.20439	NA
Erbb4	8613.05	-0.116902	0.108085	-1.08157	0.279442	0.722515	Erbb4	Erbb4	NS	Erbb4	-0.116902	0.722515
Gm25542	0	NA	NA	NA	NA	NA	Gm25542		NS		NA	NA
Gm53558	38.0638	-0.202186	0.358711	-0.563647	0.572994	0.893905	Gm53558		NS		-0.202186	0.893905
Gm51744	67.1283	-0.333018	0.349286	-0.953426	0.340374	0.766561	Gm51744		NS		-0.333018	0.766561
Gm8840	0	NA	NA	NA	NA	NA	Gm8840		NS		NA	NA
Pced1c-ps	0.538011	0.860457	3.46285	0.248482	0.803761	NA	Pced1c-ps	Pced1c-ps	NS	Pced1c-ps	0.860457	NA
Gm28497	7.85972	0.682457	0.983128	0.694169	0.487576	NA	Gm28497		NS		0.682457	NA
Ikzf2	614.871	-0.337065	0.220622	-1.5278	0.126563	0.544681	Ikzf2	Ikzf2	NS	Ikzf2	-0.337065	0.544681
Gm53559	2.27793	-1.86419	1.67512	-1.11287	0.265762	NA	Gm53559		FC		-1.86419	NA
Gm29822	0.860418	-1.62278	2.61404	-0.620794	0.534735	NA	Gm29822		FC		-1.62278	NA
Spag16	898.97	0.811274	0.612679	1.32414	0.185456	0.627074	Spag16	Spag16	NS	Spag16	0.811274	0.627074
Gm23879	0	NA	NA	NA	NA	NA	Gm23879		NS		NA	NA
Gm17972	0	NA	NA	NA	NA	NA	Gm17972		NS		NA	NA
Gm23422	0	NA	NA	NA	NA	NA	Gm23422		NS		NA	NA
LOC115487661	0	NA	NA	NA	NA	NA	LOC115487661		NS		NA	NA
Vwc2l	257.514	-1.13258	0.458904	-2.468	0.0135869	0.173533	Vwc2l	Vwc2l	FC	Vwc2l	-1.13258	0.173533
Gm29906	161.036	-1.27022	0.392977	-3.2323	0.00122799	0.0408051	Gm29906		FC_P		-1.27022	0.0408051
LOC118567750	13.376	-2.3671	1.768	-1.33886	0.180616	NA	LOC118567750		FC		-2.3671	NA
Gm8859	2.86747	-1.58916	1.42248	-1.11717	0.263921	NA	Gm8859		FC		-1.58916	NA
Gm53490	8.5398	0.650534	0.718171	0.90582	0.365031	NA	Gm53490		NS		0.650534	NA
Bard1	71.3699	-0.296462	0.301855	-0.982134	0.326034	0.758103	Bard1	Bard1	NS	Bard1	-0.296462	0.758103
Gm8870	0	NA	NA	NA	NA	NA	Gm8870		NS		NA	NA
Gm53560	7.91699	0.674547	0.804216	0.838763	0.401602	NA	Gm53560		NS		0.674547	NA
Abca12	14.6852	-1.02957	0.722007	-1.42599	0.153871	0.587638	Abca12	Abca12	FC	Abca12	-1.02957	0.587638
Gm39659	0	NA	NA	NA	NA	NA	Gm39659		NS		NA	NA
Gm6947	0.784548	0.278859	2.69536	0.103459	0.917599	NA	Gm6947		NS		0.278859	NA
Atic	1978.79	0.0814188	0.069021	1.17962	0.23815	0.685179	Atic	Atic	NS	Atic	0.0814188	0.685179
Fn1	4352.47	-0.272461	0.0994043	-2.74093	0.00612648	0.109732	Fn1	Fn1	NS	Fn1	-0.272461	0.109732
Apol7d	2.50082	-2.72314	1.73955	-1.56543	0.117483	NA	Apol7d	Apol7d	FC	Apol7d	-2.72314	NA
Gm19003	0	NA	NA	NA	NA	NA	Gm19003		NS		NA	NA
Gm5829	147.024	-0.0305282	0.16922	-0.180405	0.856834	0.972976	Gm5829		NS		-0.0305282	0.972976
Gm5256	73.0243	-0.319686	0.288668	-1.10745	0.268098	0.710221	Gm5256		NS		-0.319686	0.710221
Gm39660	0.878853	-1.09953	2.21732	-0.495881	0.619978	NA	Gm39660		FC		-1.09953	NA
Gm30160	1.12652	-0.755306	1.77631	-0.425212	0.670682	NA	Gm30160		NS		-0.755306	NA
Gm30308	0	NA	NA	NA	NA	NA	Gm30308		NS		NA	NA
Gm8883	0.422839	2.20439	3.4961	0.63053	0.528348	NA	Gm8883		FC		2.20439	NA
Gm28818	0.238251	-1.54473	3.48684	-0.443016	0.657754	NA	Gm28818		FC		-1.54473	NA
4933417E11Rik	2.76579	0.0188177	1.42709	0.0131861	0.989479	NA	4933417E11Rik		NS		0.0188177	NA
Gm5528	0.547544	-0.943016	3.46017	-0.272534	0.785211	NA	Gm5528		NS		-0.943016	NA
Gm8885	1.05047	-3.30161	2.35405	-1.40252	0.16076	NA	Gm8885		FC		-3.30161	NA
Gm4319	1.09007	-0.667115	1.80739	-0.369103	0.712051	NA	Gm4319		NS		-0.667115	NA
Mreg	342.615	0.0130581	0.159824	0.0817032	0.934883	0.987801	Mreg	Mreg	NS	Mreg	0.0130581	0.987801
Gm51630	0	NA	NA	NA	NA	NA	Gm51630		NS		NA	NA
Gm25360	0.777744	-1.39352	2.34309	-0.594736	0.55202	NA	Gm25360		FC		-1.39352	NA
Gm23472	3.07496	1.80762	1.28696	1.40456	0.160152	NA	Gm23472		FC		1.80762	NA
D230017M19Rik	1355.08	-0.0973065	0.0891004	-1.0921	0.27479	0.717735	D230017M19Rik		NS		-0.0973065	0.717735
Gm24497	19.0407	0.242628	0.507854	0.477751	0.632828	0.914471	Gm24497		NS		0.242628	0.914471
Gm25939	13.2571	-0.551035	0.958194	-0.575077	0.565239	NA	Gm25939		NS		-0.551035	NA
Pecr	1060.89	-0.0362527	0.087445	-0.414578	0.678451	0.928355	Pecr	Pecr	NS	Pecr	-0.0362527	0.928355
Tmem169	1857.52	0.0834027	0.0803861	1.03753	0.29949	0.738592	Tmem169	Tmem169	NS	Tmem169	0.0834027	0.738592
Gm51631	99.0173	-0.0545011	0.211766	-0.257365	0.796897	0.96048	Gm51631		NS		-0.0545011	0.96048
Xrcc5	1885.97	0.226615	0.10717	2.11453	0.0344696	0.288671	Xrcc5	Xrcc5	NS	Xrcc5	0.226615	0.288671
Gm39661	9.10121	0.665623	0.720393	0.923972	0.355501	NA	Gm39661		NS		0.665623	NA
Marchf4	1649.65	-0.262581	0.0925306	-2.83777	0.00454297	0.0922324	Marchf4	Marchf4	NS	Marchf4	-0.262581	0.0922324
Gm15843	0.912779	3.46531	2.87523	1.20523	0.228116	NA	Gm15843		FC		3.46531	NA
Smarcal1	5750.05	-0.131166	0.0681831	-1.92373	0.0543888	0.365559	Smarcal1	Smarcal1	NS	Smarcal1	-0.131166	0.365559
Gm39662	6.22349	-1.44121	0.897134	-1.60646	0.108172	NA	Gm39662		FC		-1.44121	NA
Ankar	0.907506	-0.450866	2.53575	-0.177803	0.858877	NA	Ankar	Ankar	NS	Ankar	-0.450866	NA
Gm18035	0	NA	NA	NA	NA	NA	Gm18035		NS		NA	NA
Rpl37a	1139.08	-0.0937352	0.100945	-0.928581	0.353106	0.775611	Rpl37a	Rpl37a	NS	Rpl37a	-0.0937352	0.775611
Gm51632	4.5701	-0.386559	0.901569	-0.428763	0.668096	NA	Gm51632		NS		-0.386559	NA
Gm39663	3.78564	0.843834	0.980849	0.86031	0.389618	NA	Gm39663		NS		0.843834	NA
Gm30788	12.5627	0.791992	0.805375	0.983383	0.325419	NA	Gm30788		NS		0.791992	NA
Gm30847	6.94337	0.641714	0.890345	0.720748	0.471065	NA	Gm30847		NS		0.641714	NA
Igfbp2	1540.58	2.04585	0.727084	2.81378	0.00489635	0.0974238	Igfbp2	Igfbp2	FC	Igfbp2	2.04585	0.0974238
Gm53254	57.6175	0.805782	0.55769	1.44486	0.148498	0.580436	Gm53254		NS		0.805782	0.580436
Igfbp5	15703.6	-0.280224	0.173676	-1.61349	0.106638	0.505925	Igfbp5	Igfbp5	NS	Igfbp5	-0.280224	0.505925
Gm9551	0.422839	2.20439	3.4961	0.63053	0.528348	NA	Gm9551		FC		2.20439	NA
Gm31047	200.713	-0.245519	0.197558	-1.24277	0.213954	0.66346	Gm31047		NS		-0.245519	0.66346
Gm17846	3.74424	-2.11708	1.40472	-1.50712	0.13178	NA	Gm17846		FC		-2.11708	NA
Gm31137	9.10631	-0.0987797	0.885404	-0.111565	0.911169	NA	Gm31137		NS		-0.0987797	NA
Tnp1	0.617754	-0.499817	2.79483	-0.178836	0.858066	NA	Tnp1	Tnp1	NS	Tnp1	-0.499817	NA
Teshl	6.8061	0.503919	0.894463	0.563376	0.573179	NA	Teshl	Teshl	NS	Teshl	0.503919	NA
Gm53561	0.422839	2.20439	3.4961	0.63053	0.528348	NA	Gm53561		FC		2.20439	NA
Gm31254	0.0672665	-0.481275	3.52116	-0.136681	0.891283	NA	Gm31254		NS		-0.481275	NA
Gm29185	11.4778	-0.664267	0.559151	-1.18799	0.234837	NA	Gm29185		NS		-0.664267	NA
Gm31344	9.23347	1.29477	0.88365	1.46525	0.142853	NA	Gm31344		FC		1.29477	NA
Pinc	0.247664	0.292326	3.4935	0.083677	0.933313	NA	Pinc	Pinc	NS	Pinc	0.292326	NA
D530049I02Rik	0.648211	0.353811	2.75872	0.128252	0.897949	NA	D530049I02Rik		NS		0.353811	NA
Gm9553	0	NA	NA	NA	NA	NA	Gm9553		NS		NA	NA
C530043A13Rik	1.51946	-0.952592	1.99355	-0.477836	0.632767	NA	C530043A13Rik		NS		-0.952592	NA
6030407O03Rik	215.278	0.218868	0.235479	0.929457	0.352652	0.775197	6030407O03Rik		NS		0.218868	0.775197
Gm29183	59.0888	0.626219	0.558759	1.12073	0.262402	0.703664	Gm29183		NS		0.626219	0.703664
Mir6351	0.581302	-0.353259	3.42612	-0.103107	0.917878	NA	Mir6351	Mir6351	NS	Mir6351	-0.353259	NA
Tns1	4199.57	0.21883	0.164653	1.32904	0.183834	0.624748	Tns1	Tns1	NS	Tns1	0.21883	0.624748
Gm39664	4.18531	2.10721	1.12441	1.87407	0.0609213	NA	Gm39664		FC		2.10721	NA
Gm31637	0.0518591	-0.343403	3.52617	-0.0973869	0.922419	NA	Gm31637		NS		-0.343403	NA
Rufy4	15.5517	0.956499	0.582716	1.64145	0.100704	0.493408	Rufy4	Rufy4	NS	Rufy4	0.956499	0.493408
Cxcr2	2.44491	1.09784	1.26154	0.870243	0.384168	NA	Cxcr2	Cxcr2	FC	Cxcr2	1.09784	NA
Cxcr1	2.17314	0.470776	1.38329	0.340331	0.733607	NA	Cxcr1	Cxcr1	NS	Cxcr1	0.470776	NA
Mir1928	0	NA	NA	NA	NA	NA	Mir1928	Mir1928	NS	Mir1928	NA	NA
Gm31691	0.24497	1.83815	3.50779	0.52402	0.600264	NA	Gm31691		FC		1.83815	NA
Gm25524	0	NA	NA	NA	NA	NA	Gm25524		NS		NA	NA
Arpc2	23731.5	-0.0222277	0.0900031	-0.246966	0.804935	0.962776	Arpc2	Arpc2	NS	Arpc2	-0.0222277	0.962776
Gpbar1	2.39739	-0.330849	1.334	-0.248013	0.804124	NA	Gpbar1	Gpbar1	NS	Gpbar1	-0.330849	NA
Aamp	5604.51	0.144452	0.0702615	2.05592	0.0397904	0.31562	Aamp	Aamp	NS	Aamp	0.144452	0.31562
Gm28364	2323.24	0.177693	0.0772454	2.30037	0.0214272	0.224402	Gm28364		NS		0.177693	0.224402
Pnkd	12283	0.0204633	0.0595762	0.34348	0.731237	0.944686	Pnkd	Pnkd	NS	Pnkd	0.0204633	0.944686
Tmbim1	3756.86	0.227956	0.138346	1.64772	0.0994099	0.490509	Tmbim1	Tmbim1	NS	Tmbim1	0.227956	0.490509
Catip	473.317	0.588511	0.465279	1.26486	0.205923	0.653654	Catip	Catip	NS	Catip	0.588511	0.653654
Slc11a1	197.954	0.74859	0.228523	3.27578	0.0010537	0.0372613	Slc11a1	Slc11a1	P	Slc11a1	0.74859	0.0372613
Ctdsp1	1416.93	0.137965	0.112697	1.22421	0.220872	0.671061	Ctdsp1	Ctdsp1	NS	Ctdsp1	0.137965	0.671061
Gm53562	1309.43	0.13113	0.111951	1.17131	0.241473	0.687005	Gm53562		NS		0.13113	0.687005
Mir26b	1.45816	-0.852102	1.91428	-0.44513	0.656226	NA	Mir26b	Mir26b	NS	Mir26b	-0.852102	NA
Vil1	54.8133	-0.420603	0.39905	-1.05401	0.291877	0.733163	Vil1	Vil1	NS	Vil1	-0.420603	0.733163
Usp37	5204.94	-0.0406975	0.0785538	-0.518084	0.6044	0.903811	Usp37	Usp37	NS	Usp37	-0.0406975	0.903811
Cnot9	2293.46	-0.0248986	0.0779701	-0.319335	0.749472	0.949664	Cnot9	Cnot9	NS	Cnot9	-0.0248986	0.949664
Plcd4	1903.68	-0.259633	0.108639	-2.38986	0.016855	0.196582	Plcd4	Plcd4	NS	Plcd4	-0.259633	0.196582
Zfp142	3105.88	-0.198557	0.0891195	-2.22799	0.0258814	0.24848	Zfp142	Zfp142	NS	Zfp142	-0.198557	0.24848
Bcs1l	1068.69	0.0650665	0.0936682	0.694649	0.487275	0.85618	Bcs1l	Bcs1l	NS	Bcs1l	0.0650665	0.85618
Rnf25	2880.64	-0.0257802	0.0841547	-0.306343	0.759344	0.950971	Rnf25	Rnf25	NS	Rnf25	-0.0257802	0.950971
Stk36	477.15	0.262291	0.250945	1.04521	0.295926	0.735954	Stk36	Stk36	NS	Stk36	0.262291	0.735954
Ttll4	3481.79	0.0149597	0.0747913	0.200019	0.841466	0.970699	Ttll4	Ttll4	NS	Ttll4	0.0149597	0.970699
Cyp27a1	558.066	0.0633031	0.190358	0.332548	0.739475	0.946209	Cyp27a1	Cyp27a1	NS	Cyp27a1	0.0633031	0.946209
Prkag3	8.46828	0.369684	1.01498	0.364229	0.715687	NA	Prkag3	Prkag3	NS	Prkag3	0.369684	NA
Wnt6	9.49305	0.511328	0.651795	0.784492	0.432752	NA	Wnt6	Wnt6	NS	Wnt6	0.511328	NA
Gm29539	0.881549	2.13741	2.48839	0.858953	0.390367	NA	Gm29539		FC		2.13741	NA
Gm32099	22.2905	-0.261666	0.389786	-0.671306	0.502025	0.864974	Gm32099		NS		-0.261666	0.864974
Wnt10a	124.664	-0.0545761	0.234881	-0.232356	0.816261	0.9667	Wnt10a	Wnt10a	NS	Wnt10a	-0.0545761	0.9667
n-TGgcc3	0.134533	-1.02288	3.50092	-0.292174	0.770154	NA	n-TGgcc3	n-TGgcc3	FC	n-TGgcc3	-1.02288	NA
Gm32275	440.309	-0.175792	0.1553	-1.13195	0.257655	0.698721	Gm32275		NS		-0.175792	0.698721
Gm53563	52.4702	-0.126498	0.285171	-0.443586	0.657342	0.921529	Gm53563		NS		-0.126498	0.921529
Gm16582	7634.61	-0.274638	0.0871634	-3.15085	0.00162799	0.048733	Gm16582		P		-0.274638	0.048733
Cdk5r2	7503.35	-0.271887	0.0879803	-3.09031	0.00199947	0.0565164	Cdk5r2	Cdk5r2	NS	Cdk5r2	-0.271887	0.0565164
Fev	2.04995	-0.114786	1.90976	-0.0601047	0.952072	NA	Fev	Fev	NS	Fev	-0.114786	NA
Cryba2	16.1016	-0.0589411	0.673427	-0.0875242	0.930255	0.987199	Cryba2	Cryba2	NS	Cryba2	-0.0589411	0.987199
Mir375	0	NA	NA	NA	NA	NA	Mir375	Mir375	NS	Mir375	NA	NA
Cfap65	2010.33	0.634557	0.547124	1.15981	0.246128	0.689513	Cfap65	Cfap65	NS	Cfap65	0.634557	0.689513
Ihh	11.9467	-1.16131	0.560363	-2.07243	0.0382252	NA	Ihh	Ihh	FC	Ihh	-1.16131	NA
Nhej1	191.503	0.00256173	0.210926	0.0121452	0.99031	0.998734	Nhej1	Nhej1	NS	Nhej1	0.00256173	0.998734
Slc23a3	13.9848	-0.585128	0.638467	-0.916458	0.359427	0.779786	Slc23a3	Slc23a3	NS	Slc23a3	-0.585128	0.779786
Cnppd1	1669.41	0.0212724	0.0726858	0.292663	0.76978	0.954335	Cnppd1	Cnppd1	NS	Cnppd1	0.0212724	0.954335
Retreg2	8720.44	0.0498052	0.0799563	0.622905	0.533347	0.878508	Retreg2	Retreg2	NS	Retreg2	0.0498052	0.878508
Zfand2b	650.184	0.124306	0.127628	0.973973	0.33007	0.76054	Zfand2b	Zfand2b	NS	Zfand2b	0.124306	0.76054
Abcb6	1121.04	0.197398	0.105071	1.87871	0.0602844	0.38426	Abcb6	Abcb6	NS	Abcb6	0.197398	0.38426
Atg9a	6950.21	0.0500554	0.077803	0.643361	0.51999	0.873108	Atg9a	Atg9a	NS	Atg9a	0.0500554	0.873108
Ankzf1	2171.25	0.0210937	0.0707708	0.298056	0.76566	0.952436	Ankzf1	Ankzf1	NS	Ankzf1	0.0210937	0.952436
Glb1l	1785.6	0.108391	0.0797783	1.35865	0.174256	0.612364	Glb1l	Glb1l	NS	Glb1l	0.108391	0.612364
Stk16	8399.92	0.126409	0.0851842	1.48395	0.137822	0.561872	Stk16	Stk16	NS	Stk16	0.126409	0.561872
Tuba4a	26422.8	0.187149	0.0910626	2.05516	0.0398631	0.31591	Tuba4a	Tuba4a	NS	Tuba4a	0.187149	0.31591
A630095N17Rik	30.1802	-0.198925	0.399802	-0.497558	0.618796	0.910279	A630095N17Rik		NS		-0.198925	0.910279
Dnajb2	5151.47	0.104139	0.113978	0.913681	0.360884	0.780966	Dnajb2	Dnajb2	NS	Dnajb2	0.104139	0.780966
Ptprn	25539.4	0.0275176	0.0884474	0.311118	0.755711	0.950215	Ptprn	Ptprn	NS	Ptprn	0.0275176	0.950215
Resp18	817.743	-0.174806	0.130094	-1.34369	0.179047	0.61868	Resp18	Resp18	NS	Resp18	-0.174806	0.61868
Dnpep	1032.84	0.0521955	0.0951289	0.548682	0.583224	0.897426	Dnpep	Dnpep	NS	Dnpep	0.0521955	0.897426
Des	106.249	-0.0341397	0.289449	-0.117947	0.90611	0.984043	Des	Des	NS	Des	-0.0341397	0.984043
Gm15179	5.15958	-0.933791	1.07214	-0.870963	0.383774	NA	Gm15179		NS		-0.933791	NA
Speg	9506.3	-0.0257137	0.0967144	-0.265873	0.790337	0.958799	Speg	Speg	NS	Speg	-0.0257137	0.958799
Gmppa	1698.78	-0.0249096	0.102493	-0.243037	0.807977	0.963875	Gmppa		NS		-0.0249096	0.963875
Gm53564	469.465	-0.253837	0.108751	-2.33412	0.0195893	0.213287	Gm53564		NS		-0.253837	0.213287
Asic4	309.339	-1.26546	0.318022	-3.97915	6.91625416129491e-05	0.00597978	Asic4	Asic4	FC_P	Asic4	-1.26546	0.00597978
Gm32506	5.35553	-2.76731	1.06174	-2.60638	0.00915042	NA	Gm32506		FC		-2.76731	NA
Chpf	2175.44	0.0412181	0.109479	0.376492	0.706551	0.936869	Chpf	Chpf	NS	Chpf	0.0412181	0.936869
Tmem198	1482.48	-0.206657	0.137635	-1.50149	0.13323	0.554771	Tmem198	Tmem198	NS	Tmem198	-0.206657	0.554771
Obsl1	688.244	0.0609193	0.137863	0.441884	0.658573	0.922129	Obsl1	Obsl1	NS	Obsl1	0.0609193	0.922129
Inha	933.518	-0.330002	0.146671	-2.24994	0.0244529	0.240849	Inha	Inha	NS	Inha	-0.330002	0.240849
Stk11ip	1574.71	0.109321	0.0842543	1.29751	0.194457	0.638806	Stk11ip	Stk11ip	NS	Stk11ip	0.109321	0.638806
Gm15183	0	NA	NA	NA	NA	NA	Gm15183		NS		NA	NA
Slc4a3	4310.02	0.0064054	0.0818647	0.0782438	0.937634	0.988879	Slc4a3	Slc4a3	NS	Slc4a3	0.0064054	0.988879
Gm15180	0	NA	NA	NA	NA	NA	Gm15180		NS		NA	NA
Gm5257	0	NA	NA	NA	NA	NA	Gm5257		NS		NA	NA
Gm32622	320.087	0.189049	0.157415	1.20096	0.229768	0.679904	Gm32622		NS		0.189049	0.679904
Gm29065	4.57211	0.413373	1.05332	0.392448	0.694727	NA	Gm29065		NS		0.413373	NA
Gm32737	15.7174	0.257561	0.63627	0.404798	0.685626	0.930273	Gm32737		NS		0.257561	0.930273
Gm53565	12.2469	0.5915	0.561356	1.0537	0.292021	NA	Gm53565		NS		0.5915	NA
Gm17751	28.507	0.567874	0.358671	1.58327	0.11336	0.518011	Gm17751		NS		0.567874	0.518011
Mir6343	0	NA	NA	NA	NA	NA	Mir6343	Mir6343	NS	Mir6343	NA	NA
Gm29069	87.9125	0.0849684	0.301135	0.28216	0.777821	0.956192	Gm29069		NS		0.0849684	0.956192
Gm2060	0	NA	NA	NA	NA	NA	Gm2060		NS		NA	NA
Tfdp1-ps	18.0213	0.683597	0.444008	1.5396	0.123657	0.539386	Tfdp1-ps	Tfdp1-ps	NS	Tfdp1-ps	0.683597	0.539386
Epha4	57755	0.124681	0.0978523	1.27418	0.202601	0.650195	Epha4	Epha4	NS	Epha4	0.124681	0.650195
Mir6352	0.269066	-1.65248	3.48447	-0.474242	0.635328	NA	Mir6352	Mir6352	FC	Mir6352	-1.65248	NA
Gm32793	244.734	-0.481589	0.210764	-2.28497	0.0223144	0.229714	Gm32793		NS		-0.481589	0.229714
Gm32974	81.388	-0.143162	0.249641	-0.573473	0.566325	0.891336	Gm32974		NS		-0.143162	0.891336
Gm33083	106.11	0.128491	0.255742	0.502423	0.61537	0.908758	Gm33083		NS		0.128491	0.908758
Gm33030	39.2766	0.0540565	0.395794	0.136577	0.891365	0.981463	Gm33030		NS		0.0540565	0.981463
Gm26263	0	NA	NA	NA	NA	NA	Gm26263		NS		NA	NA
Pax3	1.36332	-2.02373	2.24843	-0.900065	0.368086	NA	Pax3	Pax3	FC	Pax3	-2.02373	NA
Gm33152	0	NA	NA	NA	NA	NA	Gm33152		NS		NA	NA
Gm2102	32.4447	-0.433195	0.520121	-0.832874	0.404916	0.811039	Gm2102		NS		-0.433195	0.811039
Sgpp2	1068.42	-0.338543	0.181645	-1.86377	0.0623542	0.390852	Sgpp2	Sgpp2	NS	Sgpp2	-0.338543	0.390852
Gm51634	1.24276	-2.35516	2.30547	-1.02155	0.306992	NA	Gm51634		FC		-2.35516	NA
Gm19072	14.4686	-0.23437	0.528093	-0.443803	0.657185	0.921526	Gm19072		NS		-0.23437	0.921526
Farsb	6076.64	0.000237617	0.0598152	0.00397253	0.99683	0.999531	Farsb	Farsb	NS	Farsb	0.000237617	0.999531
Mogat1	54.2446	-0.235326	0.286805	-0.82051	0.411925	0.815153	Mogat1	Mogat1	NS	Mogat1	-0.235326	0.815153
Gm39665	5.59255	-0.279768	0.861909	-0.324591	0.745491	NA	Gm39665		NS		-0.279768	NA
5730419F03Rik	9.26304	-0.037414	0.750068	-0.0498808	0.960217	NA	5730419F03Rik		NS		-0.037414	NA
LOC115489320	0.103718	-0.831812	3.50733	-0.237164	0.812529	NA	LOC115489320		NS		-0.831812	NA
Acsl3	20708.6	-0.234187	0.0895856	-2.61412	0.00894581	0.13655	Acsl3	Acsl3	NS	Acsl3	-0.234187	0.13655
Utp14b	1871.58	-0.193453	0.11006	-1.7577	0.0787979	0.438334	Utp14b	Utp14b	NS	Utp14b	-0.193453	0.438334
Gm51635	61.4538	-0.618977	0.309665	-1.99886	0.0456231	0.338304	Gm51635		NS		-0.618977	0.338304
Gm38631	15.2305	-0.13651	0.471252	-0.289674	0.772065	0.955071	Gm38631		NS		-0.13651	0.955071
Gm33693	2.38345	-1.81178	1.82833	-0.99095	0.32171	NA	Gm33693		FC		-1.81178	NA
Gm6159	191.764	0.0110438	0.159946	0.0690467	0.944952	0.989667	Gm6159		NS		0.0110438	0.989667
Gm29536	234.45	-0.350524	0.145437	-2.41014	0.0159465	0.19023	Gm29536		NS		-0.350524	0.19023
Kcne4	48.8689	-0.158915	0.306693	-0.518157	0.604349	0.903789	Kcne4	Kcne4	NS	Kcne4	-0.158915	0.903789
Gm5830	166.272	-0.48723	0.183304	-2.65804	0.00785965	0.127063	Gm5830		NS		-0.48723	0.127063
LOC115487654	0	NA	NA	NA	NA	NA	LOC115487654		NS		NA	NA
Scg2	11901.3	-0.45522	0.119016	-3.82486	0.000130844	0.00940146	Scg2	Scg2	P	Scg2	-0.45522	0.00940146
Gm19027	0	NA	NA	NA	NA	NA	Gm19027		NS		NA	NA
Gm24160	0	NA	NA	NA	NA	NA	Gm24160		NS		NA	NA
Ap1s3	185.827	-0.117197	0.199954	-0.586123	0.557793	0.887151	Ap1s3	Ap1s3	NS	Ap1s3	-0.117197	0.887151
Wdfy1	1871.04	0.172942	0.177865	0.972319	0.330892	0.761121	Wdfy1	Wdfy1	NS	Wdfy1	0.172942	0.761121
Mrpl44	1053.53	0.0419122	0.0826512	0.507097	0.612087	0.907259	Mrpl44	Mrpl44	NS	Mrpl44	0.0419122	0.907259
Gm39666	11.0514	-0.31098	0.704675	-0.44131	0.658989	NA	Gm39666		NS		-0.31098	NA
Serpine2	10228.2	-0.0682109	0.0731409	-0.932596	0.351029	0.774315	Serpine2	Serpine2	NS	Serpine2	-0.0682109	0.774315
Gm5529	53.9291	0.0207511	0.322033	0.0644379	0.948622	0.990491	Gm5529		NS		0.0207511	0.990491
Gm28071	31.1893	-0.0646977	0.405314	-0.159624	0.873177	0.976417	Gm28071		NS		-0.0646977	0.976417
Gm33970	0.0518591	-0.343403	3.52617	-0.0973869	0.922419	NA	Gm33970		NS		-0.343403	NA
Gm23934	3.40632	1.16734	1.00812	1.15795	0.246885	NA	Gm23934		FC		1.16734	NA
Fam124b	8.28014	0.524401	0.686153	0.764262	0.444711	NA	Fam124b	Fam124b	NS	Fam124b	0.524401	NA
LOC108167342	2.60553	-0.136156	1.32871	-0.102472	0.918382	NA	LOC108167342		NS		-0.136156	NA
2310015K22Rik	3.83904	0.438752	1.11938	0.391959	0.695089	NA	2310015K22Rik		NS		0.438752	NA
Gm34098	22.4507	-0.159051	0.523584	-0.303774	0.7613	0.951433	Gm34098		NS		-0.159051	0.951433
Cul3	16246.7	0.0619877	0.061955	1.00053	0.317055	0.75221	Cul3	Cul3	NS	Cul3	0.0619877	0.75221
Gm39667	59.8246	-0.367419	0.264079	-1.39132	0.164128	0.601238	Gm39667		NS		-0.367419	0.601238
Gm6189	4.69348	0.283607	0.898327	0.315706	0.752225	NA	Gm6189		NS		0.283607	NA
Gm38673	2.98209	0.274711	1.45526	0.188771	0.850272	NA	Gm38673		NS		0.274711	NA
1700016L21Rik	0	NA	NA	NA	NA	NA	1700016L21Rik		NS		NA	NA
Dock10	14618.9	-0.251213	0.147803	-1.69964	0.0891982	0.464817	Dock10	Dock10	NS	Dock10	-0.251213	0.464817
Nyap2	3352.94	-0.143404	0.0949938	-1.50961	0.131142	0.551889	Nyap2	Nyap2	NS	Nyap2	-0.143404	0.551889
Gm6198	6.66022	-0.0229879	0.7821	-0.0293925	0.976552	NA	Gm6198		NS		-0.0229879	NA
Gm5530	15.8889	-0.108401	0.537338	-0.201737	0.840122	0.970699	Gm5530		NS		-0.108401	0.970699
Gm7516	0.566784	2.76474	3.31965	0.832841	0.404934	NA	Gm7516		FC		2.76474	NA
Gm53566	0.201739	1.10416	3.52689	0.31307	0.754227	NA	Gm53566		FC		1.10416	NA
Mir6344	0	NA	NA	NA	NA	NA	Mir6344	Mir6344	NS	Mir6344	NA	NA
Irs1	2391.21	0.0897213	0.0862693	1.04001	0.298333	0.737693	Irs1	Irs1	NS	Irs1	0.0897213	0.737693
Rhbdd1	1150.13	0.167003	0.115308	1.44832	0.147527	0.578952	Rhbdd1	Rhbdd1	NS	Rhbdd1	0.167003	0.578952
Gm46095	118.822	-0.129749	0.199953	-0.648898	0.516404	0.872045	Gm46095		NS		-0.129749	0.872045
Col4a4	493.55	1.17359	0.502394	2.33599	0.0194917	0.212761	Col4a4	Col4a4	FC	Col4a4	1.17359	0.212761
Col4a3	337.142	2.08426	0.675625	3.08493	0.00203599	0.0572872	Col4a3	Col4a3	FC	Col4a3	2.08426	0.0572872
C430014B12Rik	440.316	1.02998	0.256824	4.01044	6.06060959405073e-05	0.00550055	C430014B12Rik		FC_P		1.02998	0.00550055
Mff	12572.1	0.0239988	0.0594326	0.403799	0.68636	0.930556	Mff	Mff	NS	Mff	0.0239988	0.930556
Tm4sf20	7.97582	-1.23511	0.67572	-1.82785	0.0675719	NA	Tm4sf20	Tm4sf20	FC	Tm4sf20	-1.23511	NA
Gm19257	0.134533	-1.02288	3.50092	-0.292174	0.770154	NA	Gm19257		FC		-1.02288	NA
Gm34286	4.38773	0.153603	1.00963	0.152138	0.879078	NA	Gm34286		NS		0.153603	NA
Gm17764	2.40271	-0.537411	1.53629	-0.34981	0.726481	NA	Gm17764		NS		-0.537411	NA
Gm34450	0.946757	-3.13257	2.46015	-1.27333	0.202902	NA	Gm34450		FC		-3.13257	NA
Agfg1	10431.4	0.0142152	0.0664338	0.213976	0.830566	0.968756	Agfg1	Agfg1	NS	Agfg1	0.0142152	0.968756
Gm7553	23.2207	0.428029	0.524951	0.81537	0.414861	0.81755	Gm7553		NS		0.428029	0.81755
Slc19a3	312.401	-0.207099	0.136104	-1.52163	0.128102	0.54628	Slc19a3	Slc19a3	NS	Slc19a3	-0.207099	0.54628
Gm7539	8.19558	0.23534	0.72947	0.322619	0.746984	NA	Gm7539		NS		0.23534	NA
Krtap28-13	0.881549	2.13741	2.48839	0.858953	0.390367	NA	Krtap28-13	Krtap28-13	FC	Krtap28-13	2.13741	NA
Ccl20	0.818471	0.0403115	3.18482	0.0126574	0.989901	NA	Ccl20	Ccl20	NS	Ccl20	0.0403115	NA
Daw1	630.829	0.367696	0.585718	0.627771	0.530154	0.877231	Daw1	Daw1	NS	Daw1	0.367696	0.877231
Gm6244	0	NA	NA	NA	NA	NA	Gm6244		NS		NA	NA
Sphkap	32216.7	-0.0283034	0.106436	-0.265919	0.790301	0.958799	Sphkap	Sphkap	NS	Sphkap	-0.0283034	0.958799
Gm6374	84.8688	0.0386165	0.274357	0.140753	0.888065	0.980754	Gm6374		NS		0.0386165	0.980754
Gm24555	0	NA	NA	NA	NA	NA	Gm24555		NS		NA	NA
Gm51636	0	NA	NA	NA	NA	NA	Gm51636		NS		NA	NA
Pid1	3463.04	0.143241	0.0819957	1.74693	0.0806499	0.442994	Pid1	Pid1	NS	Pid1	0.143241	0.442994
Gm18304	0.287891	2.0468	3.50081	0.584663	0.558774	NA	Gm18304		FC		2.0468	NA
Mir6353	0	NA	NA	NA	NA	NA	Mir6353	Mir6353	NS	Mir6353	NA	NA
Dner	8728.95	-0.0678813	0.0873598	-0.777032	0.43714	0.830556	Dner	Dner	NS	Dner	-0.0678813	0.830556
LOC118567658	78.9893	0.045571	0.220241	0.206914	0.836077	0.969741	LOC118567658		NS		0.045571	0.969741
Mir5126	6.41222	1.96552	0.912234	2.15462	0.0311918	NA	Mir5126	Mir5126	FC	Mir5126	1.96552	NA
Gm51637	7.87621	1.03132	0.631499	1.63314	0.10244	NA	Gm51637		FC		1.03132	NA
Trip12	22902.4	0.025165	0.0632647	0.397773	0.690798	0.932292	Trip12	Trip12	NS	Trip12	0.025165	0.932292
Fbxo36	771.367	0.0900972	0.153908	0.585397	0.558281	0.887358	Fbxo36	Fbxo36	NS	Fbxo36	0.0900972	0.887358
Slc16a14	1512.14	0.228167	0.0946074	2.41172	0.0158773	0.190045	Slc16a14	Slc16a14	NS	Slc16a14	0.228167	0.190045
Gm39669	74.2495	0.581604	0.280459	2.07376	0.0381016	0.306756	Gm39669		NS		0.581604	0.306756
Gm15433	2.68433	1.139	1.33459	0.853452	0.393409	NA	Gm15433		FC		1.139	NA
Rpl19-ps1	16.3778	-0.634415	0.479845	-1.32213	0.186126	0.627712	Rpl19-ps1	Rpl19-ps1	NS	Rpl19-ps1	-0.634415	0.627712
Gm7582	0	NA	NA	NA	NA	NA	Gm7582		NS		NA	NA
Gm53056	0	NA	NA	NA	NA	NA	Gm53056		NS		NA	NA
Gm2389	0.835997	3.29841	3.01963	1.09232	0.274691	NA	Gm2389		FC		3.29841	NA
Gm18342	0.648448	2.96263	3.19672	0.926771	0.354045	NA	Gm18342		FC		2.96263	NA
A530032D15Rik	1.57209	0.877787	1.94603	0.451066	0.651942	NA	A530032D15Rik		NS		0.877787	NA
A530040E14Rik	3.47068	0.457444	1.16557	0.392464	0.694715	NA	A530040E14Rik		NS		0.457444	NA
Gm35498	0.355157	1.24445	3.48804	0.356777	0.721259	NA	Gm35498		FC		1.24445	NA
Gm38510	6.21674	0.785681	0.745663	1.05367	0.292035	NA	Gm38510		NS		0.785681	NA
Gm53253	5.84794	0.695228	0.755452	0.92028	0.357426	NA	Gm53253		NS		0.695228	NA
Gm53568	0	NA	NA	NA	NA	NA	Gm53568		NS		NA	NA
Gm7609	0.598529	1.37097	2.88407	0.47536	0.63453	NA	Gm7609		FC		1.37097	NA
C130026I21Rik	2.43693	0.590874	1.22799	0.481171	0.630395	NA	C130026I21Rik		NS		0.590874	NA
LOC118567760	0	NA	NA	NA	NA	NA	LOC118567760		NS		NA	NA
Gm53567	0.24497	1.83815	3.50779	0.52402	0.600264	NA	Gm53567		FC		1.83815	NA
Gm2619	0	NA	NA	NA	NA	NA	Gm2619		NS		NA	NA
Gm7592	7.28589	-0.0142402	0.662583	-0.021492	0.982853	NA	Gm7592		NS		-0.0142402	NA
Gm7281	0	NA	NA	NA	NA	NA	Gm7281		NS		NA	NA
Gm2666	3.37009	0.491065	0.979471	0.501357	0.61612	NA	Gm2666		NS		0.491065	NA
Gm2427	2.07909	0.5006	1.20816	0.414349	0.678619	NA	Gm2427		NS		0.5006	NA
Sp110	132.173	0.362149	0.232835	1.55539	0.119853	0.532237	Sp110	Sp110	NS	Sp110	0.362149	0.532237
Sp140	80.8379	0.261984	0.227387	1.15215	0.249259	0.690896	Sp140	Sp140	NS	Sp140	0.261984	0.690896
Sp100	464.688	0.146619	0.133854	1.09537	0.273356	0.716843	Sp100	Sp100	NS	Sp100	0.146619	0.716843
A630001G21Rik	307.26	0.226524	0.15991	1.41658	0.156607	0.590977	A630001G21Rik		NS		0.226524	0.590977
Mir8096	0	NA	NA	NA	NA	NA	Mir8096	Mir8096	NS	Mir8096	NA	NA
9930111H07Rik	0.207436	-1.42668	3.48964	-0.408834	0.682661	NA	9930111H07Rik		FC		-1.42668	NA
Cab39	16789.1	-0.00076867	0.0622911	-0.01234	0.990154	0.998734	Cab39	Cab39	NS	Cab39	-0.00076867	0.998734
Itm2c	38172.1	0.031689	0.0818993	0.386926	0.698811	0.933946	Itm2c	Itm2c	NS	Itm2c	0.031689	0.933946
Gm32302	11.965	-0.638525	0.628104	-1.01659	0.309348	NA	Gm32302		NS		-0.638525	NA
Gm51745	20.5157	-0.516651	0.655685	-0.787956	0.430722	0.827194	Gm51745		NS		-0.516651	0.827194
4933407L21Rik	156.805	-0.301565	0.269375	-1.1195	0.262928	0.704391	4933407L21Rik		NS		-0.301565	0.704391
Gpr55	433.986	-0.305551	0.508577	-0.600797	0.547975	0.883482	Gpr55	Gpr55	NS	Gpr55	-0.305551	0.883482
Gm41905	15.2565	-2.87734	1.0594	-2.71602	0.00660726	0.114058	Gm41905		FC		-2.87734	0.114058
Gm53569	17.8611	0.450101	0.596817	0.754169	0.450748	0.83684	Gm53569		NS		0.450101	0.83684
Gm18180	74.9549	0.442247	0.262308	1.68598	0.0917998	0.470949	Gm18180		NS		0.442247	0.470949
Spata3	214.538	0.209261	0.236883	0.883392	0.377025	0.790982	Spata3	Spata3	NS	Spata3	0.209261	0.790982
2810459M11Rik	1331.71	0.157357	0.140088	1.12327	0.261323	0.70285	2810459M11Rik		NS		0.157357	0.70285
Psmd1	11685	0.106976	0.0613806	1.74283	0.0813632	0.444645	Psmd1	Psmd1	NS	Psmd1	0.106976	0.444645
Gm22786	1.05896	-1.44771	2.54697	-0.568405	0.56976	NA	Gm22786		FC		-1.44771	NA
Htr2b	112.428	-0.366029	0.188804	-1.93868	0.0525408	0.359129	Htr2b	Htr2b	NS	Htr2b	-0.366029	0.359129
Gm53570	61.5693	-0.274327	0.254174	-1.07929	0.280459	0.723273	Gm53570		NS		-0.274327	0.723273
Armc9	3451.7	0.00628661	0.072911	0.0862231	0.931289	0.987326	Armc9	Armc9	NS	Armc9	0.00628661	0.987326
Gm46098	248.292	0.133644	0.142111	0.940421	0.347002	0.771959	Gm46098		NS		0.133644	0.771959
Gm16341	3.92663	0.552371	0.866475	0.637492	0.523805	NA	Gm16341		NS		0.552371	NA
Gm28626	1.44929	0.642251	1.60739	0.399561	0.68948	NA	Gm28626		NS		0.642251	NA
B3gnt7	27.2837	-0.0231147	0.394472	-0.0585966	0.953273	0.991304	B3gnt7	B3gnt7	NS	B3gnt7	-0.0231147	0.991304
Gm5258	0.134533	-1.02288	3.50092	-0.292174	0.770154	NA	Gm5258		FC		-1.02288	NA
Ncl	27302	0.0605355	0.0643403	0.940864	0.346774	0.771813	Ncl	Ncl	NS	Ncl	0.0605355	0.771813
Snora75	17.4535	0.505124	0.533999	0.945927	0.344186	0.769702	Snora75	Snora75	NS	Snora75	0.505124	0.769702
Mir3535	17.4475	0.330979	0.461259	0.717556	0.473031	0.849345	Mir3535	Mir3535	NS	Mir3535	0.330979	0.849345
Snord82	0.775135	-0.806771	2.70305	-0.298467	0.765347	NA	Snord82	Snord82	NS	Snord82	-0.806771	NA
C130036L24Rik	231.277	-0.525779	0.230605	-2.28	0.022608	0.231143	C130036L24Rik		NS		-0.525779	0.231143
Nmur1	6.19951	0.356795	0.713177	0.50029	0.616871	NA	Nmur1	Nmur1	NS	Nmur1	0.356795	NA
Tex44	1.51662	1.21526	1.9487	0.623625	0.532874	NA	Tex44	Tex44	FC	Tex44	1.21526	NA
Gm32700	64.4756	-0.302644	0.323763	-0.934769	0.349907	0.7741	Gm32700		NS		-0.302644	0.7741
Gm32758	7.80723	0.666317	0.987462	0.674778	0.499817	NA	Gm32758		NS		0.666317	NA
Gm41907	3.28019	0.924168	1.32713	0.696366	0.4862	NA	Gm41907		NS		0.924168	NA
Rpl30-ps6	0	NA	NA	NA	NA	NA	Rpl30-ps6	Rpl30-ps6	NS	Rpl30-ps6	NA	NA
Ptma	4946.5	-0.0516466	0.11331	-0.455798	0.648535	0.919332	Ptma	Ptma	NS	Ptma	-0.0516466	0.919332
Pde6d	2019.38	0.0554296	0.082093	0.675205	0.499546	0.863485	Pde6d	Pde6d	NS	Pde6d	0.0554296	0.863485
Cops7b	1279.8	0.0174653	0.0843186	0.207135	0.835904	0.969741	Cops7b	Cops7b	NS	Cops7b	0.0174653	0.969741
Gm41908	50.0628	-0.247287	0.326127	-0.758254	0.448299	0.835701	Gm41908		NS		-0.247287	0.835701
Nppc	94.661	-0.0715342	0.254428	-0.281157	0.77859	0.956192	Nppc	Nppc	NS	Nppc	-0.0715342	0.956192
Dis3l2	5032.61	-0.00560372	0.0614856	-0.0911388	0.927382	0.98714	Dis3l2	Dis3l2	NS	Dis3l2	-0.00560372	0.98714
Gm6136	2406.05	0.0397554	0.0887484	0.447956	0.654185	0.920404	Gm6136		NS		0.0397554	0.920404
Gm41909	21.4089	-0.00223308	0.484133	-0.00461254	0.99632	0.999531	Gm41909		NS		-0.00223308	0.999531
Gm28375	9.07124	-0.00312357	0.634102	-0.00492598	0.99607	NA	Gm28375		NS		-0.00312357	NA
Akp-ps1	2.65258	0.01936	1.27459	0.0151892	0.987881	NA	Akp-ps1	Akp-ps1	NS	Akp-ps1	0.01936	NA
Gm41910	2.74582	0.244311	1.1135	0.219409	0.826331	NA	Gm41910		NS		0.244311	NA
Gm29371	0.201739	1.10416	3.52689	0.31307	0.754227	NA	Gm29371		FC		1.10416	NA
Alppl2	0.201739	1.10416	3.52689	0.31307	0.754227	NA	Alppl2	Alppl2	FC	Alppl2	1.10416	NA
Alpi	0.134533	-1.02288	3.50092	-0.292174	0.770154	NA	Alpi	Alpi	FC	Alpi	-1.02288	NA
Akp3	1.5572	1.41177	1.483	0.951971	0.341112	NA	Akp3	Akp3	FC	Akp3	1.41177	NA
Ecel1	101.241	-1.45956	0.397784	-3.66923	0.000243279	0.0137893	Ecel1	Ecel1	FC_P	Ecel1	-1.45956	0.0137893
Gm51638	25.1825	-1.5211	0.620045	-2.45321	0.0141587	0.178216	Gm51638		FC		-1.5211	0.178216
Gm33292	65.6875	-1.50059	0.424929	-3.53138	0.000413392	0.0198204	Gm33292		FC_P		-1.50059	0.0198204
Prss56	2.18484	-0.783555	1.23641	-0.633736	0.526253	NA	Prss56	Prss56	NS	Prss56	-0.783555	NA
Chrnd	0	NA	NA	NA	NA	NA	Chrnd	Chrnd	NS	Chrnd	NA	NA
Chrng	0.0518591	-0.343403	3.52617	-0.0973869	0.922419	NA	Chrng	Chrng	NS	Chrng	-0.343403	NA
Eif4e2	4600.35	0.0233905	0.0677481	0.345257	0.729901	0.943796	Eif4e2	Eif4e2	NS	Eif4e2	0.0233905	0.943796
Gm53571	636.091	0.0677972	0.0924288	0.733507	0.463249	0.843196	Gm53571		NS		0.0677972	0.843196
Gm26187	0.828906	0.948662	1.94806	0.486978	0.626274	NA	Gm26187		NS		0.948662	NA
Efhd1	2328.6	0.0160085	0.165177	0.0969169	0.922792	0.986386	Efhd1	Efhd1	NS	Efhd1	0.0160085	0.986386
Gm41911	438.764	-0.0749977	0.165385	-0.453472	0.650209	0.919602	Gm41911		NS		-0.0749977	0.919602
Gigyf2	9998.48	0.621036	0.259749	2.39091	0.0168067	0.196384	Gigyf2	Gigyf2	NS	Gigyf2	0.621036	0.196384
Gm22549	0.0672665	-0.481275	3.52116	-0.136681	0.891283	NA	Gm22549		NS		-0.481275	NA
Kcnj13	2213.57	3.97779	1.23048	3.23271	0.0012262	0.0408007	Kcnj13	Kcnj13	FC_P	Kcnj13	3.97779	0.0408007
Snorc	10.2231	-1.83953	0.670975	-2.74158	0.00611445	NA	Snorc	Snorc	FC	Snorc	-1.83953	NA
Ngef	5149.08	-1.0038	0.26397	-3.8027	0.000143127	0.00993833	Ngef	Ngef	FC_P	Ngef	-1.0038	0.00993833
Gm6153	0.917514	0.953942	2.57271	0.370792	0.710792	NA	Gm6153		NS		0.953942	NA
Gm46099	1.89224	-1.4384	1.80673	-0.796133	0.425955	NA	Gm46099		FC		-1.4384	NA
Neu2	79.86	-0.26958	0.451578	-0.596974	0.550525	0.884443	Neu2	Neu2	NS	Neu2	-0.26958	0.884443
Inpp5d	1214.59	0.130927	0.117937	1.11014	0.266937	0.708775	Inpp5d	Inpp5d	NS	Inpp5d	0.130927	0.708775
Gm33470	675.985	0.110007	0.13185	0.834337	0.404091	0.810735	Gm33470		NS		0.110007	0.810735
Gm33517	60.7952	0.209747	0.333073	0.629734	0.528868	0.876868	Gm33517		NS		0.209747	0.876868
Atg16l1	4832.77	-0.0311689	0.0590491	-0.527848	0.597605	0.901369	Atg16l1	Atg16l1	NS	Atg16l1	-0.0311689	0.901369
Gm25395	9.68377	-0.291455	0.616745	-0.472569	0.636521	NA	Gm25395		NS		-0.291455	NA
Gm53572	393.919	-0.105447	0.113006	-0.933111	0.350763	0.77427	Gm53572		NS		-0.105447	0.77427
Scarna6	16.1993	-0.00835205	0.70678	-0.011817	0.990572	0.998734	Scarna6	Scarna6	NS	Scarna6	-0.00835205	0.998734
Sag	207.02	0.138929	0.188056	0.738765	0.46005	0.841954	Sag	Sag	NS	Sag	0.138929	0.841954
Dgkd	10118.4	-0.028115	0.0824733	-0.340898	0.73318	0.945042	Dgkd	Dgkd	NS	Dgkd	-0.028115	0.945042
Gm19582	110.401	0.237924	0.213164	1.11616	0.264355	0.7056	Gm19582		NS		0.237924	0.7056
Usp40	3020.62	-0.00358282	0.0710164	-0.0504506	0.959763	0.992594	Usp40	Usp40	NS	Usp40	-0.00358282	0.992594
Gm5832	0	NA	NA	NA	NA	NA	Gm5832		NS		NA	NA
Gm15375	0	NA	NA	NA	NA	NA	Gm15375		NS		NA	NA
Ugt1a10	369.132	0.111969	0.208687	0.53654	0.591585	0.900258	Ugt1a10	Ugt1a10	NS	Ugt1a10	0.111969	0.900258
Gm38421	0	NA	NA	NA	NA	NA	Gm38421		NS		NA	NA
Ugt1a9	369.132	0.111969	0.208687	0.53654	0.591585	0.900258	Ugt1a9	Ugt1a9	NS	Ugt1a9	0.111969	0.900258
Ugt1a8	365.503	0.124333	0.211588	0.587618	0.556789	0.886805	Ugt1a8	Ugt1a8	NS	Ugt1a8	0.124333	0.886805
Ugt1a7c	368.946	0.113552	0.208763	0.543926	0.586493	0.899274	Ugt1a7c	Ugt1a7c	NS	Ugt1a7c	0.113552	0.899274
Ugt1a6b	332.627	0.129976	0.217064	0.598788	0.549315	0.88409	Ugt1a6b	Ugt1a6b	NS	Ugt1a6b	0.129976	0.88409
Gm15372	0.201739	1.10416	3.52689	0.31307	0.754227	NA	Gm15372		FC		1.10416	NA
Ugt1a6a	333.838	0.115147	0.213512	0.539301	0.589679	0.899659	Ugt1a6a	Ugt1a6a	NS	Ugt1a6a	0.115147	0.899659
Gm15374	0	NA	NA	NA	NA	NA	Gm15374		NS		NA	NA
Gm15371	0.447406	-1.85386	3.48045	-0.53265	0.594276	NA	Gm15371		FC		-1.85386	NA
Ugt1a5	273.154	0.0908597	0.216192	0.420274	0.674285	0.927264	Ugt1a5	Ugt1a5	NS	Ugt1a5	0.0908597	0.927264
Gm15368	0	NA	NA	NA	NA	NA	Gm15368		NS		NA	NA
Gm15376	0	NA	NA	NA	NA	NA	Gm15376		NS		NA	NA
Ugt1a2	269.945	0.10143	0.214451	0.472976	0.63623	0.915575	Ugt1a2	Ugt1a2	NS	Ugt1a2	0.10143	0.915575
Dnajb3	57.3774	0.131183	0.27626	0.474852	0.634893	0.914914	Dnajb3	Dnajb3	NS	Dnajb3	0.131183	0.914914
Ugt1a1	200.602	0.104171	0.268028	0.388658	0.697529	0.93344	Ugt1a1	Ugt1a1	NS	Ugt1a1	0.104171	0.93344
Mroh2a	185.729	-0.0258835	0.194489	-0.133084	0.894127	0.981463	Mroh2a	Mroh2a	NS	Mroh2a	-0.0258835	0.981463
Hjurp	3395.06	-0.105052	0.0768607	-1.36678	0.171694	0.610285	Hjurp	Hjurp	NS	Hjurp	-0.105052	0.610285
Trpm8	14.5887	0.284804	0.68287	0.417069	0.676628	0.928044	Trpm8	Trpm8	NS	Trpm8	0.284804	0.928044
Spp2	26.9704	0.596786	0.788347	0.757009	0.449044	0.836253	Spp2	Spp2	NS	Spp2	0.596786	0.836253
Gm29538	72.8561	1.2522	0.864607	1.44829	0.147535	0.578952	Gm29538		FC		1.2522	0.578952
Gm28888	21.0735	0.742285	0.683779	1.08556	0.277673	0.720907	Gm28888		NS		0.742285	0.720907
Glrp1	44.4017	-0.0817947	0.356983	-0.229127	0.81877	0.966884	Glrp1	Glrp1	NS	Glrp1	-0.0817947	0.966884
Gm19589	3.81216	1.02287	1.30393	0.78445	0.432776	NA	Gm19589		FC		1.02287	NA
Gm41912	36.0491	0.517711	0.366146	1.41395	0.157378	0.592174	Gm41912		NS		0.517711	0.592174
Arl4c	2567.87	-0.0484628	0.0670352	-0.722946	0.469713	0.847475	Arl4c	Arl4c	NS	Arl4c	-0.0484628	0.847475
Platr5	0.388915	2.31364	3.49274	0.662416	0.507705	NA	Platr5	Platr5	FC	Platr5	2.31364	NA
Gm4753	0	NA	NA	NA	NA	NA	Gm4753		NS		NA	NA
Gm34194	38.0809	-0.591992	0.378086	-1.56576	0.117405	0.526286	Gm34194		NS		-0.591992	0.526286
1700067G17Rik	0.603068	-2.54428	3.25872	-0.78076	0.434944	NA	1700067G17Rik		FC		-2.54428	NA
Gm18699	0.633883	-2.61126	2.6764	-0.975661	0.329232	NA	Gm18699		FC		-2.61126	NA
Sh3bp4	1937.09	-0.278188	0.0939948	-2.95961	0.00308027	0.0740844	Sh3bp4	Sh3bp4	NS	Sh3bp4	-0.278188	0.0740844
Gm34331	2.6646	0.125206	1.65078	0.0758466	0.939541	NA	Gm34331		NS		0.125206	NA
Gm5259	0.103718	-0.831812	3.50733	-0.237164	0.812529	NA	Gm5259		NS		-0.831812	NA
C030007H22Rik	1.5231	-2.67056	2.27045	-1.17623	0.239504	NA	C030007H22Rik		FC		-2.67056	NA
Gm41913	0	NA	NA	NA	NA	NA	Gm41913		NS		NA	NA
Agap1	13545.1	-0.154994	0.109555	-1.41475	0.15714	0.591639	Agap1	Agap1	NS	Agap1	-0.154994	0.591639
Gm41914	97.5356	-0.663536	0.350553	-1.89283	0.0583806	0.378352	Gm41914		NS		-0.663536	0.378352
4933400F21Rik	11.5118	-0.598598	0.849379	-0.704749	0.480967	NA	4933400F21Rik		NS		-0.598598	NA
Gbx2	6.70135	-0.991919	0.935055	-1.06081	0.288775	NA	Gbx2	Gbx2	NS	Gbx2	-0.991919	NA
LOC102637806	6.79892	-0.932444	1.37393	-0.678668	0.497349	NA	LOC102637806		NS		-0.932444	NA
Asb18	250.98	0.174808	0.184186	0.949084	0.342578	0.7688	Asb18	Asb18	NS	Asb18	0.174808	0.7688
Gm41915	93.7312	0.0612409	0.253862	0.241237	0.809371	0.964142	Gm41915		NS		0.0612409	0.964142
Gm34616	0.103718	-0.831812	3.50733	-0.237164	0.812529	NA	Gm34616		NS		-0.831812	NA
Iqca	469.805	0.160518	0.409682	0.391811	0.695198	0.933192	Iqca	Iqca	NS	Iqca	0.160518	0.933192
4930434B07Rik	1.42752	-0.849801	1.93279	-0.439675	0.660173	NA	4930434B07Rik		NS		-0.849801	NA
Ackr3	1070.35	0.28762	0.149433	1.92474	0.0542616	0.36514	Ackr3	Ackr3	NS	Ackr3	0.28762	0.36514
2700003A03Rik	108.796	0.334154	0.225099	1.48447	0.137683	0.561723	2700003A03Rik		NS		0.334154	0.561723
Gm34992	57.7585	-0.384502	0.310248	-1.23934	0.21522	0.665058	Gm34992		NS		-0.384502	0.665058
Gm28722	40.2553	0.546199	0.36522	1.49553	0.134775	0.556889	Gm28722		NS		0.546199	0.556889
Gm35048	1.98856	1.12775	1.34176	0.840501	0.400628	NA	Gm35048		FC		1.12775	NA
Gm35141	2.08873	-0.313251	1.35355	-0.231429	0.816982	NA	Gm35141		NS		-0.313251	NA
Gm41917	0	NA	NA	NA	NA	NA	Gm41917		NS		NA	NA
Gm35192	0	NA	NA	NA	NA	NA	Gm35192		NS		NA	NA
Cops8	4818.89	0.071024	0.0664302	1.06915	0.285001	0.727023	Cops8	Cops8	NS	Cops8	0.071024	0.727023
Gm35242	1.89695	0.618881	1.90335	0.325153	0.745065	NA	Gm35242		NS		0.618881	NA
Gm9991	0.134533	-1.02288	3.50092	-0.292174	0.770154	NA	Gm9991		FC		-1.02288	NA
Gm35332	0.24497	1.83815	3.50779	0.52402	0.600264	NA	Gm35332		FC		1.83815	NA
Gm41918	0.556957	0.0733589	3.44249	0.0213099	0.982998	NA	Gm41918		NS		0.0733589	NA
Col6a3	168.963	-0.157985	0.203061	-0.778017	0.436559	0.830407	Col6a3	Col6a3	NS	Col6a3	-0.157985	0.830407
Gm35381	0.685657	-2.69773	2.62627	-1.02721	0.304321	NA	Gm35381		FC		-2.69773	NA
Mlph	173.834	-0.0582239	0.184842	-0.314992	0.752767	0.949749	Mlph	Mlph	NS	Mlph	-0.0582239	0.949749
Prlh	0.532861	2.75682	3.3323	0.827304	0.408065	NA	Prlh	Prlh	FC	Prlh	2.75682	NA
Rab17	0.789375	-2.92369	2.48582	-1.17615	0.239537	NA	Rab17	Rab17	FC	Rab17	-2.92369	NA
Lrrfip1	9841.67	-0.16517	0.0915481	-1.80419	0.0712016	0.418794	Lrrfip1	Lrrfip1	NS	Lrrfip1	-0.16517	0.418794
Rbm44	4.72109	0.46954	1.12663	0.416764	0.676851	NA	Rbm44	Rbm44	NS	Rbm44	0.46954	NA
Gm35443	0	NA	NA	NA	NA	NA	Gm35443		NS		NA	NA
Gm7776	40.0963	0.0789395	0.355894	0.221806	0.824465	0.967926	Gm7776		NS		0.0789395	0.967926
Ramp1	1691.92	-0.448057	0.12718	-3.52303	0.000426651	0.0201837	Ramp1	Ramp1	P	Ramp1	-0.448057	0.0201837
Ube2f	2393.33	-0.00343623	0.0802474	-0.0428204	0.965845	0.993867	Ube2f	Ube2f	NS	Ube2f	-0.00343623	0.993867
Gm7785	479.57	-0.0227378	0.114832	-0.198009	0.843038	0.970699	Gm7785		NS		-0.0227378	0.970699
Scly	1377.1	0.129465	0.0894889	1.44672	0.147975	0.579506	Scly	Scly	NS	Scly	0.129465	0.579506
Espnl	6.45772	0.492502	0.769803	0.639776	0.522318	NA	Espnl	Espnl	NS	Espnl	0.492502	NA
Klhl30	6.23985	1.54116	1.06496	1.44715	0.147856	NA	Klhl30	Klhl30	FC	Klhl30	1.54116	NA
Erfe	18.315	-0.518824	0.555325	-0.93427	0.350165	0.774175	Erfe	Erfe	NS	Erfe	-0.518824	0.774175
Ilkap	3539.68	-0.0878657	0.0616655	-1.42488	0.154193	0.587638	Ilkap	Ilkap	NS	Ilkap	-0.0878657	0.587638
1700020N18Rik	1.13878	1.06025	2.47342	0.428656	0.668174	NA	1700020N18Rik		FC		1.06025	NA
Hes6	243.304	0.394629	0.144039	2.73974	0.00614877	0.109776	Hes6	Hes6	NS	Hes6	0.394629	0.109776
Per2	3279.58	0.00496918	0.140747	0.0353058	0.971836	0.995067	Per2	Per2	NS	Per2	0.00496918	0.995067
Gm35591	317.07	0.0663959	0.187198	0.354682	0.722828	0.941922	Gm35591		NS		0.0663959	0.941922
Gm28382	0.103718	-0.831812	3.50733	-0.237164	0.812529	NA	Gm28382		NS		-0.831812	NA
Gm19085	1.03623	-1.37397	2.99416	-0.458882	0.646319	NA	Gm19085		FC		-1.37397	NA
Traf3ip1	1917.23	-0.0104876	0.0756844	-0.13857	0.88979	0.981296	Traf3ip1	Traf3ip1	NS	Traf3ip1	-0.0104876	0.981296
Asb1	3939.58	0.13286	0.0772439	1.72	0.085432	0.455553	Asb1	Asb1	NS	Asb1	0.13286	0.455553
Gm28380	1.70349	-0.980739	1.87453	-0.523192	0.60084	NA	Gm28380		NS		-0.980739	NA
Twist2	174.599	0.176212	0.274843	0.641138	0.521433	0.873306	Twist2	Twist2	NS	Twist2	0.176212	0.873306
Gm46117	36.3145	-0.072366	0.409223	-0.176837	0.859636	0.973304	Gm46117		NS		-0.072366	0.973304
Gm46242	4.61184	-0.652918	0.997259	-0.654713	0.512653	NA	Gm46242		NS		-0.652918	NA
Hdac4	5447.62	-0.026602	0.0992323	-0.268078	0.788639	0.958582	Hdac4	Hdac4	NS	Hdac4	-0.026602	0.958582
Gm50604	11.3821	-0.246517	0.602801	-0.408952	0.682575	NA	Gm50604		NS		-0.246517	NA
Gm53573	0	NA	NA	NA	NA	NA	Gm53573		NS		NA	NA
Gm53574	0.81557	-1.02487	2.25319	-0.454852	0.649216	NA	Gm53574		FC		-1.02487	NA
Gm35992	6.95508	-4.52615	3.00131	-1.50806	0.131539	NA	Gm35992		FC		-4.52615	NA
Gm7837	0.103718	-0.831812	3.50733	-0.237164	0.812529	NA	Gm7837		NS		-0.831812	NA
Ndufa10	9613.16	0.0897844	0.0765794	1.17244	0.241022	0.686432	Ndufa10	Ndufa10	NS	Ndufa10	0.0897844	0.686432
Mir6900	1.3183	0.639807	1.92334	0.332654	0.739395	NA	Mir6900	Mir6900	NS	Mir6900	0.639807	NA
Or6b2	0	NA	NA	NA	NA	NA	Or6b2	Or6b2	NS	Or6b2	NA	NA
Or6b2b	0	NA	NA	NA	NA	NA	Or6b2b	Or6b2b	NS	Or6b2b	NA	NA
Or6b3	0.64185	-2.71224	3.16135	-0.857937	0.390927	NA	Or6b3	Or6b3	FC	Or6b3	-2.71224	NA
Or9s23	0	NA	NA	NA	NA	NA	Or9s23	Or9s23	NS	Or9s23	NA	NA
Or9s27	0	NA	NA	NA	NA	NA	Or9s27	Or9s27	NS	Or9s27	NA	NA
Or9s15	0	NA	NA	NA	NA	NA	Or9s15	Or9s15	NS	Or9s15	NA	NA
Or9s14	0	NA	NA	NA	NA	NA	Or9s14	Or9s14	NS	Or9s14	NA	NA
Or9s13	0.0672665	-0.481275	3.52116	-0.136681	0.891283	NA	Or9s13	Or9s13	NS	Or9s13	-0.481275	NA
Cops9	3214.75	0.156708	0.0880428	1.77991	0.0750914	0.429544	Cops9	Cops9	NS	Cops9	0.156708	0.429544
Otos	212.643	1.44116	0.228063	6.31911	2.63070900748507e-10	3.83603797567926e-07	Otos	Otos	FC_P	Otos	1.44116	3.83603797567926e-07
Gm29483	493.802	0.389041	0.140808	2.76292	0.00572864	0.106117	Gm29483		NS		0.389041	0.106117
Gm36102	0.81439	0.673989	2.69043	0.250514	0.80219	NA	Gm36102		NS		0.673989	NA
Gm29481	441.523	0.399025	0.155335	2.56881	0.010205	0.147505	Gm29481		NS		0.399025	0.147505
Gpc1	11882.2	0.444251	0.0903899	4.91483	8.88611014729605e-07	0.000268631	Gpc1	Gpc1	P	Gpc1	0.444251	0.000268631
Gm29480	88.6704	0.155449	0.291236	0.533757	0.59351	0.90073	Gm29480		NS		0.155449	0.90073
Mir149	1.39294	-0.813937	1.66293	-0.489461	0.624515	NA	Mir149	Mir149	NS	Mir149	-0.813937	NA
Ankmy1	1283.51	0.393399	0.107552	3.65774	0.000254451	0.0141972	Ankmy1	Ankmy1	P	Ankmy1	0.393399	0.0141972
LOC115487694	0.122485	1.10416	3.52689	0.31307	0.754227	NA	LOC115487694		FC		1.10416	NA
Dusp28	729.769	0.116336	0.0852212	1.3651	0.172221	0.611189	Dusp28	Dusp28	NS	Dusp28	0.116336	0.611189
5033417F24Rik	266.741	0.206307	0.152518	1.35267	0.17616	0.614772	5033417F24Rik		NS		0.206307	0.614772
Rnpepl1	1676.87	0.0617341	0.067398	0.915963	0.359686	0.77982	Rnpepl1	Rnpepl1	NS	Rnpepl1	0.0617341	0.77982
9430060I03Rik	1304.79	0.0271628	0.082015	0.331193	0.740499	0.94649	9430060I03Rik		NS		0.0271628	0.94649
Capn10	1216.8	0.0196179	0.0844677	0.232253	0.816341	0.9667	Capn10	Capn10	NS	Capn10	0.0196179	0.9667
Gpr35	276.796	-0.0101336	0.161283	-0.0628312	0.949901	0.990763	Gpr35	Gpr35	NS	Gpr35	-0.0101336	0.990763
Gm36424	0	NA	NA	NA	NA	NA	Gm36424		NS		NA	NA
Gm18697	0.143945	1.44521	3.52009	0.410559	0.681396	NA	Gm18697		FC		1.44521	NA
LOC115487353	1.2561	0.511136	1.95505	0.261444	0.79375	NA	LOC115487353		NS		0.511136	NA
Aqp12	4.21535	0.495216	1.24308	0.398378	0.690352	NA	Aqp12	Aqp12	NS	Aqp12	0.495216	NA
Kif1a	101905	0.0366258	0.0525928	0.696404	0.486176	0.855558	Kif1a	Kif1a	NS	Kif1a	0.0366258	0.855558
Gm36472	0.278478	0.10126	3.48708	0.0290388	0.976834	NA	Gm36472		NS		0.10126	NA
Agxt	1.04913	0.417594	2.92724	0.142658	0.88656	NA	Agxt	Agxt	NS	Agxt	0.417594	NA
Mab21l4	9.29909	2.51213	2.40521	1.04446	0.296274	NA	Mab21l4	Mab21l4	FC	Mab21l4	2.51213	NA
Crocc2	694.713	0.39921	0.518178	0.770411	0.441056	0.831939	Crocc2	Crocc2	NS	Crocc2	0.39921	0.831939
Sned1	3245.51	0.425923	0.160173	2.65914	0.00783402	0.12695	Sned1	Sned1	NS	Sned1	0.425923	0.12695
Mir6901	19.6109	-0.0966004	0.519565	-0.185925	0.852503	0.971662	Mir6901	Mir6901	NS	Mir6901	-0.0966004	0.971662
Mterf4	860.057	0.0208596	0.107121	0.19473	0.845604	0.970699	Mterf4	Mterf4	NS	Mterf4	0.0208596	0.970699
Gm28535	184.801	-0.162971	0.159172	-1.02387	0.305897	0.743189	Gm28535		NS		-0.162971	0.743189
Gm7867	10.5721	-0.101292	0.70132	-0.144431	0.88516	NA	Gm7867		NS		-0.101292	NA
Pask	395.558	-0.199341	0.134267	-1.48466	0.137634	0.561723	Pask	Pask	NS	Pask	-0.199341	0.561723
Ppp1r7	8288.86	-0.0766268	0.0665885	-1.15075	0.249835	0.690915	Ppp1r7	Ppp1r7	NS	Ppp1r7	-0.0766268	0.690915
Mir6902	71.2683	0.102504	0.226873	0.451813	0.651404	0.919948	Mir6902	Mir6902	NS	Mir6902	0.102504	0.919948
Mir6345	0.891097	0.827387	2.19724	0.376558	0.706502	NA	Mir6345	Mir6345	NS	Mir6345	0.827387	NA
Gm26446	16.0585	-0.148886	0.647068	-0.230092	0.81802	0.966884	Gm26446		NS		-0.148886	0.966884
Ano7	15.4451	-0.275648	0.545018	-0.505759	0.613026	0.907584	Ano7	Ano7	NS	Ano7	-0.275648	0.907584
Hdlbp	19907.5	0.119188	0.0664701	1.79311	0.0729556	0.423932	Hdlbp	Hdlbp	NS	Hdlbp	0.119188	0.423932
Gm17415	9.93519	-1.15165	0.860259	-1.33873	0.180659	NA	Gm17415		FC		-1.15165	NA
Septin2	6705.48	-0.0254452	0.0924138	-0.275339	0.783055	0.956899	Septin2	Septin2	NS	Septin2	-0.0254452	0.956899
Farp2	3217.94	-0.0840641	0.0687822	-1.22218	0.22164	0.67176	Farp2	Farp2	NS	Farp2	-0.0840641	0.67176
Gm41920	37.2891	-1.13981	0.361178	-3.15582	0.00160049	0.0482079	Gm41920		FC_P		-1.13981	0.0482079
Gm18874	51.7515	-0.144549	0.308546	-0.468485	0.639438	0.916268	Gm18874		NS		-0.144549	0.916268
Stk25	14915.8	0.0799297	0.0805174	0.9927	0.320856	0.753618	Stk25	Stk25	NS	Stk25	0.0799297	0.753618
Bok	5234.83	0.420949	0.0988793	4.2572	2.07002957189228e-05	0.00272947	Bok	Bok	P	Bok	0.420949	0.00272947
Thap4	1418.17	-0.0627832	0.0841838	-0.745787	0.455796	0.839618	Thap4	Thap4	NS	Thap4	-0.0627832	0.839618
Atg4b	3887.06	0.000902684	0.0786318	0.0114799	0.990841	0.998734	Atg4b	Atg4b	NS	Atg4b	0.000902684	0.998734
Dtymk	1775.73	-0.0471602	0.0771788	-0.61105	0.541166	0.881346	Dtymk	Dtymk	NS	Dtymk	-0.0471602	0.881346
Ing5	1163.37	-0.0532864	0.0943589	-0.56472	0.572264	0.89361	Ing5	Ing5	NS	Ing5	-0.0532864	0.89361
Gm22089	0.143945	1.44521	3.52009	0.410559	0.681396	NA	Gm22089		FC		1.44521	NA
D2hgdh	1013.09	0.0519901	0.0898762	0.578464	0.562951	0.88965	D2hgdh	D2hgdh	NS	D2hgdh	0.0519901	0.88965
Gal3st2	1.87277	0.557743	1.63117	0.341928	0.732405	NA	Gal3st2	Gal3st2	NS	Gal3st2	0.557743	NA
Gm18666	1.54714	1.56946	1.63077	0.962403	0.335847	NA	Gm18666		FC		1.56946	NA
Gal3st2b	4.27907	0.576157	1.09447	0.526425	0.598593	NA	Gal3st2b	Gal3st2b	NS	Gal3st2b	0.576157	NA
Gm7889	0.73491	3.18365	3.44482	0.924182	0.355391	NA	Gm7889		FC		3.18365	NA
Gal3st2c	1.26977	0.470706	2.40392	0.195808	0.844761	NA	Gal3st2c	Gal3st2c	NS	Gal3st2c	0.470706	NA
Neu4	707.699	-0.166562	0.150079	-1.10983	0.267071	0.708976	Neu4	Neu4	NS	Neu4	-0.166562	0.708976
Pdcd1	13.2081	1.57621	0.55342	2.84813	0.00439767	NA	Pdcd1	Pdcd1	FC	Pdcd1	1.57621	NA
Gm7891	0.103718	-0.831812	3.50733	-0.237164	0.812529	NA	Gm7891		NS		-0.831812	NA
Gm7895	780.433	-0.0420572	0.0892846	-0.471046	0.637608	0.915997	Gm7895		NS		-0.0420572	0.915997
Gm23389	0.24497	1.83815	3.50779	0.52402	0.600264	NA	Gm23389		FC		1.83815	NA
4930440C22Rik	0.692376	-0.322254	3.3201	-0.0970615	0.922678	NA	4930440C22Rik		NS		-0.322254	NA
Gm23181	0	NA	NA	NA	NA	NA	Gm23181		NS		NA	NA
Gm5264	1.24664	-3.57021	2.25843	-1.58084	0.113916	NA	Gm5264		FC		-3.57021	NA
Fam174a	2997.02	-0.132453	0.0689353	-1.92141	0.0546797	0.366736	Fam174a	Fam174a	NS	Fam174a	-0.132453	0.366736
Gm15427	2212.19	0.1203	0.0839871	1.43236	0.152041	0.585484	Gm15427		NS		0.1203	0.585484
Rnu7-ps2	0	NA	NA	NA	NA	NA	Rnu7-ps2	Rnu7-ps2	NS	Rnu7-ps2	NA	NA
St8sia4	1207.75	-0.351216	0.117466	-2.98994	0.00279029	0.0696056	St8sia4	St8sia4	NS	St8sia4	-0.351216	0.0696056
Gm30431	16.3311	-0.081134	0.544783	-0.148929	0.88161	0.978869	Gm30431		NS		-0.081134	0.978869
4930598F16Rik	0.134533	-1.02288	3.50092	-0.292174	0.770154	NA	4930598F16Rik		FC		-1.02288	NA
Gm22360	9.34255	0.534026	0.687971	0.776234	0.437611	NA	Gm22360		NS		0.534026	NA
1700063A18Rik	0.452406	0.0904025	3.46328	0.0261031	0.979175	NA	1700063A18Rik		NS		0.0904025	NA
Gm30490	0	NA	NA	NA	NA	NA	Gm30490		NS		NA	NA
4930533P14Rik	6.37146	0.0124481	0.959162	0.0129781	0.989645	NA	4930533P14Rik		NS		0.0124481	NA
Gm26245	0	NA	NA	NA	NA	NA	Gm26245		NS		NA	NA
Gm1833	5.68009	-0.332041	1.01243	-0.327964	0.742939	NA	Gm1833		NS		-0.332041	NA
Gm26078	0	NA	NA	NA	NA	NA	Gm26078		NS		NA	NA
Slco4c1	457.194	0.0732337	0.120166	0.609436	0.542235	0.881602	Slco4c1	Slco4c1	NS	Slco4c1	0.0732337	0.881602
Panct2	436.511	0.0187868	0.12166	0.15442	0.877278	0.977507	Panct2	Panct2	NS	Panct2	0.0187868	0.977507
Slco6b1	43.932	0.288633	0.341465	0.845277	0.397956	0.805695	Slco6b1	Slco6b1	NS	Slco6b1	0.288633	0.805695
Gm9499	0	NA	NA	NA	NA	NA	Gm9499		NS		NA	NA
Gm6430	138.61	0.319243	0.204296	1.56265	0.118135	0.52822	Gm6430		NS		0.319243	0.52822
Slco6c1	10.0429	0.236378	0.610254	0.387344	0.698502	NA	Slco6c1	Slco6c1	NS	Slco6c1	0.236378	NA
Gm7133	24.4744	0.0710196	0.386408	0.183794	0.854175	0.971984	Gm7133		NS		0.0710196	0.971984
Gm7135	44.2198	0.148545	0.416743	0.356442	0.72151	0.941005	Gm7135		NS		0.148545	0.941005
Macir	3329.75	0.0494822	0.0876238	0.564711	0.57227	0.89361	Macir	Macir	NS	Macir	0.0494822	0.89361
Ppip5k2	3291	-0.167261	0.0852271	-1.96253	0.0497003	0.350298	Ppip5k2	Ppip5k2	NS	Ppip5k2	-0.167261	0.350298
Gin1	979.275	-0.0969798	0.121135	-0.800593	0.423367	0.82379	Gin1	Gin1	NS	Gin1	-0.0969798	0.82379
Pam	19027.8	-0.0861338	0.0627754	-1.37209	0.170034	0.608134	Pam	Pam	NS	Pam	-0.0861338	0.608134
Gm31771	959.337	0.0202629	0.0954386	0.212314	0.831862	0.968985	Gm31771		NS		0.0202629	0.968985
Btf3-ps1	1834.41	0.0342436	0.0762347	0.449187	0.653297	0.920159	Btf3-ps1	Btf3-ps1	NS	Btf3-ps1	0.0342436	0.920159
B230216N24Rik	573.102	-0.49225	0.148221	-3.32106	0.000896749	0.0335287	B230216N24Rik		P		-0.49225	0.0335287
Gm24465	0.391609	0.893916	3.47408	0.257311	0.796939	NA	Gm24465		NS		0.893916	NA
Gm51640	47.4927	-0.259026	0.435564	-0.594691	0.55205	0.884865	Gm51640		NS		-0.259026	0.884865
1810006J02Rik	5.44073	0.192538	1.13721	0.169308	0.865555	NA	1810006J02Rik		NS		0.192538	NA
Gm29461	0.991984	-0.471081	2.13878	-0.220257	0.825671	NA	Gm29461		NS		-0.471081	NA
Gm7952	0.24497	1.83815	3.50779	0.52402	0.600264	NA	Gm7952		FC		1.83815	NA
Gm46078	0	NA	NA	NA	NA	NA	Gm46078		NS		NA	NA
Slco6d1	247.51	0.035764	0.152305	0.234818	0.81435	0.965495	Slco6d1	Slco6d1	NS	Slco6d1	0.035764	0.965495
Gm3555	246.92	0.0398008	0.152648	0.260736	0.794296	0.959722	Gm3555		NS		0.0398008	0.959722
Gm7967	136.635	-0.384798	0.202336	-1.90178	0.0572004	0.374303	Gm7967		NS		-0.384798	0.374303
Gm23434	0	NA	NA	NA	NA	NA	Gm23434		NS		NA	NA
Gm18248	0	NA	NA	NA	NA	NA	Gm18248		NS		NA	NA
Gm51641	111.009	-0.0006288	0.27742	-0.0022666	0.998192	0.999764	Gm51641		NS		-0.0006288	0.999764
Cntnap5b	3574.2	-0.212749	0.113783	-1.86978	0.0615143	0.388306	Cntnap5b	Cntnap5b	NS	Cntnap5b	-0.212749	0.388306
Prdx2-ps1	150.082	-0.0569496	0.168482	-0.338015	0.735352	0.945468	Prdx2-ps1	Prdx2-ps1	NS	Prdx2-ps1	-0.0569496	0.945468
Gm19029	0	NA	NA	NA	NA	NA	Gm19029		NS		NA	NA
Gm53575	70.7041	0.253289	0.285712	0.886518	0.375339	0.790537	Gm53575		NS		0.253289	0.790537
Gm41923	2.14704	1.8405	1.91715	0.960016	0.337047	NA	Gm41923		FC		1.8405	NA
Gm23602	0.547424	2.72265	3.35384	0.811801	0.416906	NA	Gm23602		FC		2.72265	NA
Gm29667	19.3142	-0.203243	0.487967	-0.41651	0.677037	0.928062	Gm29667		NS		-0.203243	0.928062
Gm18700	0	NA	NA	NA	NA	NA	Gm18700		NS		NA	NA
Gm18185	0.143945	1.44521	3.52009	0.410559	0.681396	NA	Gm18185		FC		1.44521	NA
Gm46243	344.189	0.299437	0.243708	1.22867	0.219195	0.669248	Gm46243		NS		0.299437	0.669248
Gm20268	0.357377	-1.93594	3.47896	-0.556472	0.577888	NA	Gm20268		FC		-1.93594	NA
Gm31973	0.403478	2.20439	3.4961	0.63053	0.528348	NA	Gm31973		FC		2.20439	NA
Psmb6-ps2	3.77152	0.372909	0.999693	0.373023	0.709131	NA	Psmb6-ps2	Psmb6-ps2	NS	Psmb6-ps2	0.372909	NA
LOC115487674	0	NA	NA	NA	NA	NA	LOC115487674		NS		NA	NA
Gm18969	2.57018	1.92991	1.81113	1.06559	0.286611	NA	Gm18969		FC		1.92991	NA
Gm28188	77.4534	0.0935666	0.265254	0.352744	0.724281	0.942127	Gm28188		NS		0.0935666	0.942127
Gm24122	0	NA	NA	NA	NA	NA	Gm24122		NS		NA	NA
Gm3116	10.3431	-0.0826447	0.849162	-0.097325	0.922468	NA	Gm3116		NS		-0.0826447	NA
Gm23036	0	NA	NA	NA	NA	NA	Gm23036		NS		NA	NA
Gm53054	1.05475	-0.283928	2.39935	-0.118335	0.905802	NA	Gm53054		NS		-0.283928	NA
Gm20281	0.24497	1.83815	3.50779	0.52402	0.600264	NA	Gm20281		FC		1.83815	NA
Gm22034	0.134533	-1.02288	3.50092	-0.292174	0.770154	NA	Gm22034		FC		-1.02288	NA
Gm18728	45.6902	0.139791	0.32415	0.431255	0.666283	0.924902	Gm18728		NS		0.139791	0.924902
Gm23965	0	NA	NA	NA	NA	NA	Gm23965		NS		NA	NA
Gm41924	0	NA	NA	NA	NA	NA	Gm41924		NS		NA	NA
Gm18447	0	NA	NA	NA	NA	NA	Gm18447		NS		NA	NA
Gm5260	3.31932	0.248418	1.14557	0.216851	0.828324	NA	Gm5260		NS		0.248418	NA
Cdh20	2350.34	-0.119016	0.161552	-0.736705	0.461302	0.842506	Cdh20	Cdh20	NS	Cdh20	-0.119016	0.842506
Gm53576	573.123	-0.208419	0.186687	-1.11641	0.264248	0.7056	Gm53576		NS		-0.208419	0.7056
Gm41925	12.9612	-0.36144	0.615676	-0.587062	0.557162	NA	Gm41925		NS		-0.36144	NA
Gm29012	10.0246	0.256971	0.655355	0.39211	0.694977	NA	Gm29012		NS		0.256971	NA
Rnf152	820.226	0.492916	0.447003	1.10271	0.270151	0.712864	Rnf152	Rnf152	NS	Rnf152	0.492916	0.712864
Gm17634	16.486	0.221573	0.548103	0.404254	0.686026	0.93041	Gm17634		NS		0.221573	0.93041
Gm28403	12.0684	-0.231904	0.575261	-0.403128	0.686854	NA	Gm28403		NS		-0.231904	NA
LOC115487637	0	NA	NA	NA	NA	NA	LOC115487637		NS		NA	NA
Pign	2249.92	-0.0142781	0.086179	-0.16568	0.868409	0.975664	Pign	Pign	NS	Pign	-0.0142781	0.975664
Gm20302	3.41286	-0.861907	1.20821	-0.713375	0.475614	NA	Gm20302		NS		-0.861907	NA
Gm8004	0.259295	-1.63433	3.48486	-0.468979	0.639085	NA	Gm8004		FC		-1.63433	NA
Relch	8291.94	0.0122665	0.0710894	0.17255	0.863005	0.973929	Relch	Relch	NS	Relch	0.0122665	0.973929
Gm10193	94.7724	-0.0876571	0.240997	-0.363727	0.716062	0.939554	Gm10193		NS		-0.0876571	0.939554
Tnfrsf11a	346.301	-0.171069	0.236464	-0.723446	0.469406	0.847152	Tnfrsf11a	Tnfrsf11a	NS	Tnfrsf11a	-0.171069	0.847152
Gm41926	5.24792	-0.259911	0.875381	-0.296912	0.766534	NA	Gm41926		NS		-0.259911	NA
Gm41927	30.4148	0.372744	0.385534	0.966827	0.333631	0.76306	Gm41927		NS		0.372744	0.76306
Gm26214	0	NA	NA	NA	NA	NA	Gm26214		NS		NA	NA
Gm18801	0	NA	NA	NA	NA	NA	Gm18801		NS		NA	NA
Gm7160	188.511	0.0765119	0.184217	0.415335	0.677897	0.928192	Gm7160		NS		0.0765119	0.928192
Zcchc2	2843.65	-0.094126	0.0694635	-1.35504	0.175404	0.614049	Zcchc2	Zcchc2	NS	Zcchc2	-0.094126	0.614049
Gm26509	63.5588	0.203115	0.322567	0.629684	0.528901	0.876868	Gm26509		NS		0.203115	0.876868
Gm20753	315.327	-0.275632	0.132056	-2.08724	0.0368666	0.301192	Gm20753		NS		-0.275632	0.301192
Phlpp1	11605	-0.0460994	0.118733	-0.388261	0.697823	0.933632	Phlpp1	Phlpp1	NS	Phlpp1	-0.0460994	0.933632
Gm6651	0	NA	NA	NA	NA	NA	Gm6651		NS		NA	NA
Gm41928	5.60192	0.438504	0.762725	0.574917	0.565347	NA	Gm41928		NS		0.438504	NA
Bcl2	1273.63	-0.100126	0.168008	-0.59596	0.551202	0.884649	Bcl2	Bcl2	NS	Bcl2	-0.100126	0.884649
Mir3473f	0	NA	NA	NA	NA	NA	Mir3473f	Mir3473f	NS	Mir3473f	NA	NA
Gm37053	3.67567	-1.18493	1.03814	-1.1414	0.253705	NA	Gm37053		FC		-1.18493	NA
Kdsr	3665.77	-0.139561	0.0722362	-1.93201	0.0533579	0.362168	Kdsr	Kdsr	NS	Kdsr	-0.139561	0.362168
Vps4b	5078.93	0.0432266	0.0709926	0.608889	0.542598	0.881791	Vps4b	Vps4b	NS	Vps4b	0.0432266	0.881791
Gm53577	19.9721	-0.567112	0.496086	-1.14317	0.252967	0.694398	Gm53577		NS		-0.567112	0.694398
Serpinb5	3.89211	0.694345	1.1329	0.612895	0.539946	NA	Serpinb5	Serpinb5	NS	Serpinb5	0.694345	NA
Pou2f3-rs1	0	NA	NA	NA	NA	NA	Pou2f3-rs1	Pou2f3-rs1	NS	Pou2f3-rs1	NA	NA
Serpinb12	0	NA	NA	NA	NA	NA	Serpinb12	Serpinb12	NS	Serpinb12	NA	NA
Serpinb13	0	NA	NA	NA	NA	NA	Serpinb13	Serpinb13	NS	Serpinb13	NA	NA
Rn4.5s-ps1	0	NA	NA	NA	NA	NA	Rn4.5s-ps1	Rn4.5s-ps1	NS	Rn4.5s-ps1	NA	NA
Gm8080	0	NA	NA	NA	NA	NA	Gm8080		NS		NA	NA
Serpinb3a	0	NA	NA	NA	NA	NA	Serpinb3a	Serpinb3a	NS	Serpinb3a	NA	NA
Serpinb3d	0	NA	NA	NA	NA	NA	Serpinb3d	Serpinb3d	NS	Serpinb3d	NA	NA
Gm15388	0	NA	NA	NA	NA	NA	Gm15388		NS		NA	NA
Serpinb3b	0	NA	NA	NA	NA	NA	Serpinb3b	Serpinb3b	NS	Serpinb3b	NA	NA
Gm8084	0	NA	NA	NA	NA	NA	Gm8084		NS		NA	NA
Gm15390	0	NA	NA	NA	NA	NA	Gm15390		NS		NA	NA
Serpinb3c	0	NA	NA	NA	NA	NA	Serpinb3c	Serpinb3c	NS	Serpinb3c	NA	NA
Gm8089	0	NA	NA	NA	NA	NA	Gm8089		NS		NA	NA
Serpinb11	0.724166	-1.46845	2.62627	-0.559139	0.576067	NA	Serpinb11	Serpinb11	FC	Serpinb11	-1.46845	NA
Serpinb7	1.13862	-0.546771	2.38531	-0.229224	0.818694	NA	Serpinb7	Serpinb7	NS	Serpinb7	-0.546771	NA
Gm24553	0	NA	NA	NA	NA	NA	Gm24553		NS		NA	NA
Serpinb2	0.403478	2.20439	3.4961	0.63053	0.528348	NA	Serpinb2	Serpinb2	FC	Serpinb2	2.20439	NA
Serpinb10	5.19923	1.12104	0.842806	1.33013	0.183476	NA	Serpinb10	Serpinb10	FC	Serpinb10	1.12104	NA
Gm18249	0.143945	1.44521	3.52009	0.410559	0.681396	NA	Gm18249		FC		1.44521	NA
Serpinb8	820.798	0.0811848	0.0975424	0.832303	0.405238	0.811164	Serpinb8	Serpinb8	NS	Serpinb8	0.0811848	0.811164
Gm15389	0	NA	NA	NA	NA	NA	Gm15389		NS		NA	NA
Gm24267	0.134533	-1.02288	3.50092	-0.292174	0.770154	NA	Gm24267		FC		-1.02288	NA
Gm22438	0	NA	NA	NA	NA	NA	Gm22438		NS		NA	NA
D830032E09Rik	0.103718	-0.831812	3.50733	-0.237164	0.812529	NA	D830032E09Rik		NS		-0.831812	NA
Gm18448	0	NA	NA	NA	NA	NA	Gm18448		NS		NA	NA
Gm28282	0.143945	1.44521	3.52009	0.410559	0.681396	NA	Gm28282		FC		1.44521	NA
Gm41929	0.143945	1.44521	3.52009	0.410559	0.681396	NA	Gm41929		FC		1.44521	NA
LOC115487113	0.103718	-0.831812	3.50733	-0.237164	0.812529	NA	LOC115487113		NS		-0.831812	NA
Gm5702	7.74433	-0.0779069	0.824225	-0.0945214	0.924695	NA	Gm5702		NS		-0.0779069	NA
Gm6679	3.34035	0.773114	1.25706	0.615018	0.538543	NA	Gm6679		NS		0.773114	NA
Gm17847	0	NA	NA	NA	NA	NA	Gm17847		NS		NA	NA
Gm22159	0	NA	NA	NA	NA	NA	Gm22159		NS		NA	NA
Gm8141	0.611035	-2.64652	3.17087	-0.834636	0.403923	NA	Gm8141		FC		-2.64652	NA
Cdh7	695.903	-0.932506	0.229566	-4.06204	4.86461544577335e-05	0.00484293	Cdh7	Cdh7	P	Cdh7	-0.932506	0.00484293
Gm41930	0	NA	NA	NA	NA	NA	Gm41930		NS		NA	NA
Gm18552	0	NA	NA	NA	NA	NA	Gm18552		NS		NA	NA
Gm3332	0	NA	NA	NA	NA	NA	Gm3332		NS		NA	NA
Gm6693	0	NA	NA	NA	NA	NA	Gm6693		NS		NA	NA
Cdh19	2088.14	-0.426234	0.340785	-1.25074	0.211029	0.660764	Cdh19	Cdh19	NS	Cdh19	-0.426234	0.660764
n-TKctt7	0	NA	NA	NA	NA	NA	n-TKctt7	n-TKctt7	NS	n-TKctt7	NA	NA
4921525D07Rik	4.99064	1.03285	1.03627	0.996692	0.318914	NA	4921525D07Rik		FC		1.03285	NA
Gm8173	91.1463	-0.263656	0.227871	-1.15704	0.247255	0.689878	Gm8173		NS		-0.263656	0.689878
Dsel	2019.19	-0.0342191	0.0809953	-0.422483	0.672673	0.926537	Dsel	Dsel	NS	Dsel	-0.0342191	0.926537
Gm6028	1.27331	0.396304	2.06526	0.191891	0.847828	NA	Gm6028		NS		0.396304	NA
Gm17752	1.72255	0.939583	1.45097	0.647554	0.517274	NA	Gm17752		NS		0.939583	NA
Gm6717	0	NA	NA	NA	NA	NA	Gm6717		NS		NA	NA
Gm19086	0	NA	NA	NA	NA	NA	Gm19086		NS		NA	NA
Gm29691	0	NA	NA	NA	NA	NA	Gm29691		NS		NA	NA
Gm32810	235.833	-2.63703	0.324646	-8.12278	4.55633267433594e-16	1.88244884440189e-12	Gm32810		FC_P		-2.63703	1.88244884440189e-12
Gm18506	0.311154	-1.80887	3.48131	-0.519595	0.603346	NA	Gm18506		FC		-1.80887	NA
Gm53578	6.20352	-1.42459	0.889247	-1.60202	0.109152	NA	Gm53578		FC		-1.42459	NA
Gm22331	0	NA	NA	NA	NA	NA	Gm22331		NS		NA	NA
Gm8204	0	NA	NA	NA	NA	NA	Gm8204		NS		NA	NA
Gm41932	0	NA	NA	NA	NA	NA	Gm41932		NS		NA	NA
Gm46244	0	NA	NA	NA	NA	NA	Gm46244		NS		NA	NA
Gm17946	0	NA	NA	NA	NA	NA	Gm17946		NS		NA	NA
Gm18181	0	NA	NA	NA	NA	NA	Gm18181		NS		NA	NA
Gm32985	16.9852	0.152449	1.50298	0.101431	0.919208	0.985833	Gm32985		NS		0.152449	0.985833
Gm33042	0.921774	-0.795636	2.17439	-0.365912	0.714431	NA	Gm33042		NS		-0.795636	NA
Gm4854	0.278478	0.10126	3.48708	0.0290388	0.976834	NA	Gm4854		NS		0.10126	NA
Gm50605	108.621	-0.923883	0.23477	-3.93527	8.31043643001011e-05	0.00697788	Gm50605		P		-0.923883	0.00697788
Gm17916	8.43243	-0.554854	0.76002	-0.730053	0.465358	NA	Gm17916		NS		-0.554854	NA
Cntnap5a	3684.35	-0.644785	0.268563	-2.40087	0.0163562	0.193258	Cntnap5a	Cntnap5a	NS	Cntnap5a	-0.644785	0.193258
Gm17777	0	NA	NA	NA	NA	NA	Gm17777		NS		NA	NA
Gm24030	0	NA	NA	NA	NA	NA	Gm24030		NS		NA	NA
Zfp813-ps	0	NA	NA	NA	NA	NA	Zfp813-ps	Zfp813-ps	NS	Zfp813-ps	NA	NA
Gm18182	0	NA	NA	NA	NA	NA	Gm18182		NS		NA	NA
B020011L13Rik	0.103718	-0.831812	3.50733	-0.237164	0.812529	NA	B020011L13Rik		NS		-0.831812	NA
Gm7195	0	NA	NA	NA	NA	NA	Gm7195		NS		NA	NA
Gm53579	0	NA	NA	NA	NA	NA	Gm53579		NS		NA	NA
Gm7200	1.35847	0.802122	1.97551	0.406034	0.684718	NA	Gm7200		NS		0.802122	NA
Gm53580	2.9628	-0.0636939	1.20621	-0.0528048	0.957887	NA	Gm53580		NS		-0.0636939	NA
Tsn	6618.75	0.0149621	0.0608539	0.245869	0.805784	0.963121	Tsn	Tsn	NS	Tsn	0.0149621	0.963121
Nifk	2309.6	0.111108	0.0874783	1.27012	0.20404	0.65169	Nifk	Nifk	NS	Nifk	0.111108	0.65169
Gm28867	2.14601	4.74977	1.86473	2.54716	0.0108604	NA	Gm28867		FC		4.74977	NA
Clasp1	9835.45	-0.000194373	0.0657492	-0.00295627	0.997641	0.999544	Clasp1	Clasp1	NS	Clasp1	-0.000194373	0.999544
Gm26080	0	NA	NA	NA	NA	NA	Gm26080		NS		NA	NA
2900060B14Rik	1.6812	2.90419	1.88954	1.53698	0.124299	NA	2900060B14Rik		FC		2.90419	NA
Tfcp2l1	612.897	-0.0819772	0.182276	-0.449741	0.652897	0.920159	Tfcp2l1	Tfcp2l1	NS	Tfcp2l1	-0.0819772	0.920159
Gm23497	29.1443	0.14093	0.414154	0.340284	0.733643	0.945042	Gm23497		NS		0.14093	0.945042
Gli2	568.16	-0.256053	0.158279	-1.61773	0.105721	0.503499	Gli2	Gli2	NS	Gli2	-0.256053	0.503499
Gm51642	7.63323	-0.51339	0.907887	-0.565478	0.571749	NA	Gm51642		NS		-0.51339	NA
Mir6346	0.782981	1.6082	2.65819	0.604997	0.545181	NA	Mir6346	Mir6346	FC	Mir6346	1.6082	NA
Gm41934	1.13978	-1.53412	2.93623	-0.52248	0.601336	NA	Gm41934		FC		-1.53412	NA
Gm8321	0.24497	1.83815	3.50779	0.52402	0.600264	NA	Gm8321		FC		1.83815	NA
Gm46144	0	NA	NA	NA	NA	NA	Gm46144		NS		NA	NA
Gm3508	0	NA	NA	NA	NA	NA	Gm3508		NS		NA	NA
Gm33388	7.16274	1.04208	0.869257	1.19881	0.230601	NA	Gm33388		FC		1.04208	NA
Inhbb	325.253	-0.242403	0.214398	-1.13062	0.258216	0.699338	Inhbb	Inhbb	NS	Inhbb	-0.242403	0.699338
Gm41935	3.70735	0.306083	1.00167	0.305572	0.759931	NA	Gm41935		NS		0.306083	NA
Gm33490	9.99255	0.306374	0.725933	0.422041	0.672995	NA	Gm33490		NS		0.306374	NA
Gm33575	3.09284	0.440979	1.12536	0.391857	0.695164	NA	Gm33575		NS		0.440979	NA
Gm46145	0	NA	NA	NA	NA	NA	Gm46145		NS		NA	NA
Ralb	1248.86	0.0239437	0.0919078	0.260518	0.794464	0.95973	Ralb	Ralb	NS	Ralb	0.0239437	0.95973
Gm29454	1.2839	-0.982793	2.08517	-0.471325	0.637409	NA	Gm29454		NS		-0.982793	NA
Tmem185b	753.376	0.102623	0.126707	0.809925	0.417983	0.818823	Tmem185b	Tmem185b	NS	Tmem185b	0.102623	0.818823
3830432H09Rik	6.48877	-0.570308	0.829262	-0.687729	0.491623	NA	3830432H09Rik		NS		-0.570308	NA
Gm25322	0.175691	-0.147	3.50258	-0.0419692	0.966523	NA	Gm25322		NS		-0.147	NA
Epb41l5	846.555	0.217831	0.186062	1.17074	0.241702	0.687063	Epb41l5	Epb41l5	NS	Epb41l5	0.217831	0.687063
Ptpn4	9710.93	-0.22687	0.145314	-1.56125	0.118466	0.529338	Ptpn4	Ptpn4	NS	Ptpn4	-0.22687	0.529338
Gm3851	1.56093	-1.46119	1.68624	-0.866537	0.386196	NA	Gm3851		FC		-1.46119	NA
Gm8338	1.02011	-0.00731076	2.53019	-0.00288941	0.997695	NA	Gm8338		NS		-0.00731076	NA
Gm29658	0	NA	NA	NA	NA	NA	Gm29658		NS		NA	NA
Gm3551	4.63135	-1.05559	1.05232	-1.00311	0.315807	NA	Gm3551		FC		-1.05559	NA
Gm28209	641.417	0.0449706	0.0871735	0.515875	0.605942	0.904179	Gm28209		NS		0.0449706	0.904179
Tmem177	596.243	0.0813812	0.0917881	0.88662	0.375284	0.790537	Tmem177	Tmem177	NS	Tmem177	0.0813812	0.790537
Cfap221	274.244	0.210881	0.540558	0.390118	0.696449	0.933236	Cfap221	Cfap221	NS	Cfap221	0.210881	0.933236
Gm17973	1.18168	0.791482	2.08905	0.378871	0.704784	NA	Gm17973		NS		0.791482	NA
Gm33817	4.77481	0.55407	1.21644	0.455486	0.64876	NA	Gm33817		NS		0.55407	NA
Sctr	208.05	-0.175133	0.301434	-0.580999	0.561241	0.88903	Sctr	Sctr	NS	Sctr	-0.175133	0.88903
Gm33764	17.332	-0.00215668	0.484571	-0.00445069	0.996449	0.999531	Gm33764		NS		-0.00215668	0.999531
Gm41936	17.2631	-0.320045	0.636375	-0.502919	0.615021	0.908567	Gm41936		NS		-0.320045	0.908567
Tmem37	35.996	0.890472	0.346874	2.56713	0.0102544	0.14796	Tmem37	Tmem37	NS	Tmem37	0.890472	0.14796
Gm41937	2.61824	-0.229396	1.43335	-0.160042	0.872848	NA	Gm41937		NS		-0.229396	NA
Gm41938	2.8883	0.199544	1.17494	0.169833	0.865141	NA	Gm41938		NS		0.199544	NA
Dbi	8087.57	0.159254	0.133865	1.18966	0.234179	0.682212	Dbi	Dbi	NS	Dbi	0.159254	0.682212
3110009E18Rik	1166.37	0.179481	0.130651	1.37374	0.169521	0.60735	3110009E18Rik		NS		0.179481	0.60735
Steap3	286.053	-0.18797	0.14841	-1.26656	0.205312	0.652866	Steap3	Steap3	NS	Steap3	-0.18797	0.652866
Gm53581	1.71458	1.40831	1.52169	0.925488	0.354712	NA	Gm53581		FC		1.40831	NA
C1ql2	1542.38	-0.505434	0.581417	-0.869314	0.384676	0.796879	C1ql2	C1ql2	NS	C1ql2	-0.505434	0.796879
Gm46154	0	NA	NA	NA	NA	NA	Gm46154		NS		NA	NA
Marco	0.848038	-1.02636	2.60413	-0.394127	0.693487	NA	Marco	Marco	FC	Marco	-1.02636	NA
Gm41939	0.912779	3.46531	2.87523	1.20523	0.228116	NA	Gm41939		FC		3.46531	NA
En1	1.17471	-0.276068	1.99619	-0.138298	0.890005	NA	En1	En1	NS	En1	-0.276068	NA
Gm34352	0	NA	NA	NA	NA	NA	Gm34352		NS		NA	NA
2610027F03Rik	3.32273	-3.18722	1.65328	-1.92781	0.0538787	NA	2610027F03Rik		FC		-3.18722	NA
Gm29345	1.28701	-0.123553	1.962	-0.062973	0.949788	NA	Gm29345		NS		-0.123553	NA
Gm34584	0.814033	1.03815	2.58887	0.401006	0.688416	NA	Gm34584		FC		1.03815	NA
Gm34698	0.485915	-0.781258	2.98638	-0.261607	0.793624	NA	Gm34698		NS		-0.781258	NA
Celrr	436.762	-0.229873	0.119452	-1.92439	0.0543056	0.365306	Celrr	Celrr	NS	Celrr	-0.229873	0.365306
Gm46155	538.019	-0.163614	0.111295	-1.47009	0.141537	0.568373	Gm46155		NS		-0.163614	0.568373
Gm41940	26.1745	0.218902	0.437633	0.500194	0.616938	0.909252	Gm41940		NS		0.218902	0.909252
Insig2	4326.97	-0.010432	0.0788464	-0.132308	0.894741	0.981463	Insig2	Insig2	NS	Insig2	-0.010432	0.981463
2210011K15Rik	1.83994	0.271254	1.58609	0.17102	0.864208	NA	2210011K15Rik		NS		0.271254	NA
Gm35243	27.724	-0.224164	0.403729	-0.555234	0.578734	0.89611	Gm35243		NS		-0.224164	0.89611
Ccdc93	3690.01	-0.0134729	0.0877726	-0.153498	0.878006	0.977508	Ccdc93	Ccdc93	NS	Ccdc93	-0.0134729	0.977508
Htr5b	385.732	-0.0696828	0.277521	-0.25109	0.801744	0.961726	Htr5b	Htr5b	NS	Htr5b	-0.0696828	0.961726
Ddx18	1118.83	-0.0859801	0.0910421	-0.9444	0.344966	0.770184	Ddx18	Ddx18	NS	Ddx18	-0.0859801	0.770184
Gm15394	0	NA	NA	NA	NA	NA	Gm15394		NS		NA	NA
Gm8392	3.85635	-1.04513	1.17102	-0.892488	0.372131	NA	Gm8392		FC		-1.04513	NA
Gm28590	0.103718	-0.831812	3.50733	-0.237164	0.812529	NA	Gm28590		NS		-0.831812	NA
Gm24547	0	NA	NA	NA	NA	NA	Gm24547		NS		NA	NA
Gm25771	0	NA	NA	NA	NA	NA	Gm25771		NS		NA	NA
Gm8403	0	NA	NA	NA	NA	NA	Gm8403		NS		NA	NA
Dpp10	3601.1	-0.597996	0.155287	-3.8509	0.000117682	0.00876418	Dpp10	Dpp10	P	Dpp10	-0.597996	0.00876418
Gm24791	0.997007	-1.11017	2.45388	-0.452414	0.650971	NA	Gm24791		FC		-1.11017	NA
Gm18875	1.58849	-1.8288	1.73311	-1.05521	0.291329	NA	Gm18875		FC		-1.8288	NA
Gm41941	2.695	-0.948527	1.47543	-0.642883	0.5203	NA	Gm41941		NS		-0.948527	NA
Gm25578	0	NA	NA	NA	NA	NA	Gm25578		NS		NA	NA
Gm53534	6.28071	-2.64006	1.04213	-2.53334	0.0112982	NA	Gm53534		FC		-2.64006	NA
Gm35355	1.7765	-4.12384	2.0694	-1.99277	0.0462868	NA	Gm35355		FC		-4.12384	NA
Actr3	22085	0.0516612	0.0722767	0.714769	0.474752	0.850151	Actr3	Actr3	NS	Actr3	0.0516612	0.850151
Slc35f5	1959.62	0.0842798	0.111144	0.758291	0.448277	0.835701	Slc35f5	Slc35f5	NS	Slc35f5	0.0842798	0.835701
Gm18444	0	NA	NA	NA	NA	NA	Gm18444		NS		NA	NA
Gpr39	3868.67	-0.364215	0.124689	-2.92098	0.00348934	0.0791376	Gpr39	Gpr39	NS	Gpr39	-0.364215	0.0791376
Gm41943	12.4984	-0.751238	0.675516	-1.11209	0.266098	NA	Gm41943		NS		-0.751238	NA
Lypd1	3953.54	-0.380273	0.125658	-3.02624	0.00247612	0.0647475	Lypd1	Lypd1	NS	Lypd1	-0.380273	0.0647475
Nckap5	1617.62	-0.0628507	0.0981033	-0.640659	0.521744	0.873508	Nckap5	Nckap5	NS	Nckap5	-0.0628507	0.873508
Gm35562	281.6	-0.730583	0.326656	-2.23655	0.0253155	0.245135	Gm35562		NS		-0.730583	0.245135
4930599A14Rik	0.476502	-2.29344	3.44684	-0.665373	0.505812	NA	4930599A14Rik		FC		-2.29344	NA
Gm41945	1.46763	1.30612	1.92729	0.677697	0.497964	NA	Gm41945		FC		1.30612	NA
Gm5261	0	NA	NA	NA	NA	NA	Gm5261		NS		NA	NA
Mgat5	9903.08	0.0915782	0.0661336	1.38475	0.16613	0.604236	Mgat5	Mgat5	NS	Mgat5	0.0915782	0.604236
Gm8451	23.2315	-0.0907998	0.403344	-0.225118	0.821888	0.96731	Gm8451		NS		-0.0907998	0.96731
Gm51747	3.11678	-0.0814088	1.52584	-0.0533536	0.95745	NA	Gm51747		NS		-0.0814088	NA
Gm23370	2.02418	-1.38009	1.97895	-0.697386	0.485561	NA	Gm23370		FC		-1.38009	NA
Gm23734	0.447406	-1.85386	3.48045	-0.53265	0.594276	NA	Gm23734		FC		-1.85386	NA
Gm51746	1205.12	0.161085	0.0968002	1.66409	0.0960935	0.482078	Gm51746		NS		0.161085	0.482078
Gm41947	931.134	0.0509543	0.0924412	0.551207	0.581492	0.89639	Gm41947		NS		0.0509543	0.89639
Tmem163	678.964	-0.093592	0.180197	-0.519387	0.603491	0.903178	Tmem163	Tmem163	NS	Tmem163	-0.093592	0.903178
Gm35993	7.90484	-0.206722	0.666482	-0.31017	0.756432	NA	Gm35993		NS		-0.206722	NA
Acmsd	142.53	-0.316888	0.195424	-1.62154	0.104902	0.501625	Acmsd	Acmsd	NS	Acmsd	-0.316888	0.501625
2900009J06Rik	197.397	-0.359948	0.150548	-2.39093	0.0168059	0.196384	2900009J06Rik		NS		-0.359948	0.196384
Ccnt2	6716.67	-0.12344	0.0806581	-1.53041	0.125915	0.543499	Ccnt2	Ccnt2	NS	Ccnt2	-0.12344	0.543499
Map3k19	1073.65	-0.0562436	0.164266	-0.342393	0.732055	0.945042	Map3k19	Map3k19	NS	Map3k19	-0.0562436	0.945042
Rab3gap1	8577.96	-7.28117e-05	0.0517492	-0.00140701	0.998877	0.999894	Rab3gap1	Rab3gap1	NS	Rab3gap1	-7.28117e-05	0.999894
Zranb3	2664.35	-0.0898332	0.0764506	-1.17505	0.239975	0.686051	Zranb3	Zranb3	NS	Zranb3	-0.0898332	0.686051
Gm28800	177.352	-0.228204	0.189055	-1.20708	0.227401	0.677972	Gm28800		NS		-0.228204	0.677972
Gm8283	95.6494	0.128994	0.194343	0.663743	0.506855	0.867766	Gm8283		NS		0.128994	0.867766
Rpl28-ps1	1249.53	0.0466237	0.102663	0.454145	0.649724	0.919556	Rpl28-ps1	Rpl28-ps1	NS	Rpl28-ps1	0.0466237	0.919556
R3hdm1	20687.1	-0.384535	0.0741858	-5.18341	2.17868506790403e-07	8.57260700766239e-05	R3hdm1	R3hdm1	P	R3hdm1	-0.384535	8.57260700766239e-05
Gm29383	106.803	0.100803	0.235341	0.42833	0.668411	0.925335	Gm29383		NS		0.100803	0.925335
Mir128-1	12.3576	-0.854403	0.676567	-1.26285	0.206642	NA	Mir128-1	Mir128-1	NS	Mir128-1	-0.854403	NA
Ubxn4	8674.92	0.00368109	0.0756884	0.0486347	0.96121	0.993112	Ubxn4	Ubxn4	NS	Ubxn4	0.00368109	0.993112
Gm41949	407.034	-0.258566	0.158893	-1.62729	0.103675	0.498992	Gm41949		NS		-0.258566	0.498992
Lct	3223.29	-0.374603	0.403126	-0.929247	0.352761	0.77523	Lct	Lct	NS	Lct	-0.374603	0.77523
Mcm6	932.982	-0.194921	0.200286	-0.973212	0.330448	0.760724	Mcm6	Mcm6	NS	Mcm6	-0.194921	0.760724
Dars	5895.49	0.110105	0.0640563	1.71887	0.085638	0.455804	Dars	Dars	NS	Dars	0.110105	0.455804
Gm23902	0	NA	NA	NA	NA	NA	Gm23902		NS		NA	NA
Gm25384	0	NA	NA	NA	NA	NA	Gm25384		NS		NA	NA
Gm6170	158.19	0.0513425	0.172075	0.298373	0.765419	0.952435	Gm6170		NS		0.0513425	0.952435
Gm41950	3.57607	0.0734162	1.17083	0.0627044	0.950002	NA	Gm41950		NS		0.0734162	NA
Cxcr4	299.258	0.214944	0.207198	1.03738	0.299558	0.738592	Cxcr4	Cxcr4	NS	Cxcr4	0.214944	0.738592
Gm23056	0	NA	NA	NA	NA	NA	Gm23056		NS		NA	NA
Thsd7b	2793.76	0.304296	0.0894193	3.40303	0.000666436	0.0276259	Thsd7b	Thsd7b	P	Thsd7b	0.304296	0.0276259
Gm36347	82.2873	0.664213	0.216038	3.07452	0.00210844	0.0588179	Gm36347		NS		0.664213	0.0588179
Gm15790	91.3219	0.0744712	0.238663	0.312035	0.755014	0.950215	Gm15790		NS		0.0744712	0.950215
Rpl31-ps9	3.6731	-0.0315173	1.13596	-0.0277451	0.977865	NA	Rpl31-ps9	Rpl31-ps9	NS	Rpl31-ps9	-0.0315173	NA
Gm29428	23.0638	0.833666	0.379939	2.19421	0.0282204	0.26061	Gm29428		NS		0.833666	0.26061
Gm41951	0	NA	NA	NA	NA	NA	Gm41951		NS		NA	NA
Cd55b	18.7303	0.351831	0.755731	0.46555	0.641538	0.916709	Cd55b	Cd55b	NS	Cd55b	0.351831	0.916709
Cd55os	145.336	0.0739582	0.260846	0.283532	0.776769	0.956021	Cd55os	Cd55os	NS	Cd55os	0.0739582	0.956021
Cd55	873.806	0.388918	0.218818	1.77736	0.0755093	0.430003	Cd55	Cd55	NS	Cd55	0.388918	0.430003
Gm16083	526.89	-0.0240132	0.202738	-0.118444	0.905715	0.984043	Gm16083		NS		-0.0240132	0.984043
Zp3r	113.067	-0.52548	0.340472	-1.54339	0.122737	0.537737	Zp3r	Zp3r	NS	Zp3r	-0.52548	0.537737
Gm23623	0.422839	2.20439	3.4961	0.63053	0.528348	NA	Gm23623		FC		2.20439	NA
C4bp	108.95	0.135084	0.22203	0.608405	0.542919	0.881883	C4bp	C4bp	NS	C4bp	0.135084	0.881883
C4bp-ps1	170.538	-0.0966992	0.167105	-0.578674	0.562809	0.88965	C4bp-ps1	C4bp-ps1	NS	C4bp-ps1	-0.0966992	0.88965
Pfkfb2	8530.16	-0.0352895	0.0637521	-0.553543	0.579891	0.896259	Pfkfb2	Pfkfb2	NS	Pfkfb2	-0.0352895	0.896259
Yod1	2464.07	-0.0841686	0.0904544	-0.930509	0.352108	0.774756	Yod1	Yod1	NS	Yod1	-0.0841686	0.774756
AA986860	271.427	-0.173582	0.189307	-0.916936	0.359176	0.779502	AA986860	AA986860	NS	AA986860	-0.173582	0.779502
Gm28857	27.8619	-0.186834	0.358736	-0.520811	0.602498	0.902857	Gm28857		NS		-0.186834	0.902857
Gm28856	0.470745	1.40205	3.48331	0.402506	0.687312	NA	Gm28856		FC		1.40205	NA
Fcamr	4.55457	0.401272	1.12238	0.35752	0.720703	NA	Fcamr	Fcamr	NS	Fcamr	0.401272	NA
Gm15848	2.45725	2.14281	1.4914	1.43678	0.150781	NA	Gm15848		FC		2.14281	NA
Pigr	6.1391	0.71402	0.860308	0.829959	0.406562	NA	Pigr	Pigr	NS	Pigr	0.71402	NA
Fcmr	7.74117	0.485959	0.835443	0.581678	0.560783	NA	Fcmr	Fcmr	NS	Fcmr	0.485959	NA
Il24	0.24497	1.83815	3.50779	0.52402	0.600264	NA	Il24	Il24	FC	Il24	1.83815	NA
Il20	0	NA	NA	NA	NA	NA	Il20	Il20	NS	Il20	NA	NA
Il19	2.24265	2.64876	1.84927	1.43233	0.15205	NA	Il19	Il19	FC	Il19	2.64876	NA
Gm41952	0.395632	-1.85386	3.48045	-0.53265	0.594276	NA	Gm41952		FC		-1.85386	NA
Il10	1.28272	1.36332	2.40232	0.567504	0.570372	NA	Il10	Il10	FC	Il10	1.36332	NA
Mapkapk2	1475.83	0.111218	0.0979497	1.13546	0.256183	0.697215	Mapkapk2	Mapkapk2	NS	Mapkapk2	0.111218	0.697215
Gm25549	0.0672665	-0.481275	3.52116	-0.136681	0.891283	NA	Gm25549		NS		-0.481275	NA
Gm51643	0.841319	-3.05346	2.42123	-1.26112	0.207265	NA	Gm51643		FC		-3.05346	NA
Dyrk3	692.286	-0.348729	0.19727	-1.76777	0.077099	0.433577	Dyrk3	Dyrk3	NS	Dyrk3	-0.348729	0.433577
Eif2d	4573.61	0.0420634	0.0904689	0.464949	0.641968	0.916761	Eif2d	Eif2d	NS	Eif2d	0.0420634	0.916761
Rassf5	2198.5	0.156749	0.0978859	1.60135	0.1093	0.511342	Rassf5	Rassf5	NS	Rassf5	0.156749	0.511342
Gm17796	2.19192	0.193202	1.92752	0.100234	0.920159	NA	Gm17796		NS		0.193202	NA
Gm28913	273.221	0.0306237	0.160111	0.191266	0.848317	0.970974	Gm28913		NS		0.0306237	0.970974
Ikbke	294.032	-0.024302	0.164994	-0.14729	0.882903	0.979095	Ikbke	Ikbke	NS	Ikbke	-0.024302	0.979095
Gm51644	10995.5	0.156579	0.0546695	2.86409	0.00418205	0.0874104	Gm51644		NS		0.156579	0.0874104
Srgap2	12306.4	0.159869	0.055769	2.86663	0.00414873	0.0871801	Srgap2	Srgap2	NS	Srgap2	0.159869	0.0871801
Gm53252	76.7376	-0.0760357	0.421995	-0.180182	0.85701	0.973057	Gm53252		NS		-0.0760357	0.973057
Fam72a	299.323	0.0258172	0.134038	0.19261	0.847264	0.970699	Fam72a	Fam72a	NS	Fam72a	0.0258172	0.970699
Avpr1b	250.618	0.819375	0.204002	4.01651	5.90657417410661e-05	0.00541584	Avpr1b	Avpr1b	P	Avpr1b	0.819375	0.00541584
Gm8532	2.812	-0.411126	1.06918	-0.384524	0.70059	NA	Gm8532		NS		-0.411126	NA
Ctse	20.8212	1.31186	0.58724	2.23393	0.0254874	0.246222	Ctse	Ctse	FC	Ctse	1.31186	0.246222
Rab7b	147.885	0.267033	0.189385	1.41	0.15854	0.593615	Rab7b	Rab7b	NS	Rab7b	0.267033	0.593615
Gm30104	0.452406	0.0904025	3.46328	0.0261031	0.979175	NA	Gm30104		NS		0.0904025	NA
Slc26a9	13.2447	0.048181	0.60308	0.0798916	0.936323	NA	Slc26a9	Slc26a9	NS	Slc26a9	0.048181	NA
Pm20d1	234.675	0.373302	0.180985	2.06262	0.039149	0.312549	Pm20d1	Pm20d1	NS	Pm20d1	0.373302	0.312549
Slc41a1	6231.69	0.0252771	0.0586278	0.431146	0.666362	0.924902	Slc41a1	Slc41a1	NS	Slc41a1	0.0252771	0.924902
Rab29	306.272	0.279343	0.140108	1.99376	0.0461782	0.339306	Rab29	Rab29	NS	Rab29	0.279343	0.339306
Nucks1	18945.8	-0.0178629	0.0536999	-0.332643	0.739404	0.946209	Nucks1	Nucks1	NS	Nucks1	-0.0178629	0.946209
Slc45a3	107.218	0.127327	0.264136	0.482052	0.629769	0.913571	Slc45a3	Slc45a3	NS	Slc45a3	0.127327	0.913571
Elk4	3605.24	-0.189667	0.0926362	-2.04744	0.0406151	0.318752	Elk4	Elk4	NS	Elk4	-0.189667	0.318752
Mfsd4a	11394.3	-0.12474	0.108709	-1.14746	0.251191	0.69266	Mfsd4a	Mfsd4a	NS	Mfsd4a	-0.12474	0.69266
4833413N01Rik	6.11182	0.622594	0.746369	0.834164	0.404189	NA	4833413N01Rik		NS		0.622594	NA
Gm37120	20.7223	-0.290026	0.501611	-0.578188	0.563137	0.88965	Gm37120		NS		-0.290026	0.88965
Cdk18	977.325	0.0510425	0.161949	0.315177	0.752627	0.949749	Cdk18	Cdk18	NS	Cdk18	0.0510425	0.949749
Gm30153	0.843038	-2.97226	3.03656	-0.978823	0.327668	NA	Gm30153		FC		-2.97226	NA
Gm30242	0.207436	-1.42668	3.48964	-0.408834	0.682661	NA	Gm30242		FC		-1.42668	NA
Gm29695	77.6761	-0.632297	0.272677	-2.31885	0.0204032	0.218197	Gm29695		NS		-0.632297	0.218197
Lemd1	99.0612	-0.506732	0.315381	-1.60673	0.108114	0.508738	Lemd1	Lemd1	NS	Lemd1	-0.506732	0.508738
Mir135b	0	NA	NA	NA	NA	NA	Mir135b	Mir135b	NS	Mir135b	NA	NA
Gm29630	0.134533	-1.02288	3.50092	-0.292174	0.770154	NA	Gm29630		FC		-1.02288	NA
Gm38446	10.4325	-0.0248215	0.62049	-0.040003	0.968091	NA	Gm38446		NS		-0.0248215	NA
Gm7241	10.0096	-0.161598	0.723779	-0.22327	0.823325	NA	Gm7241		NS		-0.161598	NA
Klhdc8a	271.825	0.0333248	0.190631	0.174813	0.861226	0.973652	Klhdc8a	Klhdc8a	NS	Klhdc8a	0.0333248	0.973652
Nuak2	223.44	0.423385	0.180665	2.34347	0.0191051	0.210207	Nuak2	Nuak2	NS	Nuak2	0.423385	0.210207
Gm30744	3.68674	0.0715753	1.04396	0.0685611	0.945339	NA	Gm30744		NS		0.0715753	NA
F730311O21Rik	8.00773	0.090357	0.674704	0.133921	0.893465	NA	F730311O21Rik		NS		0.090357	NA
Tmcc2	14875.7	0.00340168	0.0685602	0.0496159	0.960428	0.992871	Tmcc2	Tmcc2	NS	Tmcc2	0.00340168	0.992871
LOC115487632	0.223703	-0.544288	3.51846	-0.154695	0.877062	NA	LOC115487632		NS		-0.544288	NA
Dstyk	7858.2	0.0234748	0.0587949	0.399267	0.689697	0.931892	Dstyk	Dstyk	NS	Dstyk	0.0234748	0.931892
6030442K20Rik	285.357	-0.139822	0.130656	-1.07015	0.28455	0.726437	6030442K20Rik		NS		-0.139822	0.726437
Rbbp5	6218.6	-0.095764	0.0838123	-1.1426	0.253204	0.6944	Rbbp5	Rbbp5	NS	Rbbp5	-0.095764	0.6944
Tmem81	403.577	0.0812031	0.140682	0.57721	0.563798	0.889963	Tmem81	Tmem81	NS	Tmem81	0.0812031	0.889963
Cntn2	15476.3	0.120175	0.153669	0.782041	0.434191	0.829466	Cntn2	Cntn2	NS	Cntn2	0.120175	0.829466
Gm51646	4.65038	-1.19199	1.0398	-1.14636	0.251646	NA	Gm51646		FC		-1.19199	NA
Nfasc	40691.5	0.0353955	0.0869602	0.407031	0.683985	0.929689	Nfasc	Nfasc	NS	Nfasc	0.0353955	0.929689
Gm46157	79.2451	-0.0493223	0.2328	-0.211866	0.832212	0.969167	Gm46157		NS		-0.0493223	0.969167
Gm10538	16.8129	0.67791	0.66835	1.0143	0.310437	0.746912	Gm10538		NS		0.67791	0.746912
Gm31101	0	NA	NA	NA	NA	NA	Gm31101		NS		NA	NA
Gm22609	0	NA	NA	NA	NA	NA	Gm22609		NS		NA	NA
Lrrn2	14280	0.100102	0.101799	0.983333	0.325443	0.757962	Lrrn2	Lrrn2	NS	Lrrn2	0.100102	0.757962
Gm31159	823.001	-0.109258	0.19019	-0.574468	0.565651	0.891336	Gm31159		NS		-0.109258	0.891336
Gm38687	23.3942	-0.39953	0.400285	-0.998116	0.318223	0.752514	Gm38687		NS		-0.39953	0.752514
Mdm4	13181.7	-0.0647846	0.084535	-0.766364	0.44346	0.833176	Mdm4	Mdm4	NS	Mdm4	-0.0647846	0.833176
Gm29257	10.8065	0.368937	0.705856	0.522681	0.601196	NA	Gm29257		NS		0.368937	NA
Gm41953	18.1971	0.286118	0.483546	0.591709	0.554046	0.88568	Gm41953		NS		0.286118	0.88568
n-TKctt26	0.403478	2.20439	3.4961	0.63053	0.528348	NA	n-TKctt26	n-TKctt26	FC	n-TKctt26	2.20439	NA
n-TKctt25	0	NA	NA	NA	NA	NA	n-TKctt25	n-TKctt25	NS	n-TKctt25	NA	NA
Pik3c2b	3708.95	-0.104168	0.164458	-0.6334	0.526473	0.876123	Pik3c2b	Pik3c2b	NS	Pik3c2b	-0.104168	0.876123
Gm28609	400.38	-0.0906189	0.191798	-0.472469	0.636592	0.915766	Gm28609		NS		-0.0906189	0.915766
Gm51647	56.2355	0.0195918	0.304326	0.0643777	0.948669	0.990491	Gm51647		NS		0.0195918	0.990491
Ppp1r15b	5675.56	0.0247926	0.0896191	0.276644	0.782054	0.956899	Ppp1r15b	Ppp1r15b	NS	Ppp1r15b	0.0247926	0.956899
Plekha6	6184.92	-0.0747826	0.0893676	-0.836797	0.402707	0.810218	Plekha6	Plekha6	NS	Plekha6	-0.0747826	0.810218
Gm51648	9.27094	-0.406244	0.650601	-0.624414	0.532356	NA	Gm51648		NS		-0.406244	NA
Gm19461	594.024	-0.129228	0.130302	-0.991757	0.321316	0.753986	Gm19461		NS		-0.129228	0.753986
Golt1a	10.7209	1.66922	0.648936	2.57225	0.0101041	NA	Golt1a	Golt1a	FC	Golt1a	1.66922	NA
Gm53474	6.12739	1.51263	0.897823	1.68477	0.0920331	NA	Gm53474		FC		1.51263	NA
Kiss1	5.71481	1.25437	0.98102	1.27864	0.201025	NA	Kiss1	Kiss1	FC	Kiss1	1.25437	NA
Ren1	7.91073	3.18478	1.24601	2.55599	0.0105887	NA	Ren1	Ren1	FC	Ren1	3.18478	NA
Etnk2	123.16	0.168894	0.317876	0.531321	0.595196	0.901032	Etnk2	Etnk2	NS	Etnk2	0.168894	0.901032
Sox13	577.011	0.00480971	0.124285	0.0386989	0.96913	0.99464	Sox13	Sox13	NS	Sox13	0.00480971	0.99464
Gm8596	0.395632	-1.85386	3.48045	-0.53265	0.594276	NA	Gm8596		FC		-1.85386	NA
Gm23939	1.88934	1.51483	1.46314	1.03532	0.300518	NA	Gm23939		FC		1.51483	NA
Snrpe	952.579	0.0645925	0.0899834	0.717827	0.472864	0.849345	Snrpe	Snrpe	NS	Snrpe	0.0645925	0.849345
Gm53475	2824.71	-0.0666954	0.0821323	-0.812048	0.416764	0.818396	Gm53475		NS		-0.0666954	0.818396
Zc3h11a	15992	-0.113234	0.0708688	-1.5978	0.110087	0.512208	Zc3h11a	Zc3h11a	NS	Zc3h11a	-0.113234	0.512208
Zbed6	15992	-0.113234	0.0708688	-1.5978	0.110087	0.512208	Zbed6	Zbed6	NS	Zbed6	-0.113234	0.512208
Lax1	8.75469	0.554926	0.636447	0.871912	0.383256	NA	Lax1	Lax1	NS	Lax1	0.554926	NA
Atp2b4	3609.69	-0.597792	0.0937287	-6.3779	1.79533490006117e-10	2.90666318809855e-07	Atp2b4	Atp2b4	P	Atp2b4	-0.597792	2.90666318809855e-07
Mir6903	65.79	-0.418599	0.309311	-1.35333	0.175951	0.614578	Mir6903	Mir6903	NS	Mir6903	-0.418599	0.614578
Gm53476	14.3728	-0.461275	0.577384	-0.798904	0.424346	0.823956	Gm53476		NS		-0.461275	0.823956
Gm41954	1.20739	-1.06708	1.95199	-0.54666	0.584612	NA	Gm41954		FC		-1.06708	NA
Gm28441	0.70007	0.174027	2.70537	0.0643266	0.94871	NA	Gm28441		NS		0.174027	NA
Gm31515	1.40919	-1.36169	1.88969	-0.720589	0.471163	NA	Gm31515		FC		-1.36169	NA
Optc	15.6433	0.273594	0.549133	0.49823	0.618322	0.909983	Optc	Optc	NS	Optc	0.273594	0.909983
Prelp	3466.54	0.375557	0.275492	1.36322	0.172812	0.611541	Prelp	Prelp	NS	Prelp	0.375557	0.611541
Bmncr	164.448	0.008148	0.176801	0.0460858	0.963242	0.993689	Bmncr	Bmncr	NS	Bmncr	0.008148	0.993689
Gm18970	0.526142	0.189069	2.91831	0.0647871	0.948343	NA	Gm18970		NS		0.189069	NA
Fmod	195.808	0.676759	0.355372	1.90437	0.0568622	0.373888	Fmod	Fmod	NS	Fmod	0.676759	0.373888
Gm19497	3.09517	-0.804474	1.52587	-0.527225	0.598038	NA	Gm19497		NS		-0.804474	NA
Btg2	803.746	-0.389891	0.205666	-1.89575	0.0579935	0.377323	Btg2	Btg2	NS	Btg2	-0.389891	0.377323
Gm31974	0.539578	-0.729731	3.46652	-0.210508	0.833271	NA	Gm31974		NS		-0.729731	NA
Gm32039	0.610915	0.449555	3.37838	0.133068	0.894139	NA	Gm32039		NS		0.449555	NA
Gm8618	2.73942	0.156762	1.32275	0.118512	0.905662	NA	Gm8618		NS		0.156762	NA
Chit1	15.6182	0.992087	0.577051	1.71924	0.0855715	0.455689	Chit1	Chit1	NS	Chit1	0.992087	0.455689
Gm46158	20.7502	1.3747	0.608826	2.25795	0.0239486	0.238322	Gm46158		FC		1.3747	0.238322
Chil1	488.075	0.0093833	0.116528	0.0805238	0.935821	0.988329	Chil1	Chil1	NS	Chil1	0.0093833	0.988329
Mybph	12957.3	0.200201	0.0831348	2.40815	0.0160335	0.190882	Mybph	Mybph	NS	Mybph	0.200201	0.190882
Adora1	29325.3	0.196792	0.0811944	2.42372	0.0153626	0.186769	Adora1	Adora1	NS	Adora1	0.196792	0.186769
Gm32221	58.7913	-0.142514	0.32908	-0.433068	0.664965	0.924758	Gm32221		NS		-0.142514	0.924758
Gm24517	0.103718	-0.831812	3.50733	-0.237164	0.812529	NA	Gm24517		NS		-0.831812	NA
Myoparr	2.65924	1.07968	1.51912	0.710727	0.477254	NA	Myoparr	Myoparr	FC	Myoparr	1.07968	NA
Myog	3.06737	-0.297579	1.31696	-0.225959	0.821233	NA	Myog	Myog	NS	Myog	-0.297579	NA
Ppfia4	11011.4	0.0529955	0.121383	0.436597	0.662404	0.92353	Ppfia4	Ppfia4	NS	Ppfia4	0.0529955	0.92353
Gm32267	1186.31	0.0584658	0.122088	0.478883	0.632022	0.914224	Gm32267		NS		0.0584658	0.914224
Tmem183a	5125.21	0.0614296	0.0625611	0.981914	0.326142	0.758103	Tmem183a	Tmem183a	NS	Tmem183a	0.0614296	0.758103
Gm53477	3.71301	1.02363	1.06764	0.95878	0.337669	NA	Gm53477		FC		1.02363	NA
Mgat4f	2.90643	-0.738344	1.12845	-0.654302	0.512917	NA	Mgat4f	Mgat4f	NS	Mgat4f	-0.738344	NA
Cyb5r1	1229.27	0.221935	0.114063	1.94572	0.0516881	0.356939	Cyb5r1	Cyb5r1	NS	Cyb5r1	0.221935	0.356939
Adipor1	4958.29	0.0752231	0.0707016	1.06395	0.287351	0.729105	Adipor1	Adipor1	NS	Adipor1	0.0752231	0.729105
Klhl12	4166.08	0.103631	0.0716641	1.44607	0.148159	0.579792	Klhl12	Klhl12	NS	Klhl12	0.103631	0.579792
Rabif	2033.34	0.0328824	0.0806623	0.407655	0.683527	0.929505	Rabif	Rabif	NS	Rabif	0.0328824	0.929505
Gm25612	4.63126	-0.304711	0.825425	-0.369157	0.712011	NA	Gm25612		NS		-0.304711	NA
Tuba5-ps	12.8595	-1.02641	0.768506	-1.3356	0.181681	NA	Tuba5-ps	Tuba5-ps	FC	Tuba5-ps	-1.02641	NA
Gm15454	1.95612	-1.13376	1.32947	-0.85279	0.393776	NA	Gm15454		FC		-1.13376	NA
Gm46159	4.18634	0.79753	1.09682	0.727129	0.467147	NA	Gm46159		NS		0.79753	NA
Mgat4e	105.775	-0.0208608	0.249046	-0.0837629	0.933245	0.987752	Mgat4e	Mgat4e	NS	Mgat4e	-0.0208608	0.987752
Gm46160	1.19223	-1.43152	2.16057	-0.662568	0.507607	NA	Gm46160		FC		-1.43152	NA
Kdm5b	7828.19	-0.00978554	0.0695605	-0.140677	0.888125	0.980754	Kdm5b	Kdm5b	NS	Kdm5b	-0.00978554	0.980754
Syt2	1970.34	-0.496719	0.149888	-3.31394	0.000919925	0.0339851	Syt2	Syt2	P	Syt2	-0.496719	0.0339851
Ppp1r12b	13059.2	-0.0816261	0.0706116	-1.15599	0.247687	0.690187	Ppp1r12b	Ppp1r12b	NS	Ppp1r12b	-0.0816261	0.690187
Gm32670	1082.09	-0.150405	0.100443	-1.49741	0.134286	0.556138	Gm32670		NS		-0.150405	0.556138
LOC115487658	0.274703	-1.68509	3.48378	-0.483694	0.628603	NA	LOC115487658		FC		-1.68509	NA
Gm51748	102.242	0.0915011	0.258567	0.353878	0.723431	0.942063	Gm51748		NS		0.0915011	0.942063
Mir5104b	0.474283	0.420374	3.04525	0.138043	0.890207	NA	Mir5104b	Mir5104b	NS	Mir5104b	0.420374	NA
Ube2t	81.8401	-0.0837331	0.277964	-0.301237	0.763233	0.951721	Ube2t	Ube2t	NS	Ube2t	-0.0837331	0.951721
Lgr6	196.994	-0.103925	0.187575	-0.554047	0.579547	0.89611	Lgr6	Lgr6	NS	Lgr6	-0.103925	0.89611
Ptprv	148.861	-4.93336	1.3121	-3.7599	0.000169981	0.0111473	Ptprv	Ptprv	FC_P	Ptprv	-4.93336	0.0111473
Ptpn7	18.0897	-2.48431	1.62535	-1.52848	0.126394	0.544669	Ptpn7	Ptpn7	FC	Ptpn7	-2.48431	0.544669
Arl8a	12056	0.0830431	0.0769862	1.07868	0.280732	0.723547	Arl8a	Arl8a	NS	Arl8a	0.0830431	0.723547
Gpr37l1	6301.89	-0.0189286	0.0915525	-0.206752	0.836204	0.969741	Gpr37l1	Gpr37l1	NS	Gpr37l1	-0.0189286	0.969741
Gm41955	0.765781	-0.54001	2.34201	-0.230575	0.817645	NA	Gm41955		NS		-0.54001	NA
Gm4204	6563.91	-0.0161363	0.0668727	-0.241299	0.809324	0.964142	Gm4204		NS		-0.0161363	0.964142
Elf3	3.03409	3.17607	1.41025	2.25213	0.0243138	NA	Elf3	Elf3	FC	Elf3	3.17607	NA
Rnpep	3448.92	-0.0259147	0.0838416	-0.309091	0.757253	0.950409	Rnpep	Rnpep	NS	Rnpep	-0.0259147	0.950409
Gm19642	0	NA	NA	NA	NA	NA	Gm19642		NS		NA	NA
Timm17a	2826.38	0.114632	0.0740785	1.54744	0.121757	0.535469	Timm17a	Timm17a	NS	Timm17a	0.114632	0.535469
Gm41956	0	NA	NA	NA	NA	NA	Gm41956		NS		NA	NA
Lmod1	205.156	-0.11003	0.19094	-0.576256	0.564442	0.890568	Lmod1	Lmod1	NS	Lmod1	-0.11003	0.890568
Shisa4	4091.88	0.10669	0.0619987	1.72084	0.0852806	0.455118	Shisa4	Shisa4	NS	Shisa4	0.10669	0.455118
Ipo9	13476.8	0.0320564	0.0529802	0.605064	0.545137	0.882651	Ipo9	Ipo9	NS	Ipo9	0.0320564	0.882651
Nav1	18165.8	0.0261854	0.0858604	0.304976	0.760384	0.951184	Nav1	Nav1	NS	Nav1	0.0261854	0.951184
Mir1231	7.68821	0.664867	0.738406	0.900409	0.367903	NA	Mir1231	Mir1231	NS	Mir1231	0.664867	NA
Gm32940	409.532	0.0287442	0.186376	0.154227	0.877431	0.977507	Gm32940		NS		0.0287442	0.977507
Gm4793	36.0811	0.291161	0.343653	0.847251	0.396855	0.805064	Gm4793		NS		0.291161	0.805064
Csrp1	17504.9	0.0301988	0.126583	0.238569	0.81144	0.964573	Csrp1	Csrp1	NS	Csrp1	0.0301988	0.964573
Gm53478	12.1897	-0.752256	0.676298	-1.11232	0.266003	NA	Gm53478		NS		-0.752256	NA
Phlda3	614.643	0.136244	0.144973	0.93979	0.347325	0.772219	Phlda3	Phlda3	NS	Phlda3	0.136244	0.772219
Tnni1	680.017	-0.0348485	0.36885	-0.0944787	0.924729	0.986826	Tnni1	Tnni1	NS	Tnni1	-0.0348485	0.986826
Lad1	159.592	-0.136474	0.258529	-0.527886	0.597578	0.901369	Lad1	Lad1	NS	Lad1	-0.136474	0.901369
Tnnt2	66.3258	-0.0362127	0.281443	-0.128668	0.89762	0.982172	Tnnt2	Tnnt2	NS	Tnnt2	-0.0362127	0.982172
Pkp1	6.51952	-0.384537	0.690462	-0.556927	0.577577	NA	Pkp1	Pkp1	NS	Pkp1	-0.384537	NA
Igfn1	2882.85	0.382335	0.102067	3.74591	0.000179739	0.0114833	Igfn1	Igfn1	P	Igfn1	0.382335	0.0114833
Tmem9	2689.25	0.275251	0.092045	2.9904	0.00278615	0.0696056	Tmem9	Tmem9	NS	Tmem9	0.275251	0.0696056
Ascl5	3.42473	-0.989327	1.1509	-0.859613	0.390003	NA	Ascl5	Ascl5	NS	Ascl5	-0.989327	NA
Cacna1s	51.427	0.11254	0.39511	0.284831	0.775773	0.955992	Cacna1s	Cacna1s	NS	Cacna1s	0.11254	0.955992
Gm15850	23.9969	-0.111742	0.433765	-0.257611	0.796707	0.960423	Gm15850		NS		-0.111742	0.960423
Kif21b	6093.44	-0.118206	0.123746	-0.955236	0.339458	0.76596	Kif21b	Kif21b	NS	Kif21b	-0.118206	0.76596
Mroh3	132.089	0.287693	0.285374	1.00813	0.313393	0.749948	Mroh3	Mroh3	NS	Mroh3	0.287693	0.749948
Inava	220.681	0.11431	0.19142	0.597172	0.550393	0.884443	Inava	Inava	NS	Inava	0.11431	0.884443
Gm3878	2.90852	-0.123435	1.23087	-0.100283	0.920119	NA	Gm3878		NS		-0.123435	NA
Gpr25	248.118	-0.290932	0.160195	-1.81612	0.0693527	0.412998	Gpr25	Gpr25	NS	Gpr25	-0.290932	0.412998
Camsap2	23461.2	0.0173547	0.0564723	0.307314	0.758604	0.950662	Camsap2	Camsap2	NS	Camsap2	0.0173547	0.950662
9230116N13Rik	47.8132	0.141756	0.322241	0.439908	0.660004	0.923069	9230116N13Rik		NS		0.141756	0.923069
Ddx59	717.897	0.0241614	0.110366	0.21892	0.826712	0.968176	Ddx59	Ddx59	NS	Ddx59	0.0241614	0.968176
Kif14	48.0913	-0.546341	0.345161	-1.58286	0.113454	0.518011	Kif14	Kif14	NS	Kif14	-0.546341	0.518011
Gm29485	0.764808	-0.125081	2.66885	-0.0468671	0.962619	NA	Gm29485		NS		-0.125081	NA
Zfp281	5068.71	-0.18595	0.0575215	-3.23271	0.00122621	0.0408007	Zfp281	Zfp281	P	Zfp281	-0.18595	0.0408007
Gm34056	23.4792	0.00578632	0.41927	0.013801	0.988989	0.998448	Gm34056		NS		0.00578632	0.998448
Gm41958	177.39	-0.0402106	0.1936	-0.207699	0.835464	0.96963	Gm41958		NS		-0.0402106	0.96963
Gm19705	62.5691	0.186599	0.324937	0.574263	0.56579	0.891336	Gm19705		NS		0.186599	0.891336
Platr22	56.4575	1.39606	0.546521	2.55445	0.0106355	0.150258	Platr22	Platr22	FC	Platr22	1.39606	0.150258
Gm24086	0.143945	1.44521	3.52009	0.410559	0.681396	NA	Gm24086		FC		1.44521	NA
Gm8762	3.62877	0.735433	1.49645	0.491452	0.623107	NA	Gm8762		NS		0.735433	NA
Gm29718	19.9084	0.178963	0.416135	0.430059	0.667153	0.924957	Gm29718		NS		0.178963	0.924957
Gm17781	0	NA	NA	NA	NA	NA	Gm17781		NS		NA	NA
Nr5a2	5.70982	-1.74243	0.788781	-2.20901	0.0271737	NA	Nr5a2	Nr5a2	FC	Nr5a2	-1.74243	NA
Rnu7-ps3	0	NA	NA	NA	NA	NA	Rnu7-ps3	Rnu7-ps3	NS	Rnu7-ps3	NA	NA
Gm25609	0	NA	NA	NA	NA	NA	Gm25609		NS		NA	NA
Gm19215	0	NA	NA	NA	NA	NA	Gm19215		NS		NA	NA
Gm34244	22.6976	0.392563	0.438594	0.895047	0.370762	0.787987	Gm34244		NS		0.392563	0.787987
Gm23534	0	NA	NA	NA	NA	NA	Gm23534		NS		NA	NA
Gm22727	0	NA	NA	NA	NA	NA	Gm22727		NS		NA	NA
Gm34306	10.021	-0.112301	0.663022	-0.169378	0.8655	NA	Gm34306		NS		-0.112301	NA
Gm4258	337.334	-0.00381957	0.155962	-0.0244903	0.980461	0.99646	Gm4258		NS		-0.00381957	0.99646
Gm41959	482.896	-0.00138872	0.126621	-0.0109676	0.991249	0.998734	Gm41959		NS		-0.00138872	0.998734
Mir181a-1	1.53974	0.260577	1.7599	0.148063	0.882293	NA	Mir181a-1	Mir181a-1	NS	Mir181a-1	0.260577	NA
Mir181b-1	4.6722	-0.203252	0.982708	-0.206829	0.836143	NA	Mir181b-1	Mir181b-1	NS	Mir181b-1	-0.203252	NA
Gm34353	103.746	-0.0799742	0.21366	-0.374306	0.708177	0.937085	Gm34353		NS		-0.0799742	0.937085
Ptprc	559.899	0.441647	0.104031	4.24533	2.18273022882709e-05	0.00278906	Ptprc	Ptprc	P	Ptprc	0.441647	0.00278906
Tent2-ps2	0	NA	NA	NA	NA	NA	Tent2-ps2	Tent2-ps2	NS	Tent2-ps2	NA	NA
Gm53479	2.78194	-1.1778	1.80952	-0.650888	0.515119	NA	Gm53479		FC		-1.1778	NA
Atp6v1g3	0.24497	1.83815	3.50779	0.52402	0.600264	NA	Atp6v1g3	Atp6v1g3	FC	Atp6v1g3	1.83815	NA
Gm28500	21.8433	0.199899	0.589123	0.339316	0.734372	0.945205	Gm28500		NS		0.199899	0.945205
Nek7	5235.78	-0.00621392	0.100825	-0.0616305	0.950857	0.990826	Nek7	Nek7	NS	Nek7	-0.00621392	0.990826
Gm5833	1.11225	-0.399662	2.85912	-0.139785	0.88883	NA	Gm5833		NS		-0.399662	NA
Gm8790	0	NA	NA	NA	NA	NA	Gm8790		NS		NA	NA
Lhx9	2196.88	0.240671	0.139443	1.72595	0.0843559	0.452325	Lhx9	Lhx9	NS	Lhx9	0.240671	0.452325
2310009B15Rik	392.493	0.0689514	0.133695	0.515735	0.606039	0.904189	2310009B15Rik		NS		0.0689514	0.904189
1700019P21Rik	0.922978	-2.34808	2.53809	-0.925135	0.354896	NA	1700019P21Rik		FC		-2.34808	NA
Dennd1b	2000.2	-0.112845	0.0847362	-1.33172	0.182953	0.623655	Dennd1b	Dennd1b	NS	Dennd1b	-0.112845	0.623655
4930596I21Rik	3.41103	1.93886	1.37508	1.41	0.15854	NA	4930596I21Rik		FC		1.93886	NA
Gm18553	0.103718	-0.831812	3.50733	-0.237164	0.812529	NA	Gm18553		NS		-0.831812	NA
Gm16305	0.103718	-0.831812	3.50733	-0.237164	0.812529	NA	Gm16305		NS		-0.831812	NA
Gm16304	2.62273	1.71345	1.57238	1.08972	0.275837	NA	Gm16304		FC		1.71345	NA
LOC118567640	53.2979	0.327617	0.273956	1.19588	0.231744	0.681278	LOC118567640		NS		0.327617	0.681278
Gm41960	72.0913	-0.249315	0.267831	-0.930864	0.351924	0.774756	Gm41960		NS		-0.249315	0.774756
Crb1	592.141	-0.162213	0.118619	-1.36751	0.171464	0.610285	Crb1	Crb1	NS	Crb1	-0.162213	0.610285
4933436E23Rik	1.23039	0.238465	2.12916	0.111999	0.910824	NA	4933436E23Rik		NS		0.238465	NA
Gm34816	0	NA	NA	NA	NA	NA	Gm34816		NS		NA	NA
Zbtb41	3125.83	-0.128165	0.0758295	-1.69017	0.0909956	0.469178	Zbtb41	Zbtb41	NS	Zbtb41	-0.128165	0.469178
Aspm	87.2905	-0.595733	0.37399	-1.59291	0.11118	0.514727	Aspm	Aspm	NS	Aspm	-0.595733	0.514727
F13b	1.44833	2.8709	1.87083	1.53456	0.124893	NA	F13b	F13b	FC	F13b	2.8709	NA
Cfhr1	0	NA	NA	NA	NA	NA	Cfhr1	Cfhr1	NS	Cfhr1	NA	NA
Cfhr3	2.54788	-0.0940061	1.5165	-0.0619887	0.950572	NA	Cfhr3	Cfhr3	NS	Cfhr3	-0.0940061	NA
Gm26271	0	NA	NA	NA	NA	NA	Gm26271		NS		NA	NA
Cfhr4	5.71382	-0.473007	0.902145	-0.524314	0.60006	NA	Cfhr4	Cfhr4	NS	Cfhr4	-0.473007	NA
Gm25619	0	NA	NA	NA	NA	NA	Gm25619		NS		NA	NA
Gm41963	0.24497	1.83815	3.50779	0.52402	0.600264	NA	Gm41963		FC		1.83815	NA
Cfhr2	2.30756	1.04644	1.33741	0.782441	0.433955	NA	Cfhr2	Cfhr2	FC	Cfhr2	1.04644	NA
Gm16332	672.818	0.274415	0.0935592	2.93307	0.00335631	0.0784901	Gm16332		NS		0.274415	0.0784901
Gm5837	664.786	0.269713	0.0937366	2.87735	0.0040103	0.0854784	Gm5837		NS		0.269713	0.0854784
Gm26048	0	NA	NA	NA	NA	NA	Gm26048		NS		NA	NA
Cfh	2480.82	0.535184	0.133661	4.00403	6.22726488410122e-05	0.00555279	Cfh	Cfh	P	Cfh	0.535184	0.00555279
Kcnt2	4801.14	0.066999	0.106149	0.63118	0.527923	0.876804	Kcnt2	Kcnt2	NS	Kcnt2	0.066999	0.876804
4930590L20Rik	2197.37	0.074656	0.111584	0.669059	0.503458	0.86578	4930590L20Rik		NS		0.074656	0.86578
Gm29700	0	NA	NA	NA	NA	NA	Gm29700		NS		NA	NA
Gm4845	0	NA	NA	NA	NA	NA	Gm4845		NS		NA	NA
Gm25457	0	NA	NA	NA	NA	NA	Gm25457		NS		NA	NA
Gm18183	0.103718	-0.831812	3.50733	-0.237164	0.812529	NA	Gm18183		NS		-0.831812	NA
Gm5835	1247.23	-0.046154	0.0970572	-0.475534	0.634406	0.914639	Gm5835		NS		-0.046154	0.914639
Gm35244	0.984751	3.5786	2.39159	1.49633	0.134568	NA	Gm35244		FC		3.5786	NA
Gm35303	0.873748	-0.867366	2.56958	-0.337552	0.735701	NA	Gm35303		NS		-0.867366	NA
Cdc73	7428.47	-0.17924	0.0847224	-2.11561	0.0343779	0.288421	Cdc73	Cdc73	NS	Cdc73	-0.17924	0.288421
[truncated: 48,567 more rows]

## Sheet: RNAseq data for Figure 4C 
Supplementary Table 4: RNA Seq data for Fig. 4C
	baseMean	log2FoldChange	lfcSE	stat	pvalue	padj	gene	label	Sig	lab	xvals	yvals
Gm26206	0	NA	NA	NA	NA	NA	Gm26206		NS		NA	NA
Xkr4	13547.6	0.0313288	0.0923254	0.33933	0.734361	0.951985	Xkr4	Xkr4	NS	Xkr4	0.0313288	0.951985
Gm18956	8.77178	-0.777524	0.761999	-1.02037	0.307551	NA	Gm18956		NS		-0.777524	NA
Gm53491	242.963	0.235967	0.149078	1.58284	0.113459	0.595821	Gm53491		NS		0.235967	0.595821
Gm7341	7.28187	0.401209	0.755157	0.531292	0.595216	NA	Gm7341		NS		0.401209	NA
LOC108167595	17.7013	-0.492851	0.534684	-0.921762	0.356653	0.827201	LOC108167595	LOC108167595	NS	LOC108167595	-0.492851	0.827201
Gm27396	0	NA	NA	NA	NA	NA	Gm27396		NS		NA	NA
Rp1	53.8152	0.19621	0.310256	0.632414	0.527116	0.894912	Rp1	Rp1	NS	Rp1	0.19621	0.894912
Gm6101	0	NA	NA	NA	NA	NA	Gm6101		NS		NA	NA
Sox17	315.997	0.0156645	0.143068	0.10949	0.912814	0.988882	Sox17	Sox17	NS	Sox17	0.0156645	0.988882
Gm7357	11.7018	-0.75196	0.746062	-1.00791	0.3135	0.801563	Gm7357		NS		-0.75196	0.801563
Gm22307	1.27683	-0.524051	2.32119	-0.225769	0.821381	NA	Gm22307		NS		-0.524051	NA
Gm37323	20.7028	0.274097	0.476884	0.574767	0.565449	0.90779	Gm37323		NS		0.274097	0.90779
Gm39586	0.396747	1.80098	3.46454	0.519831	0.603181	NA	Gm39586		FC		1.80098	NA
Gm46082	2.37342	-0.816977	1.20882	-0.675849	0.499136	NA	Gm46082		NS		-0.816977	NA
Gm29874	1.63171	1.12325	1.73787	0.646336	0.518062	NA	Gm29874		FC		1.12325	NA
Gm7369	0	NA	NA	NA	NA	NA	Gm7369		NS		NA	NA
Gm6085	54.0358	-0.0283716	0.260295	-0.108998	0.913204	0.988882	Gm6085		NS		-0.0283716	0.988882
Gm6119	4.21093	1.15577	1.13701	1.0165	0.309393	NA	Gm6119		FC		1.15577	NA
Gm2053	1.30444	-4.12907	2.08062	-1.98454	0.0471958	NA	Gm2053		FC		-4.12907	NA
Gm6123	541.129	-0.20977	0.125463	-1.67198	0.0945292	0.553741	Gm6123		NS		-0.20977	0.553741
Mrpl15	1808.37	-0.0766807	0.0649011	-1.1815	0.237404	0.751371	Mrpl15	Mrpl15	NS	Mrpl15	-0.0766807	0.751371
Lypla1	2415.12	0.0220676	0.110244	0.200171	0.841347	0.973633	Lypla1	Lypla1	NS	Lypla1	0.0220676	0.973633
LOC118567656	4.1269	-0.349303	1.03212	-0.338431	0.735038	NA	LOC118567656	LOC118567656	NS	LOC118567656	-0.349303	NA
Tcea1	3115.1	-0.0185533	0.0584383	-0.317486	0.750875	0.953888	Tcea1	Tcea1	NS	Tcea1	-0.0185533	0.953888
Gm6104	109.366	0.0139488	0.187105	0.0745509	0.940572	0.993578	Gm6104		NS		0.0139488	0.993578
Rgs20	2361.55	0.226459	0.138577	1.63417	0.102223	0.570897	Rgs20	Rgs20	NS	Rgs20	0.226459	0.570897
Gm16041	28.5586	-0.0934378	0.528692	-0.176734	0.859717	0.977232	Gm16041		NS		-0.0934378	0.977232
Gm17101	0.871972	1.51973	2.18171	0.696576	0.486068	NA	Gm17101		FC		1.51973	NA
Atp6v1h	11063.6	-0.129833	0.0683181	-1.90041	0.0573791	0.449348	Atp6v1h	Atp6v1h	NS	Atp6v1h	-0.129833	0.449348
Gm7182	0.122286	0.580802	3.52323	0.164849	0.869063	NA	Gm7182		NS		0.580802	NA
Gm19070	0	NA	NA	NA	NA	NA	Gm19070		NS		NA	NA
Oprk1	88.3539	-0.134435	0.191131	-0.703367	0.481827	0.877475	Oprk1	Oprk1	NS	Oprk1	-0.134435	0.877475
Npbwr1	19.7104	0.107502	0.528752	0.203313	0.838891	0.973455	Npbwr1	Npbwr1	NS	Npbwr1	0.107502	0.973455
Gm19214	0	NA	NA	NA	NA	NA	Gm19214		NS		NA	NA
Gm46206	22.7001	-0.14551	0.589956	-0.246646	0.805182	0.968672	Gm46206		NS		-0.14551	0.968672
Rb1cc1	10138.4	-0.0888124	0.0709219	-1.25226	0.210476	0.728269	Rb1cc1	Rb1cc1	NS	Rb1cc1	-0.0888124	0.728269
Alkal1	21.1628	0.298585	0.504234	0.592155	0.553747	0.905007	Alkal1	Alkal1	NS	Alkal1	0.298585	0.905007
Gm7417	18.6868	0.466016	0.492346	0.94652	0.343883	0.820772	Gm7417		NS		0.466016	0.820772
Gm2147	18.2645	0.463464	0.501671	0.92384	0.35557	0.826417	Gm2147		NS		0.463464	0.826417
Gm19026	126.753	0.203591	0.19296	1.0551	0.291382	0.789076	Gm19026		NS		0.203591	0.789076
St18	6336.15	-0.34464	0.109377	-3.15094	0.00162745	0.0481789	St18	St18	P	St18	-0.34464	0.0481789
Gm7449	0	NA	NA	NA	NA	NA	Gm7449		NS		NA	NA
Gm37108	7.65864	-1.44483	0.649055	-2.22606	0.0260102	NA	Gm37108		FC		-1.44483	NA
Gm5694	0.396747	1.80098	3.46454	0.519831	0.603181	NA	Gm5694		FC		1.80098	NA
Pcmtd1	13311.6	-0.0139755	0.0762553	-0.183273	0.854584	0.975936	Pcmtd1	Pcmtd1	NS	Pcmtd1	-0.0139755	0.975936
Gm26983	0	NA	NA	NA	NA	NA	Gm26983		NS		NA	NA
Gm9826	80.2839	0.00313407	0.197869	0.0158391	0.987363	0.998941	Gm9826		NS		0.00313407	0.998941
Nras-ps2	0.144133	-1.69837	3.51829	-0.482727	0.62929	NA	Nras-ps2	Nras-ps2	FC	Nras-ps2	-1.69837	NA
Gm23274	0	NA	NA	NA	NA	NA	Gm23274		NS		NA	NA
Gm26901	324.97	0.303367	0.195676	1.55035	0.121058	0.608621	Gm26901		NS		0.303367	0.608621
Gm19002	0	NA	NA	NA	NA	NA	Gm19002		NS		NA	NA
Gm18984	0	NA	NA	NA	NA	NA	Gm18984		NS		NA	NA
Gm7470	0.840906	0.542921	2.57232	0.211063	0.832838	NA	Gm7470		NS		0.542921	NA
Rps2-ps2	0	NA	NA	NA	NA	NA	Rps2-ps2	Rps2-ps2	NS	Rps2-ps2	NA	NA
Gm17903	0	NA	NA	NA	NA	NA	Gm17903		NS		NA	NA
Gm39589	2.92386	-0.000351415	1.26515	-0.000277765	0.999778	NA	Gm39589		NS		-0.000351415	NA
Sntg1	6729.8	0.236353	0.134511	1.75712	0.0788974	0.514672	Sntg1	Sntg1	NS	Sntg1	0.236353	0.514672
Gm15452	2.16006	0.299819	1.32586	0.226132	0.821099	NA	Gm15452		NS		0.299819	NA
Gm6152	0.288267	-2.25027	3.50534	-0.641953	0.520904	NA	Gm6152		FC		-2.25027	NA
Gm7445	0	NA	NA	NA	NA	NA	Gm7445		NS		NA	NA
Gm7493	6.48311	1.10392	1.10895	0.995463	0.319511	NA	Gm7493		FC		1.10392	NA
Gm6187	0.535533	-1.02628	3.38469	-0.303211	0.761729	NA	Gm6187		FC		-1.02628	NA
Gm30719	0	NA	NA	NA	NA	NA	Gm30719		NS		NA	NA
Gm18299	0	NA	NA	NA	NA	NA	Gm18299		NS		NA	NA
Gm7512	1.71208	0.217786	1.5386	0.141548	0.887437	NA	Gm7512		NS		0.217786	NA
Gm24765	0	NA	NA	NA	NA	NA	Gm24765		NS		NA	NA
Gm18300	10.2536	0.0142954	0.620268	0.0230471	0.981613	NA	Gm18300		NS		0.0142954	NA
Rrs1	1092.31	0.0220914	0.091116	0.242453	0.808429	0.969101	Rrs1	Rrs1	NS	Rrs1	0.0220914	0.969101
Adhfe1	1688.77	-0.0851848	0.0672149	-1.26735	0.20503	0.724349	Adhfe1	Adhfe1	NS	Adhfe1	-0.0851848	0.724349
2610203C22Rik	16837.9	-0.0400193	0.170994	-0.234039	0.814955	0.969965	2610203C22Rik		NS		-0.0400193	0.969965
Gm6161	10.1223	-1.12032	0.563214	-1.98916	0.0466835	NA	Gm6161		FC		-1.12032	NA
Vxn	15951.6	-0.0371949	0.178252	-0.208665	0.83471	0.973165	Vxn	Vxn	NS	Vxn	-0.0371949	0.973165
Mybl1	310.894	-0.23877	0.191452	-1.24715	0.212341	0.729648	Mybl1	Mybl1	NS	Mybl1	-0.23877	0.729648
Vcpip1	8927.51	-0.0185994	0.0797443	-0.233237	0.815577	0.969967	Vcpip1	Vcpip1	NS	Vcpip1	-0.0185994	0.969967
1700034P13Rik	443.89	0.0161495	0.14047	0.114968	0.908471	0.988532	1700034P13Rik		NS		0.0161495	0.988532
Gm39590	27.4912	-0.494613	0.380784	-1.29893	0.193967	0.712826	Gm39590		NS		-0.494613	0.712826
Gm51615	15.3732	-0.791176	0.534138	-1.48122	0.138548	0.640659	Gm51615		NS		-0.791176	0.640659
Sgk3	1941.81	0.00530325	0.314418	0.0168669	0.986543	0.998714	Sgk3	Sgk3	NS	Sgk3	0.00530325	0.998714
Gm6195	48.998	-0.276174	0.276716	-0.998041	0.31826	0.803832	Gm6195		NS		-0.276174	0.803832
Gm2352	4.43837	0.156778	0.795641	0.197046	0.843791	NA	Gm2352		NS		0.156778	NA
Mcmdc2	392.195	-0.128564	0.192997	-0.666145	0.505318	0.887946	Mcmdc2	Mcmdc2	NS	Mcmdc2	-0.128564	0.887946
Snhg6	578.653	-0.0742833	0.0971932	-0.764285	0.444698	0.865417	Snhg6	Snhg6	NS	Snhg6	-0.0742833	0.865417
Snord87	7.5909	-0.0552524	0.731641	-0.0755185	0.939802	NA	Snord87	Snord87	NS	Snord87	-0.0552524	NA
Tcf24	45.649	0.501828	0.301059	1.66688	0.095539	0.556126	Tcf24	Tcf24	NS	Tcf24	0.501828	0.556126
Ppp1r42	121.769	0.154631	0.261376	0.591603	0.554116	0.905007	Ppp1r42	Ppp1r42	NS	Ppp1r42	0.154631	0.905007
Gm24674	0	NA	NA	NA	NA	NA	Gm24674		NS		NA	NA
Cops5	4501.81	-0.102327	0.0737732	-1.38706	0.165425	0.681214	Cops5	Cops5	NS	Cops5	-0.102327	0.681214
Cspp1	3547.63	0.0748377	0.0862456	0.867728	0.385543	0.840075	Cspp1	Cspp1	NS	Cspp1	0.0748377	0.840075
Arfgef1	12310.4	-0.0207405	0.0626891	-0.330847	0.74076	0.952653	Arfgef1	Arfgef1	NS	Arfgef1	-0.0207405	0.952653
Cpa6	31.5958	0.416637	0.449737	0.926402	0.354237	0.825462	Cpa6	Cpa6	NS	Cpa6	0.416637	0.825462
Gm15604	0	NA	NA	NA	NA	NA	Gm15604		NS		NA	NA
Gm25253	0	NA	NA	NA	NA	NA	Gm25253		NS		NA	NA
Gm15603	0	NA	NA	NA	NA	NA	Gm15603		NS		NA	NA
Gm5522	0	NA	NA	NA	NA	NA	Gm5522		NS		NA	NA
Gm28659	0.266419	-0.505356	3.50766	-0.144072	0.885444	NA	Gm28659		NS		-0.505356	NA
Prex2	7389.45	0.152029	0.0763082	1.9923	0.0463377	0.408319	Prex2	Prex2	NS	Prex2	0.152029	0.408319
Gm24173	0	NA	NA	NA	NA	NA	Gm24173		NS		NA	NA
A830018L16Rik	5920.15	0.0505028	0.101472	0.497701	0.618695	0.925244	A830018L16Rik		NS		0.0505028	0.925244
Gm30898	83.9819	0.0296512	0.254601	0.116462	0.907287	0.988332	Gm30898		NS		0.0296512	0.988332
Gm30974	4.85429	-0.53812	0.997802	-0.539306	0.589676	NA	Gm30974		NS		-0.53812	NA
Gm7560	0.144133	-1.69837	3.51829	-0.482727	0.62929	NA	Gm7560		FC		-1.69837	NA
Gm22633	0	NA	NA	NA	NA	NA	Gm22633		NS		NA	NA
Gm39591	0	NA	NA	NA	NA	NA	Gm39591		NS		NA	NA
Mir6341	0	NA	NA	NA	NA	NA	Mir6341	Mir6341	NS	Mir6341	NA	NA
Gm2383	1.4232	-2.26631	2.25832	-1.00354	0.315601	NA	Gm2383		FC		-2.26631	NA
Gm6216	0	NA	NA	NA	NA	NA	Gm6216		NS		NA	NA
Gm17644	0	NA	NA	NA	NA	NA	Gm17644		NS		NA	NA
Sulf1	4308.81	0.35777	0.843947	0.423925	0.671621	0.937638	Sulf1	Sulf1	NS	Sulf1	0.35777	0.937638
Slco5a1	375.73	0.311896	0.178387	1.74842	0.0803909	0.518772	Slco5a1	Slco5a1	NS	Slco5a1	0.311896	0.518772
Gm5250	0	NA	NA	NA	NA	NA	Gm5250		NS		NA	NA
Gm39592	0	NA	NA	NA	NA	NA	Gm39592		NS		NA	NA
Prdm14	4.11356	-0.519185	0.941396	-0.551506	0.581287	NA	Prdm14	Prdm14	NS	Prdm14	-0.519185	NA
Ncoa2	8817.66	0.0131205	0.06525	0.201081	0.840635	0.973633	Ncoa2	Ncoa2	NS	Ncoa2	0.0131205	0.973633
Gm23169	0.556356	2.26581	3.44252	0.658184	0.51042	NA	Gm23169		FC		2.26581	NA
Gm51852	1.59328	1.23871	1.63673	0.75682	0.449158	NA	Gm51852		FC		1.23871	NA
Gm39595	4.71755	-0.357449	1.15576	-0.309276	0.757112	NA	Gm39595		NS		-0.357449	NA
Gm7593	1.27596	1.55076	1.69558	0.91459	0.360407	NA	Gm7593		FC		1.55076	NA
Gm39600	0.832864	-0.342607	2.52126	-0.135888	0.89191	NA	Gm39600		NS		-0.342607	NA
Tram1	3225.69	0.0596454	0.0909077	0.65611	0.511753	0.889972	Tram1	Tram1	NS	Tram1	0.0596454	0.889972
Lactb2	1743.67	0.0493094	0.111276	0.443125	0.657675	0.934541	Lactb2	Lactb2	NS	Lactb2	0.0493094	0.934541
Xkr9	1.23898	2.71554	1.89862	1.43027	0.152639	NA	Xkr9	Xkr9	FC	Xkr9	2.71554	NA
Gm26273	0	NA	NA	NA	NA	NA	Gm26273		NS		NA	NA
Gm2452	0	NA	NA	NA	NA	NA	Gm2452		NS		NA	NA
Gm5523	3.67337	-0.614794	1.1703	-0.52533	0.599354	NA	Gm5523		NS		-0.614794	NA
Gm31195	2.63541	0.84109	1.26229	0.666319	0.505207	NA	Gm31195		NS		0.84109	NA
Gm19122	0	NA	NA	NA	NA	NA	Gm19122		NS		NA	NA
Gm39596	4.7081	-0.0554907	1.36569	-0.0406321	0.967589	NA	Gm39596		NS		-0.0554907	NA
Eya1	1179.52	0.181886	0.0999587	1.81961	0.0688188	0.486872	Eya1	Eya1	NS	Eya1	0.181886	0.486872
Gm7617	13.3816	-0.533402	0.532967	-1.00082	0.316916	0.803549	Gm7617		NS		-0.533402	0.803549
Msc	49.0365	0.0742527	0.318613	0.23305	0.815723	0.969967	Msc	Msc	NS	Msc	0.0742527	0.969967
Gm9947	227.94	-0.0114409	0.129299	-0.0884837	0.929492	0.992519	Gm9947		NS		-0.0114409	0.992519
Smt3h2-ps4	1.38414	2.34501	1.88663	1.24296	0.213882	NA	Smt3h2-ps4	Smt3h2-ps4	FC	Smt3h2-ps4	2.34501	NA
Rpl5-ps1	17.5502	-0.209217	0.473497	-0.441855	0.658594	0.934835	Rpl5-ps1	Rpl5-ps1	NS	Rpl5-ps1	-0.209217	0.934835
Gm33500	0	NA	NA	NA	NA	NA	Gm33500		NS		NA	NA
Trpa1	4.69632	1.88706	0.969977	1.94547	0.0517185	NA	Trpa1	Trpa1	FC	Trpa1	1.88706	NA
Gm26345	0	NA	NA	NA	NA	NA	Gm26345		NS		NA	NA
Gm5048	11.8694	-0.197894	0.552086	-0.358448	0.720008	0.949416	Gm5048		NS		-0.197894	0.949416
Gm10566	3.63613	-0.117282	1.22962	-0.0953804	0.924013	NA	Gm10566		NS		-0.117282	NA
Kcnb2	4307.71	0.176778	0.106849	1.65447	0.0980325	0.561941	Kcnb2	Kcnb2	NS	Kcnb2	0.176778	0.561941
Gm51616	82.6561	-0.508718	0.267209	-1.90382	0.0569338	0.447118	Gm51616		NS		-0.508718	0.447118
Gm51617	136.018	0.152268	0.27085	0.562186	0.57399	0.909208	Gm51617		NS		0.152268	0.909208
Gm25227	1.4282	-2.154	2.15688	-0.998668	0.317956	NA	Gm25227		FC		-2.154	NA
Gm25168	0	NA	NA	NA	NA	NA	Gm25168		NS		NA	NA
Gm6060	0.850124	2.88715	2.01986	1.42938	0.152894	NA	Gm6060		FC		2.88715	NA
Terf1	1095.38	0.00626777	0.0901201	0.0695491	0.944553	0.994555	Terf1	Terf1	NS	Terf1	0.00626777	0.994555
Sbspon	300.195	0.225568	0.15734	1.43364	0.151675	0.660641	Sbspon	Sbspon	NS	Sbspon	0.225568	0.660641
Gm31523	0.478747	-0.750765	3.48514	-0.215419	0.829441	NA	Gm31523		NS		-0.750765	NA
Gm7634	1.07056	-2.18784	2.32838	-0.939642	0.347401	NA	Gm7634		FC		-2.18784	NA
4930444P10Rik	325.373	0.182927	0.17093	1.07018	0.284538	0.786688	4930444P10Rik		NS		0.182927	0.786688
Rpl7	7730.37	-0.0454539	0.0736207	-0.617406	0.536967	0.898986	Rpl7	Rpl7	NS	Rpl7	-0.0454539	0.898986
Rdh10	1336.79	0.0234304	0.12371	0.189398	0.849781	0.975271	Rdh10	Rdh10	NS	Rdh10	0.0234304	0.975271
Stau2	13657.2	-0.148752	0.0646619	-2.30047	0.0214218	0.26984	Stau2	Stau2	NS	Stau2	-0.148752	0.26984
Gm7568	45.0261	0.0180208	0.474047	0.0380147	0.969676	0.997193	Gm7568		NS		0.0180208	0.997193
C130013N14Rik	37.2895	0.0117397	0.320671	0.0366096	0.970796	0.997193	C130013N14Rik		NS		0.0117397	0.997193
Ube2w	8405.52	-0.0266871	0.0606514	-0.440009	0.659931	0.935074	Ube2w	Ube2w	NS	Ube2w	-0.0266871	0.935074
Eloc	8359.85	-0.0777628	0.0714381	-1.08853	0.27636	0.780181	Eloc	Eloc	NS	Eloc	-0.0777628	0.780181
D030040B21Rik	1.20919	1.24326	1.76052	0.70619	0.48007	NA	D030040B21Rik		FC		1.24326	NA
Idi1-ps5	0.122286	0.580802	3.52323	0.164849	0.869063	NA	Idi1-ps5	Idi1-ps5	NS	Idi1-ps5	0.580802	NA
Tmem70	2543.09	-0.147119	0.0754002	-1.95117	0.0510362	0.424924	Tmem70	Tmem70	NS	Tmem70	-0.147119	0.424924
Ly96	245.927	0.459896	0.139115	3.30588	0.000946794	0.0316347	Ly96	Ly96	P	Ly96	0.459896	0.0316347
Gm5828	28.6932	0.121855	0.325439	0.374433	0.708082	0.945993	Gm5828		NS		0.121855	0.945993
Gm53492	16.4207	0.26397	0.489237	0.539555	0.589504	0.913993	Gm53492		NS		0.26397	0.913993
Jph1	3597.5	0.120846	0.114881	1.05192	0.292835	0.790816	Jph1	Jph1	NS	Jph1	0.120846	0.790816
Gm46085	306.887	0.257246	0.18359	1.4012	0.161155	0.676324	Gm46085		NS		0.257246	0.676324
Gm31982	302.651	0.268962	0.184336	1.45908	0.144542	0.648715	Gm31982		NS		0.268962	0.648715
Gdap1	10342	-0.0981375	0.0808186	-1.21429	0.224636	0.73971	Gdap1	Gdap1	NS	Gdap1	-0.0981375	0.73971
Gm28784	19.826	-0.138248	0.545892	-0.253252	0.800073	0.967772	Gm28784		NS		-0.138248	0.967772
Gm39597	0	NA	NA	NA	NA	NA	Gm39597		NS		NA	NA
Gm5251	3.14522	-1.11984	1.14302	-0.979721	0.327224	NA	Gm5251		FC		-1.11984	NA
Rbm6-ps1	148.543	-0.122184	0.162882	-0.750137	0.453172	0.867334	Rbm6-ps1	Rbm6-ps1	NS	Rbm6-ps1	-0.122184	0.867334
Gm6075	0	NA	NA	NA	NA	NA	Gm6075		NS		NA	NA
Gm25166	0	NA	NA	NA	NA	NA	Gm25166		NS		NA	NA
Pi15	230.936	-0.255464	0.221775	-1.1519	0.249361	0.762859	Pi15	Pi15	NS	Pi15	-0.255464	0.762859
Gm28154	307.76	-0.243812	0.183712	-1.32714	0.184461	0.702727	Gm28154		NS		-0.243812	0.702727
Gm16070	212.421	0.308004	0.203819	1.51116	0.130746	0.626573	Gm16070		NS		0.308004	0.626573
Crispld1	1648.31	0.136866	0.107933	1.26806	0.204775	0.724349	Crispld1	Crispld1	NS	Crispld1	0.136866	0.724349
Gm7690	7.27375	0.568284	0.709143	0.801367	0.422919	NA	Gm7690		NS		0.568284	NA
Gm18775	125.001	0.115874	0.266994	0.433996	0.664292	0.936756	Gm18775		NS		0.115874	0.936756
Gm17969	89.702	0.0910347	0.33193	0.274259	0.783886	0.964044	Gm17969		NS		0.0910347	0.964044
Crisp4	7.74681	0.50129	0.775002	0.646823	0.517746	NA	Crisp4	Crisp4	NS	Crisp4	0.50129	NA
Defb44-ps	0.274461	1.17982	3.50151	0.336946	0.736158	NA	Defb44-ps	Defb44-ps	FC	Defb44-ps	1.17982	NA
Defb18	0	NA	NA	NA	NA	NA	Defb18	Defb18	NS	Defb18	NA	NA
Defb41	3.64099	-0.568143	1.33407	-0.425871	0.670202	NA	Defb41	Defb41	NS	Defb41	-0.568143	NA
Gm17837	2.74563	0.162941	1.67881	0.0970573	0.922681	NA	Gm17837		NS		0.162941	NA
Gm5252	0	NA	NA	NA	NA	NA	Gm5252		NS		NA	NA
Gm24075	0	NA	NA	NA	NA	NA	Gm24075		NS		NA	NA
Gm28343	0	NA	NA	NA	NA	NA	Gm28343		NS		NA	NA
Gm15825	2.1276	0.117547	1.57433	0.0746646	0.940482	NA	Gm15825		NS		0.117547	NA
Tfap2d	8.05271	0.410357	0.727363	0.56417	0.572639	NA	Tfap2d	Tfap2d	NS	Tfap2d	0.410357	NA
Gm10075	3.73905	0.87765	1.23245	0.712118	0.476391	NA	Gm10075		NS		0.87765	NA
Tfap2b	6.52327	0.4168	0.670908	0.621248	0.534437	NA	Tfap2b	Tfap2b	NS	Tfap2b	0.4168	NA
LOC118567642	0	NA	NA	NA	NA	NA	LOC118567642	LOC118567642	NS	LOC118567642	NA	NA
Gm4849	68.1373	-0.00201977	0.315886	-0.00639398	0.994898	0.999382	Gm4849		NS		-0.00201977	0.999382
Gm32651	1.32083	0.830159	1.63529	0.507653	0.611697	NA	Gm32651		NS		0.830159	NA
Pkhd1	23.5786	-0.199786	0.445285	-0.44867	0.653669	0.933638	Pkhd1	Pkhd1	NS	Pkhd1	-0.199786	0.933638
4930486I03Rik	1.9019	-1.58671	1.4314	-1.10851	0.267644	NA	4930486I03Rik		FC		-1.58671	NA
Gm15795	3.73637	-0.346519	1.00052	-0.346338	0.729088	NA	Gm15795		NS		-0.346519	NA
Gm24162	0	NA	NA	NA	NA	NA	Gm24162		NS		NA	NA
Lincmd1	0.144133	-1.69837	3.51829	-0.482727	0.62929	NA	Lincmd1	Lincmd1	FC	Lincmd1	-1.69837	NA
Mir206	0	NA	NA	NA	NA	NA	Mir206	Mir206	NS	Mir206	NA	NA
Mir133b	0	NA	NA	NA	NA	NA	Mir133b	Mir133b	NS	Mir133b	NA	NA
Il17a	0	NA	NA	NA	NA	NA	Il17a	Il17a	NS	Il17a	NA	NA
Il17f	1.79086	-0.062034	1.84243	-0.0336696	0.973141	NA	Il17f	Il17f	NS	Il17f	-0.062034	NA
Mcm3	249.92	0.350339	0.161124	2.17434	0.0296793	0.325538	Mcm3	Mcm3	NS	Mcm3	0.350339	0.325538
Gm20587	1.69715	1.15732	1.60474	0.721191	0.470792	NA	Gm20587		FC		1.15732	NA
Gm24723	0	NA	NA	NA	NA	NA	Gm24723		NS		NA	NA
6720483E21Rik	55.7503	-0.490963	0.246317	-1.99322	0.0462378	0.407961	6720483E21Rik		NS		-0.490963	0.407961
Paqr8	13938.3	-0.129489	0.133816	-0.967662	0.333213	0.815239	Paqr8	Paqr8	NS	Paqr8	-0.129489	0.815239
Gm24171	2.48332	3.58091	1.4609	2.45118	0.0142391	NA	Gm24171		FC		3.58091	NA
Gm51618	14180.3	-0.117747	0.134081	-0.878175	0.379849	0.838326	Gm51618		NS		-0.117747	0.838326
Efhc1	511.774	-0.0198944	0.245324	-0.0810945	0.935367	0.99339	Efhc1	Efhc1	NS	Efhc1	-0.0198944	0.99339
Tram2	92.2267	0.532096	0.236783	2.24719	0.024628	0.293289	Tram2	Tram2	NS	Tram2	0.532096	0.293289
Tmem14a	1385.57	-0.13893	0.0886553	-1.56708	0.117095	0.60167	Tmem14a	Tmem14a	NS	Tmem14a	-0.13893	0.60167
Gm32947	10.6391	0.161825	0.553532	0.292351	0.770019	NA	Gm32947		NS		0.161825	NA
Gm28836	1630.14	-0.087147	0.0879759	-0.990578	0.321892	0.805785	Gm28836		NS		-0.087147	0.805785
Gsta3	270.593	0.0976437	0.144187	0.6772	0.498279	0.883685	Gsta3	Gsta3	NS	Gsta3	0.0976437	0.883685
Gm7094	105.577	-0.438069	0.242796	-1.80427	0.0711891	0.492189	Gm7094		NS		-0.438069	0.492189
Gm4956	3.91876	-0.346335	1.21031	-0.286153	0.774761	NA	Gm4956		NS		-0.346335	NA
Gm21909	2.60935	1.98275	1.70852	1.16051	0.245841	NA	Gm21909		FC		1.98275	NA
Khdc1a	0.821106	-1.21946	2.98713	-0.408237	0.6831	NA	Khdc1a	Khdc1a	FC	Khdc1a	-1.21946	NA
Khdc1c	0.410553	-1.05725	3.49468	-0.302531	0.762247	NA	Khdc1c	Khdc1c	FC	Khdc1c	-1.05725	NA
Gm33147	25.2226	0.0611091	0.449332	0.136	0.891821	0.983844	Gm33147		NS		0.0611091	0.983844
Gm2709	4.54163	-0.879495	1.58534	-0.554768	0.579053	NA	Gm2709		NS		-0.879495	NA
Gm16533	3.64153	0.44672	1.23875	0.360622	0.718382	NA	Gm16533		NS		0.44672	NA
Khdc1b	2.97361	0.998966	1.436	0.69566	0.486642	NA	Khdc1b	Khdc1b	NS	Khdc1b	0.998966	NA
Kcnq5	18452.3	-0.0174298	0.0948578	-0.183746	0.854212	0.975936	Kcnq5	Kcnq5	NS	Kcnq5	-0.0174298	0.975936
Gm7658	656.175	-0.072652	0.106787	-0.680344	0.496287	0.88279	Gm7658		NS		-0.072652	0.88279
Gm53539	631.206	0.261569	0.188592	1.38696	0.165455	0.681214	Gm53539		NS		0.261569	0.681214
Gm5696	0	NA	NA	NA	NA	NA	Gm5696		NS		NA	NA
Rims1	28194.6	0.162057	0.0802712	2.01887	0.043501	0.396498	Rims1	Rims1	NS	Rims1	0.162057	0.396498
Gm7759	0.122286	0.580802	3.52323	0.164849	0.869063	NA	Gm7759		NS		0.580802	NA
Gm7761	0	NA	NA	NA	NA	NA	Gm7761		NS		NA	NA
Ppp1r14bl	0.782798	-0.442512	3.05405	-0.144894	0.884795	NA	Ppp1r14bl	Ppp1r14bl	NS	Ppp1r14bl	-0.442512	NA
Rn4.5s-ps4	0.350398	1.65711	3.47286	0.477159	0.633249	NA	Rn4.5s-ps4	Rn4.5s-ps4	FC	Rn4.5s-ps4	1.65711	NA
Gm30442	1.31997	-0.143627	1.80018	-0.0797848	0.936408	NA	Gm30442		NS		-0.143627	NA
Gm29506	0.175199	0.859089	3.51281	0.244559	0.806798	NA	Gm29506		NS		0.859089	NA
Gm24176	0	NA	NA	NA	NA	NA	Gm24176		NS		NA	NA
Gm53541	265.466	-0.0836757	0.169859	-0.492617	0.622283	0.925546	Gm53541		NS		-0.0836757	0.925546
Mir30a	0	NA	NA	NA	NA	NA	Mir30a	Mir30a	NS	Mir30a	NA	NA
Mir30c-2	2.43894	-1.74271	1.40129	-1.24365	0.213628	NA	Mir30c-2	Mir30c-2	FC	Mir30c-2	-1.74271	NA
Gm20954	0.842953	-2.1759	2.98514	-0.728909	0.466057	NA	Gm20954		FC		-2.1759	NA
Ogfrl1	28903.2	-0.163768	0.0971831	-1.68515	0.0919602	0.548138	Ogfrl1	Ogfrl1	NS	Ogfrl1	-0.163768	0.548138
Gm19673	21.0727	-0.294982	0.495845	-0.594907	0.551905	0.904556	Gm19673		NS		-0.294982	0.904556
Gm7784	0.425834	-1.02905	3.49564	-0.294381	0.768466	NA	Gm7784		FC		-1.02905	NA
Gm28822	49.6379	0.197574	0.490988	0.4024	0.68739	0.941266	Gm28822		NS		0.197574	0.941266
B3gat2	5677.83	-0.0697294	0.0617812	-1.12865	0.259045	0.768413	B3gat2	B3gat2	NS	B3gat2	-0.0697294	0.768413
Smap1	9882.72	-0.0764987	0.0662835	-1.15411	0.248453	0.762026	Smap1	Smap1	NS	Smap1	-0.0764987	0.762026
Gm53062	662.579	-0.124454	0.10266	-1.2123	0.225399	0.739758	Gm53062		NS		-0.124454	0.739758
Sdhaf4	866.574	-0.0977377	0.0940448	-1.03927	0.298681	0.793718	Sdhaf4	Sdhaf4	NS	Sdhaf4	-0.0977377	0.793718
Fam135a	3451.13	0.0713067	0.0699441	1.01948	0.307974	0.7993	Fam135a	Fam135a	NS	Fam135a	0.0713067	0.7993
Gm30756	1.13846	-2.4737	2.03097	-1.21799	0.223226	NA	Gm30756		FC		-2.4737	NA
Col9a1	98.4016	-0.318321	0.231129	-1.37724	0.168437	0.683754	Col9a1	Col9a1	NS	Col9a1	-0.318321	0.683754
Col19a1	2315.35	0.212755	0.175521	1.21213	0.225461	0.739758	Col19a1	Col19a1	NS	Col19a1	0.212755	0.739758
Gm26418	0	NA	NA	NA	NA	NA	Gm26418		NS		NA	NA
Tubb4b-ps2	29.3606	-0.0579855	0.330815	-0.175281	0.860859	0.977625	Tubb4b-ps2	Tubb4b-ps2	NS	Tubb4b-ps2	-0.0579855	0.977625
Gm10222	767.787	-0.0159146	0.139287	-0.114258	0.909034	0.988532	Gm10222		NS		-0.0159146	0.988532
Gm10925	3428.43	-0.0819818	0.151179	-0.542283	0.587623	0.913853	Gm10925		NS		-0.0819818	0.913853
Lmbrd1	14207.2	-0.11729	0.059663	-1.96587	0.0493141	0.419153	Lmbrd1	Lmbrd1	NS	Lmbrd1	-0.11729	0.419153
Gm9443	0.278178	1.17982	3.50151	0.336946	0.736158	NA	Gm9443		FC		1.17982	NA
Gm29414	0.478747	-0.750765	3.48514	-0.215419	0.829441	NA	Gm29414		NS		-0.750765	NA
Adgrb3	14587.1	0.143962	0.126953	1.13398	0.256803	0.767272	Adgrb3	Adgrb3	NS	Adgrb3	0.143962	0.767272
Gm20172	12.1404	0.249917	0.537365	0.465079	0.641875	0.929034	Gm20172		NS		0.249917	0.929034
Gm22260	0.72592	0.0111605	3.1459	0.00354765	0.997169	NA	Gm22260		NS		0.0111605	NA
Gm25294	0.365778	1.66332	3.47248	0.479	0.631939	NA	Gm25294		FC		1.66332	NA
Gm9884	27.8965	-0.0246386	0.361641	-0.06813	0.945682	0.994555	Gm9884		NS		-0.0246386	0.994555
Gm39614	2.95938	0.0889877	1.21242	0.0733965	0.941491	NA	Gm39614		NS		0.0889877	NA
Gm31076	0.122286	0.580802	3.52323	0.164849	0.869063	NA	Gm31076		NS		0.580802	NA
Gm19071	0	NA	NA	NA	NA	NA	Gm19071		NS		NA	NA
Gm18443	0	NA	NA	NA	NA	NA	Gm18443		NS		NA	NA
Gm19123	0	NA	NA	NA	NA	NA	Gm19123		NS		NA	NA
Gm24064	0	NA	NA	NA	NA	NA	Gm24064		NS		NA	NA
Gm31136	1.30657	0.0825974	1.65478	0.0499143	0.960191	NA	Gm31136		NS		0.0825974	NA
4931408C20Rik	0	NA	NA	NA	NA	NA	4931408C20Rik		NS		NA	NA
n-R5s209	0	NA	NA	NA	NA	NA	n-R5s209	n-R5s209	NS	n-R5s209	NA	NA
Gm18179	0	NA	NA	NA	NA	NA	Gm18179		NS		NA	NA
Gm5524	0	NA	NA	NA	NA	NA	Gm5524		NS		NA	NA
Gm18776	0	NA	NA	NA	NA	NA	Gm18776		NS		NA	NA
Gm19028	5.49057	-1.13354	0.84676	-1.33868	0.180675	NA	Gm19028		FC		-1.13354	NA
Gm7846	84.8789	-0.210228	0.23639	-0.889327	0.373827	0.836292	Gm7846		NS		-0.210228	0.836292
Gm597	1.77421	1.40328	1.5407	0.910804	0.362399	NA	Gm597		FC		1.40328	NA
Gm45942	25.3084	-0.14699	0.390019	-0.376879	0.706264	0.945871	Gm45942		NS		-0.14699	0.945871
Gm5697	2.7142	-2.67496	2.08068	-1.28561	0.198577	NA	Gm5697		FC		-2.67496	NA
Gm6462	0	NA	NA	NA	NA	NA	Gm6462		NS		NA	NA
Gm18033	0	NA	NA	NA	NA	NA	Gm18033		NS		NA	NA
Mir6342	0	NA	NA	NA	NA	NA	Mir6342	Mir6342	NS	Mir6342	NA	NA
Gm5525	112.723	-0.0548124	0.191822	-0.285747	0.775072	0.96104	Gm5525		NS		-0.0548124	0.96104
Gm7858	0	NA	NA	NA	NA	NA	Gm7858		NS		NA	NA
Gm31465	9.50026	-1.02881	0.761538	-1.35096	0.176709	NA	Gm31465		FC		-1.02881	NA
Gm31525	31.4526	-0.210634	0.34357	-0.613074	0.539827	0.898986	Gm31525		NS		-0.210634	0.898986
Gm39615	34.1896	0.600164	0.390369	1.53743	0.124189	0.614791	Gm39615		NS		0.600164	0.614791
Gm31581	0	NA	NA	NA	NA	NA	Gm31581		NS		NA	NA
Gm46086	3.26886	0.695316	1.1407	0.609551	0.542159	NA	Gm46086		NS		0.695316	NA
LOC115487655	0	NA	NA	NA	NA	NA	LOC115487655	LOC115487655	NS	LOC115487655	NA	NA
Gm6473	81.7231	0.0491338	0.267938	0.183378	0.854502	0.975936	Gm6473		NS		0.0491338	0.975936
Gm2914	0	NA	NA	NA	NA	NA	Gm2914		NS		NA	NA
Phf3	7758.92	-0.0837785	0.0621866	-1.34721	0.177913	0.694907	Phf3	Phf3	NS	Phf3	-0.0837785	0.694907
Ptp4a1	1707.75	-0.213047	0.0810529	-2.62849	0.00857639	0.152373	Ptp4a1	Ptp4a1	NS	Ptp4a1	-0.213047	0.152373
Gm53209	4.6735	-1.46533	0.817666	-1.79209	0.0731186	NA	Gm53209		FC		-1.46533	NA
Gm5698	0	NA	NA	NA	NA	NA	Gm5698		NS		NA	NA
Gm9458	0	NA	NA	NA	NA	NA	Gm9458		NS		NA	NA
Gm5699	0	NA	NA	NA	NA	NA	Gm5699		NS		NA	NA
Gm29669	1.05694	-1.20352	2.35953	-0.51007	0.610002	NA	Gm29669		FC		-1.20352	NA
Gm28644	0.183429	0.944916	3.50957	0.26924	0.787745	NA	Gm28644		NS		0.944916	NA
4931428L18Rik	1.72711	-1.35139	1.51678	-0.890961	0.37295	NA	4931428L18Rik		FC		-1.35139	NA
Gm7893	0	NA	NA	NA	NA	NA	Gm7893		NS		NA	NA
Lgsn	0.478747	-0.750765	3.48514	-0.215419	0.829441	NA	Lgsn	Lgsn	NS	Lgsn	-0.750765	NA
Dnaaf6	0.175199	0.859089	3.51281	0.244559	0.806798	NA	Dnaaf6	Dnaaf6	NS	Dnaaf6	0.859089	NA
Gm26145	0	NA	NA	NA	NA	NA	Gm26145		NS		NA	NA
Gm4850	0	NA	NA	NA	NA	NA	Gm4850		NS		NA	NA
Gm6489	0	NA	NA	NA	NA	NA	Gm6489		NS		NA	NA
LOC115487662	0	NA	NA	NA	NA	NA	LOC115487662	LOC115487662	NS	LOC115487662	NA	NA
Eef1a1-ps2	0	NA	NA	NA	NA	NA	Eef1a1-ps2	Eef1a1-ps2	NS	Eef1a1-ps2	NA	NA
Gm19680	61.8579	-0.0423908	0.345743	-0.122608	0.902418	0.986826	Gm19680		NS		-0.0423908	0.986826
Gm23032	0	NA	NA	NA	NA	NA	Gm23032		NS		NA	NA
Gm7910	0.868255	1.5443	2.56146	0.602899	0.546576	NA	Gm7910		FC		1.5443	NA
Gm51754	0.56849	-2.61948	3.48677	-0.751263	0.452495	NA	Gm51754		FC		-2.61948	NA
Khdrbs2	1674.31	0.248726	0.298842	0.832301	0.405239	0.848655	Khdrbs2	Khdrbs2	NS	Khdrbs2	0.248726	0.848655
Gm25814	0	NA	NA	NA	NA	NA	Gm25814		NS		NA	NA
Gm46077	17.5623	-0.25405	0.573296	-0.443139	0.657665	0.934541	Gm46077		NS		-0.25405	0.934541
Gm9839	22.2835	1.03699	0.574191	1.806	0.0709179	0.49193	Gm9839		FC		1.03699	0.49193
Semp2l1	84.6589	0.283618	0.373834	0.758673	0.448048	0.866283	Semp2l1	Semp2l1	NS	Semp2l1	0.283618	0.866283
Gm24732	0	NA	NA	NA	NA	NA	Gm24732		NS		NA	NA
Gm7114	169.818	-0.084981	0.186371	-0.455977	0.648406	0.931021	Gm7114		NS		-0.084981	0.931021
Gm4785	1.05745	-1.11719	2.49445	-0.447871	0.654246	NA	Gm4785		FC		-1.11719	NA
Gm39616	9.58436	-0.0989159	0.992113	-0.0997023	0.920581	NA	Gm39616		NS		-0.0989159	NA
Gm24901	0	NA	NA	NA	NA	NA	Gm24901		NS		NA	NA
Gm2987	0	NA	NA	NA	NA	NA	Gm2987		NS		NA	NA
Gm39617	1.30647	-0.617185	1.63675	-0.37708	0.706114	NA	Gm39617		NS		-0.617185	NA
Gm25792	0	NA	NA	NA	NA	NA	Gm25792		NS		NA	NA
Gm18799	0	NA	NA	NA	NA	NA	Gm18799		NS		NA	NA
Gm7933	1.75149	2.12621	1.911	1.11262	0.265871	NA	Gm7933		FC		2.12621	NA
Gm23453	0	NA	NA	NA	NA	NA	Gm23453		NS		NA	NA
Prim2	433.926	0.117991	0.112712	1.04684	0.295175	0.792098	Prim2	Prim2	NS	Prim2	0.117991	0.792098
Gm29228	0	NA	NA	NA	NA	NA	Gm29228		NS		NA	NA
Gm17813	0	NA	NA	NA	NA	NA	Gm17813		NS		NA	NA
1700001G17Rik	16.2138	-0.723352	0.472258	-1.53169	0.1256	0.617731	1700001G17Rik		NS		-0.723352	0.617731
Gm32229	22.7283	-0.519237	0.489123	-1.06157	0.288432	0.788362	Gm32229		NS		-0.519237	0.788362
Rab23	2332.82	-0.128858	0.0781724	-1.64838	0.0992752	0.565079	Rab23	Rab23	NS	Rab23	-0.128858	0.565079
Bag2	530.704	0.0534417	0.123487	0.432771	0.665181	0.936756	Bag2	Bag2	NS	Bag2	0.0534417	0.936756
Zfp451	5428.15	0.00536662	0.0690081	0.0777679	0.938013	0.99339	Zfp451	Zfp451	NS	Zfp451	0.00536662	0.99339
Gm15455	102.627	-0.114601	0.178022	-0.643745	0.519741	0.893107	Gm15455		NS		-0.114601	0.893107
Bend6	6859.76	-0.214214	0.110559	-1.93755	0.0526779	0.432708	Bend6	Bend6	NS	Bend6	-0.214214	0.432708
Gm38471	10.0946	-0.0254669	0.714715	-0.0356323	0.971576	NA	Gm38471		NS		-0.0254669	NA
Dst	43319.6	-0.0613147	0.0878521	-0.697931	0.485221	0.878488	Dst	Dst	NS	Dst	-0.0613147	0.878488
Gm53546	12.4395	0.862927	0.500835	1.72297	0.084893	0.530833	Gm53546		NS		0.862927	0.530833
Gm23792	0	NA	NA	NA	NA	NA	Gm23792		NS		NA	NA
Mir6896	18.5927	0.121339	0.425471	0.285188	0.7755	0.96104	Mir6896	Mir6896	NS	Mir6896	0.121339	0.96104
Gm51742	260.751	-0.110892	0.150571	-0.736471	0.461444	0.870857	Gm51742		NS		-0.110892	0.870857
Gm26788	3505.95	-0.166707	0.1235	-1.34986	0.17706	0.693775	Gm26788		NS		-0.166707	0.693775
Gm5266	0.0720667	-1.27808	3.52638	-0.362433	0.717028	NA	Gm5266		FC		-1.27808	NA
Gm3052	66.96	-0.0408839	0.26136	-0.156428	0.875696	0.981598	Gm3052		NS		-0.0408839	0.981598
Gm37233	362.899	0.318589	0.212962	1.49599	0.134657	0.632775	Gm37233		NS		0.318589	0.632775
Mir5103	6.84072	0.769265	0.920061	0.836103	0.403097	NA	Mir5103	Mir5103	NS	Mir5103	0.769265	NA
n-TEttc1	0.532839	-0.414687	3.38497	-0.122508	0.902496	NA	n-TEttc1	n-TEttc1	NS	n-TEttc1	-0.414687	NA
Ccdc115	841.786	0.0428937	0.0863659	0.496651	0.619435	0.925244	Ccdc115	Ccdc115	NS	Ccdc115	0.0428937	0.925244
Imp4	944.596	-0.146993	0.108022	-1.36077	0.173585	0.68955	Imp4	Imp4	NS	Imp4	-0.146993	0.68955
Gm32504	2.46569	-0.0233848	1.8468	-0.0126623	0.989897	NA	Gm32504		NS		-0.0233848	NA
Ptpn18	156.213	1.21535	0.232496	5.22742	1.71891421997464e-07	1.45317469610138e-05	Ptpn18	Ptpn18	FC_P	Ptpn18	1.21535	1.45317469610138e-05
Gm28417	26.187	1.24038	0.481717	2.57491	0.0100267	0.167287	Gm28417		FC		1.24038	0.167287
4930568A12Rik	18.7525	0.370901	0.478263	0.775517	0.438034	0.862084	4930568A12Rik		NS		0.370901	0.862084
Gm32566	2.2386	0.316695	1.32695	0.238665	0.811366	NA	Gm32566		NS		0.316695	NA
Prss39	0	NA	NA	NA	NA	NA	Prss39	Prss39	NS	Prss39	NA	NA
Cfc1	1.03962	1.09874	2.07645	0.529142	0.596707	NA	Cfc1	Cfc1	FC	Cfc1	1.09874	NA
Prss40	3.54789	0.158179	1.26649	0.124896	0.900606	NA	Prss40	Prss40	NS	Prss40	0.158179	NA
Gm28419	0	NA	NA	NA	NA	NA	Gm28419		NS		NA	NA
Gm19225	0	NA	NA	NA	NA	NA	Gm19225		NS		NA	NA
Amer3	2118.24	0.0668988	0.101925	0.656355	0.511596	0.889972	Amer3	Amer3	NS	Amer3	0.0668988	0.889972
AA619741	1.96607	1.69438	1.75167	0.967289	0.3334	NA	AA619741	AA619741	FC	AA619741	1.69438	NA
Gm38647	25.1596	-0.66047	0.385735	-1.71224	0.086853	0.535427	Gm38647		NS		-0.66047	0.535427
Arhgef4	15326.6	-0.0457839	0.0636424	-0.719394	0.471898	0.874093	Arhgef4	Arhgef4	NS	Arhgef4	-0.0457839	0.874093
Gm32920	8.0598	0.49674	0.733133	0.677558	0.498052	NA	Gm32920		NS		0.49674	NA
Gm51813	18.0486	0.388036	0.555813	0.698142	0.485089	0.87839	Gm51813		NS		0.388036	0.87839
Gm32790	224.741	0.325965	0.234453	1.39032	0.164431	0.67988	Gm32790		NS		0.325965	0.67988
Smim39	13612.1	-0.0877815	0.0648978	-1.35261	0.17618	0.692977	Smim39	Smim39	NS	Smim39	-0.0877815	0.692977
Fam168b	18976.9	-0.0539386	0.0585529	-0.921195	0.356949	0.827211	Fam168b	Fam168b	NS	Fam168b	-0.0539386	0.827211
Plekhb2	11439.7	-0.130978	0.0689979	-1.89828	0.0576588	0.45	Plekhb2	Plekhb2	NS	Plekhb2	-0.130978	0.45
Gm19430	34.9242	-0.278906	0.377259	-0.739295	0.459728	0.870478	Gm19430		NS		-0.278906	0.870478
Gm8009	0	NA	NA	NA	NA	NA	Gm8009		NS		NA	NA
Gm53547	3.7524	-0.472078	0.992758	-0.475522	0.634415	NA	Gm53547		NS		-0.472078	NA
Gm25096	0	NA	NA	NA	NA	NA	Gm25096		NS		NA	NA
Gm25634	0	NA	NA	NA	NA	NA	Gm25634		NS		NA	NA
1110002O04Rik	4.0299	-2.70149	1.08022	-2.50087	0.012389	NA	1110002O04Rik		FC		-2.70149	NA
Gm33176	0.52275	2.21297	3.31894	0.666771	0.504918	NA	Gm33176		FC		2.21297	NA
Gm8022	0	NA	NA	NA	NA	NA	Gm8022		NS		NA	NA
Gm39622	0	NA	NA	NA	NA	NA	Gm39622		NS		NA	NA
Gm33222	2.89281	-1.69951	1.80087	-0.943717	0.345314	NA	Gm33222		FC		-1.69951	NA
Gm39623	1.12693	1.23088	2.9055	0.423638	0.67183	NA	Gm39623		FC		1.23088	NA
Gm39624	3.75836	0.367034	1.01625	0.361166	0.717975	NA	Gm39624		NS		0.367034	NA
Hs6st1	3364.47	0.126032	0.0785935	1.60359	0.108805	0.586465	Hs6st1	Hs6st1	NS	Hs6st1	0.126032	0.586465
Gm53548	289.528	0.323085	0.1471	2.19636	0.0280659	0.315372	Gm53548		NS		0.323085	0.315372
Gm33280	33.2821	0.320599	0.47261	0.678359	0.497544	0.883685	Gm33280		NS		0.320599	0.883685
Uggt1	5228.82	-0.0106975	0.0880268	-0.121525	0.903275	0.986954	Uggt1	Uggt1	NS	Uggt1	-0.0106975	0.986954
Mir6897	14.6562	-0.508967	0.451849	-1.12641	0.259993	0.769365	Mir6897	Mir6897	NS	Mir6897	-0.508967	0.769365
Gm18750	16.7977	0.929473	0.467116	1.98981	0.0466117	0.409494	Gm18750		NS		0.929473	0.409494
Gm39625	2.79761	-0.166913	1.12217	-0.148742	0.881758	NA	Gm39625		NS		-0.166913	NA
Neurl3	124.969	0.765153	0.246019	3.11013	0.00187003	0.053842	Neurl3	Neurl3	NS	Neurl3	0.765153	0.053842
Arid5a	558.1	-0.089379	0.129862	-0.688262	0.491288	0.880926	Arid5a	Arid5a	NS	Arid5a	-0.089379	0.880926
Kansl3	5069.44	-0.11408	0.0878302	-1.29887	0.193988	0.712826	Kansl3	Kansl3	NS	Kansl3	-0.11408	0.712826
Mir6898	11.8519	1.0213	0.583018	1.75174	0.0798186	0.516979	Mir6898	Mir6898	FC	Mir6898	1.0213	0.516979
Fer1l5	2010.52	0.0508547	0.115321	0.440982	0.659226	0.934904	Fer1l5	Fer1l5	NS	Fer1l5	0.0508547	0.934904
Lman2l	6378.92	0.0263258	0.109815	0.239729	0.81054	0.969101	Lman2l	Lman2l	NS	Lman2l	0.0263258	0.969101
Gm33401	0.472684	2.09146	3.41613	0.61223	0.540385	NA	Gm33401		FC		2.09146	NA
Gm33454	18.214	1.2198	0.461599	2.64254	0.0082286	0.149097	Gm33454		FC		1.2198	0.149097
Cnnm4	1162.16	-0.0126925	0.0754013	-0.168333	0.866321	0.978841	Cnnm4	Cnnm4	NS	Cnnm4	-0.0126925	0.978841
Cnnm3	2049.83	0.00799122	0.087543	0.0912833	0.927267	0.992324	Cnnm3	Cnnm3	NS	Cnnm3	0.00799122	0.992324
Ankrd23	451.599	0.134124	0.137208	0.977527	0.328308	0.811374	Ankrd23	Ankrd23	NS	Ankrd23	0.134124	0.811374
Ankrd39	346.975	0.0955415	0.127729	0.747999	0.454461	0.868024	Ankrd39	Ankrd39	NS	Ankrd39	0.0955415	0.868024
Sema4c	646.799	0.0423073	0.0865392	0.488881	0.624926	0.925863	Sema4c	Sema4c	NS	Sema4c	0.0423073	0.925863
Fam178b	41.3278	0.714203	0.335219	2.13056	0.0331258	0.345565	Fam178b	Fam178b	NS	Fam178b	0.714203	0.345565
Cox5b	3617.43	-0.142373	0.0789284	-1.80383	0.0712581	0.492441	Cox5b	Cox5b	NS	Cox5b	-0.142373	0.492441
Actr1b	11875.5	-0.0882962	0.0534518	-1.65188	0.0985581	0.562857	Actr1b	Actr1b	NS	Actr1b	-0.0882962	0.562857
4933424G06Rik	336.062	0.201358	0.209869	0.959447	0.337334	0.818008	4933424G06Rik		NS		0.201358	0.818008
Gm33533	318.289	0.214389	0.211011	1.01601	0.309624	0.799522	Gm33533		NS		0.214389	0.799522
Zap70	428.801	-0.0946769	0.168162	-0.563009	0.573429	0.908957	Zap70	Zap70	NS	Zap70	-0.0946769	0.908957
Gm18828	4.31778	0.314439	0.963036	0.326508	0.74404	NA	Gm18828		NS		0.314439	NA
Tmem131	8717.35	0.121711	0.0813906	1.49539	0.134812	0.633052	Tmem131	Tmem131	NS	Tmem131	0.121711	0.633052
Rpl12-ps1	7.97884	-0.576625	0.693212	-0.831816	0.405513	NA	Rpl12-ps1	Rpl12-ps1	NS	Rpl12-ps1	-0.576625	NA
n-R5s210	0.297485	1.4431	3.4868	0.413874	0.678966	NA	n-R5s210	n-R5s210	FC	n-R5s210	1.4431	NA
Vwa3b	1103.37	0.123392	0.165119	0.747295	0.454886	0.868243	Vwa3b	Vwa3b	NS	Vwa3b	0.123392	0.868243
Gm37020	324.024	0.0850364	0.190233	0.447012	0.654867	0.933638	Gm37020		NS		0.0850364	0.933638
Cnga3	8.02495	0.533653	0.649377	0.821792	0.411195	NA	Cnga3	Cnga3	NS	Cnga3	0.533653	NA
Inpp4a	11604.6	-0.0173517	0.0829747	-0.209121	0.834354	0.973106	Inpp4a	Inpp4a	NS	Inpp4a	-0.0173517	0.973106
4930439A04Rik	24.1445	-0.573089	0.428032	-1.33889	0.180606	0.697533	4930439A04Rik		NS		-0.573089	0.697533
Coa5	7274.14	-0.0346845	0.0565832	-0.612982	0.539888	0.899008	Coa5	Coa5	NS	Coa5	-0.0346845	0.899008
Unc50	2207.11	0.0566093	0.0774356	0.73105	0.464749	0.871875	Unc50	Unc50	NS	Unc50	0.0566093	0.871875
Mgat4a	4953.96	0.0598497	0.0719095	0.832292	0.405244	0.848655	Mgat4a	Mgat4a	NS	Mgat4a	0.0598497	0.848655
4930594C11Rik	11.3251	-1.14082	0.580517	-1.96517	0.0493945	0.41931	4930594C11Rik		FC		-1.14082	0.41931
Gm39627	0.303548	-2.22207	3.50631	-0.633735	0.526254	NA	Gm39627		FC		-2.22207	NA
Cracdl	22776	0.232641	0.159164	1.46164	0.143839	0.647266	Cracdl	Cracdl	NS	Cracdl	0.232641	0.647266
4930556I23Rik	1738.83	0.212007	0.159172	1.33193	0.182882	0.699778	4930556I23Rik		NS		0.212007	0.699778
4930470B04Rik	56.2061	0.526153	0.434754	1.21023	0.22619	0.740919	4930470B04Rik		NS		0.526153	0.740919
Gm39628	40.6546	0.744857	0.309577	2.40605	0.0161261	0.228882	Gm39628		NS		0.744857	0.228882
Tsga10	2970.82	0.00242837	0.104268	0.0232898	0.981419	0.997928	Tsga10	Tsga10	NS	Tsga10	0.00242837	0.997928
Lipt1	289.695	-0.0158531	0.135165	-0.117288	0.906632	0.988308	Lipt1	Lipt1	NS	Lipt1	-0.0158531	0.988308
Mitd1	970.322	0.0201443	0.090605	0.222331	0.824056	0.972053	Mitd1	Mitd1	NS	Mitd1	0.0201443	0.972053
Mrpl30	2010.67	-0.0576755	0.0946297	-0.609486	0.542202	0.899997	Mrpl30	Mrpl30	NS	Mrpl30	-0.0576755	0.899997
Lyg2	108.678	-0.66404	0.367568	-1.80658	0.0708282	0.49193	Lyg2	Lyg2	NS	Lyg2	-0.66404	0.49193
Lyg1	0.175199	0.859089	3.51281	0.244559	0.806798	NA	Lyg1	Lyg1	NS	Lyg1	0.859089	NA
Txndc9	3082.06	-0.0747549	0.0603339	-1.23902	0.215338	0.730564	Txndc9	Txndc9	NS	Txndc9	-0.0747549	0.730564
Eif5b	11065	-0.026486	0.05568	-0.475683	0.6343	0.927988	Eif5b	Eif5b	NS	Eif5b	-0.026486	0.927988
Gm34448	285.073	-0.0101344	0.14033	-0.072218	0.942428	0.994024	Gm34448		NS		-0.0101344	0.994024
Rev1	3050.99	0.0205347	0.0710046	0.289202	0.772427	0.960636	Rev1	Rev1	NS	Rev1	0.0205347	0.960636
Gm5099	3.1509	2.30491	1.46699	1.57119	0.116139	NA	Gm5099		FC		2.30491	NA
Aff3	7316.9	0.102779	0.0657311	1.56363	0.117904	0.602719	Aff3	Aff3	NS	Aff3	0.102779	0.602719
Gm16150	233.125	0.392677	0.313068	1.25429	0.209738	0.727014	Gm16150		NS		0.392677	0.727014
Gm16152	48.5429	0.00779134	0.376788	0.0206783	0.983502	0.99831	Gm16152		NS		0.00779134	0.99831
Gm34727	1.57054	1.67479	1.45629	1.15004	0.250129	NA	Gm34727		FC		1.67479	NA
Gm34596	20.7893	0.674348	0.447566	1.5067	0.131888	0.628339	Gm34596		NS		0.674348	0.628339
LOC115487659	0	NA	NA	NA	NA	NA	LOC115487659	LOC115487659	NS	LOC115487659	NA	NA
Lonrf2	12307.1	-0.0506054	0.0783255	-0.646091	0.518221	0.892174	Lonrf2	Lonrf2	NS	Lonrf2	-0.0506054	0.892174
Chst10	3825.6	-0.163183	0.0742236	-2.19853	0.0279112	0.314107	Chst10	Chst10	NS	Chst10	-0.163183	0.314107
Gm6621	0	NA	NA	NA	NA	NA	Gm6621		NS		NA	NA
Nms	1.4339	-0.22444	1.586	-0.141514	0.887464	NA	Nms	Nms	NS	Nms	-0.22444	NA
Gm35171	0	NA	NA	NA	NA	NA	Gm35171		NS		NA	NA
Pdcl3	1328.52	-0.0682423	0.0829173	-0.823016	0.410499	0.850298	Pdcl3	Pdcl3	NS	Pdcl3	-0.0682423	0.850298
Gm35222	0	NA	NA	NA	NA	NA	Gm35222		NS		NA	NA
Mir6349	0	NA	NA	NA	NA	NA	Mir6349	Mir6349	NS	Mir6349	NA	NA
Npas2	964.863	0.0947731	0.162202	0.584291	0.559024	0.90644	Npas2	Npas2	NS	Npas2	0.0947731	0.90644
Gm20428	4.51879	-0.269256	0.97022	-0.277521	0.78138	NA	Gm20428		NS		-0.269256	NA
Gm17904	5.18001	1.49809	0.940791	1.59238	0.1113	NA	Gm17904		FC		1.49809	NA
Gm3617	1.70025	3.88862	1.63381	2.3801	0.0173079	NA	Gm3617		FC		3.88862	NA
Gm53549	31.2494	0.43945	0.452992	0.970105	0.331994	0.814409	Gm53549		NS		0.43945	0.814409
Rpl31	418.817	0.0351942	0.142359	0.247221	0.804737	0.968641	Rpl31	Rpl31	NS	Rpl31	0.0351942	0.968641
Tbc1d8	1089.08	0.183377	0.0855315	2.14397	0.032035	0.340674	Tbc1d8	Tbc1d8	NS	Tbc1d8	0.183377	0.340674
Gm24826	0.137231	0.109124	3.53381	0.03088	0.975365	NA	Gm24826		NS		0.109124	NA
Gm53550	114.004	0.048041	0.238426	0.201493	0.840313	0.973633	Gm53550		NS		0.048041	0.973633
Cnot11	1949.04	0.000906091	0.0739232	0.0122572	0.99022	0.999382	Cnot11	Cnot11	NS	Cnot11	0.000906091	0.999382
Snord89	10.7781	0.443922	0.609975	0.727771	0.466754	0.872589	Snord89	Snord89	NS	Snord89	0.443922	0.872589
Gm18446	63.8074	0.425949	0.311613	1.36692	0.171652	0.686991	Gm18446		NS		0.425949	0.686991
Rnf149	2378.29	0.103511	0.0796025	1.30034	0.193483	0.712475	Rnf149	Rnf149	NS	Rnf149	0.103511	0.712475
Gm23722	1.12267	1.05751	2.39202	0.442098	0.658418	NA	Gm23722		FC		1.05751	NA
Gm51620	3.51511	1.3702	1.0579	1.29521	0.195248	NA	Gm51620		FC		1.3702	NA
Gm5100	3.16843	1.21233	1.3787	0.879331	0.379222	NA	Gm5100		FC		1.21233	NA
Creg2	14391.2	-0.055432	0.0920931	-0.601913	0.547232	0.902501	Creg2	Creg2	NS	Creg2	-0.055432	0.902501
D930019O06Rik	240.467	0.194861	0.160449	1.21447	0.224569	0.739647	D930019O06Rik		NS		0.194861	0.739647
Rfx8	58.8199	-0.185045	0.274637	-0.673781	0.500451	0.884576	Rfx8	Rfx8	NS	Rfx8	-0.185045	0.884576
Gm3646	0.0875995	0.109124	3.53381	0.03088	0.975365	NA	Gm3646		NS		0.109124	NA
1700066B17Rik	1.85509	-0.159916	1.54581	-0.103451	0.917605	NA	1700066B17Rik		NS		-0.159916	NA
Gm35600	1.98462	0.431413	1.54828	0.27864	0.780521	NA	Gm35600		NS		0.431413	NA
Map4k4	13474.2	-0.153798	0.07134	-2.15585	0.0310957	0.335214	Map4k4	Map4k4	NS	Map4k4	-0.153798	0.335214
Gm16894	137.177	0.173434	0.213598	0.811963	0.416813	0.852752	Gm16894		NS		0.173434	0.852752
Il1r2	59.561	-0.15672	0.275093	-0.569698	0.568882	0.908617	Il1r2	Il1r2	NS	Il1r2	-0.15672	0.908617
Gm35741	0	NA	NA	NA	NA	NA	Gm35741		NS		NA	NA
Il1r1	1214.34	0.447883	0.333327	1.34367	0.179054	0.696319	Il1r1	Il1r1	NS	Il1r1	0.447883	0.696319
Il1rl2	173.659	1.2043	0.153422	7.84958	4.17421169557078e-15	8.8370517013878e-13	Il1rl2	Il1rl2	FC_P	Il1rl2	1.2043	8.8370517013878e-13
Gm17970	7.4513	1.37398	0.734127	1.87158	0.061264	NA	Gm17970		FC		1.37398	NA
Il1rl1	65.649	1.72977	0.280643	6.16358	7.11177133626023e-10	8.10709752372868e-08	Il1rl1	Il1rl1	FC_P	Il1rl1	1.72977	8.10709752372868e-08
Il18r1	6.84976	1.95587	1.08631	1.80047	0.0717867	NA	Il18r1	Il18r1	FC	Il18r1	1.95587	NA
Il18rap	23.0064	1.13519	0.513083	2.21249	0.0269326	0.308836	Il18rap	Il18rap	FC	Il18rap	1.13519	0.308836
Gm35801	276.277	-0.44219	0.18286	-2.41819	0.0155979	0.22429	Gm35801		NS		-0.44219	0.22429
Slc9a4	2879.44	-0.222943	0.0930806	-2.39516	0.0166129	0.233424	Slc9a4	Slc9a4	NS	Slc9a4	-0.222943	0.233424
Gm37435	107.711	-0.412437	0.244055	-1.68994	0.0910401	0.546657	Gm37435		NS		-0.412437	0.546657
Slc9a2	2849.21	0.0791095	0.109578	0.721947	0.470327	0.873297	Slc9a2	Slc9a2	NS	Slc9a2	0.0791095	0.873297
Gm37915	451.104	0.0197872	0.12983	0.152409	0.878864	0.982197	Gm37915		NS		0.0197872	0.982197
Mfsd9	456.165	0.0341392	0.131529	0.259556	0.795206	0.96697	Mfsd9	Mfsd9	NS	Mfsd9	0.0341392	0.96697
Tmem182	12.4174	-0.105757	0.524441	-0.201657	0.840185	0.973633	Tmem182	Tmem182	NS	Tmem182	-0.105757	0.973633
Gm5973	0	NA	NA	NA	NA	NA	Gm5973		NS		NA	NA
4930448I06Rik	0.481348	-1.18601	3.48812	-0.340014	0.733846	NA	4930448I06Rik		FC		-1.18601	NA
Gm53551	0	NA	NA	NA	NA	NA	Gm53551		NS		NA	NA
Gm39631	0.144133	-1.69837	3.51829	-0.482727	0.62929	NA	Gm39631		FC		-1.69837	NA
Gm35935	0	NA	NA	NA	NA	NA	Gm35935		NS		NA	NA
Gm29260	15.3851	0.233489	0.669867	0.34856	0.72742	0.951143	Gm29260		NS		0.233489	0.951143
Gm5267	0.122286	0.580802	3.52323	0.164849	0.869063	NA	Gm5267		NS		0.580802	NA
Gm8176	0	NA	NA	NA	NA	NA	Gm8176		NS		NA	NA
Gm28175	579.201	0.39888	0.393321	1.01413	0.310519	0.799656	Gm28175		NS		0.39888	0.799656
Gm46088	8.71651	0.209511	0.830601	0.25224	0.800855	NA	Gm46088		NS		0.209511	NA
Gm36678	43.2228	0.309458	0.348255	0.888594	0.374221	0.836497	Gm36678		NS		0.309458	0.836497
Gm37047	7.36052	-0.523043	0.898301	-0.582258	0.560393	NA	Gm37047		NS		-0.523043	NA
Gm46089	10.2726	-0.0609017	0.763197	-0.0797981	0.936398	NA	Gm46089		NS		-0.0609017	NA
Gm36822	3.22556	1.47954	1.37532	1.07578	0.282027	NA	Gm36822		FC		1.47954	NA
Pantr1	2162	-0.127771	0.124298	-1.02794	0.303979	0.797699	Pantr1	Pantr1	NS	Pantr1	-0.127771	0.797699
Gm20646	7160.24	-0.126764	0.0958877	-1.32201	0.186165	0.705059	Gm20646		NS		-0.126764	0.705059
Pou3f3	4541.82	-0.212137	0.0896974	-2.36503	0.0180287	0.244718	Pou3f3	Pou3f3	NS	Pou3f3	-0.212137	0.244718
2900092D14Rik	1143.27	-0.054377	0.12192	-0.446004	0.655594	0.933763	2900092D14Rik		NS		-0.054377	0.933763
Pantr2	442.278	-0.090244	0.127895	-0.705611	0.48043	0.877409	Pantr2	Pantr2	NS	Pantr2	-0.090244	0.877409
Dalir	103.027	0.131188	0.271351	0.483462	0.628768	0.926836	Dalir	Dalir	NS	Dalir	0.131188	0.926836
Gm53552	25.6938	-0.146933	0.423878	-0.346639	0.728863	0.951608	Gm53552		NS		-0.146933	0.951608
Mrps9	3358.51	0.0545982	0.0775096	0.704406	0.48118	0.877409	Mrps9	Mrps9	NS	Mrps9	0.0545982	0.877409
Gm23126	0.375615	-2.47725	3.49367	-0.709067	0.478283	NA	Gm23126		FC		-2.47725	NA
Gm39633	72.5786	0.235866	0.243931	0.966937	0.333575	0.815532	Gm39633		NS		0.235866	0.815532
Gpr45	2150.47	0.0605164	0.0966692	0.626015	0.531305	0.89749	Gpr45	Gpr45	NS	Gpr45	0.0605164	0.89749
Gm3418	0.923214	3.02765	2.80138	1.08077	0.279799	NA	Gm3418		FC		3.02765	NA
Tgfbrap1	4589.64	-0.0185113	0.0534248	-0.346493	0.728973	0.95169	Tgfbrap1	Tgfbrap1	NS	Tgfbrap1	-0.0185113	0.95169
Gm28782	235.066	-0.0778465	0.129853	-0.599496	0.548842	0.902875	Gm28782		NS		-0.0778465	0.902875
8430432A02Rik	56.6075	0.0637664	0.298228	0.213817	0.830689	0.972983	8430432A02Rik		NS		0.0637664	0.972983
AI597479	2767.71	-0.0996901	0.0663431	-1.50264	0.132931	0.629556	AI597479	AI597479	NS	AI597479	-0.0996901	0.629556
Fhl2	2769.67	0.151912	0.130015	1.16842	0.242636	0.756573	Fhl2	Fhl2	NS	Fhl2	0.151912	0.756573
Gm8210	2.4274	-0.852798	1.22539	-0.695939	0.486467	NA	Gm8210		NS		-0.852798	NA
Gm29040	0.569968	-1.50082	2.7682	-0.542165	0.587705	NA	Gm29040		FC		-1.50082	NA
Gm29610	0	NA	NA	NA	NA	NA	Gm29610		NS		NA	NA
LOC115487086	0.784896	-1.95134	2.59019	-0.75336	0.451233	NA	LOC115487086	LOC115487086	FC	LOC115487086	-1.95134	NA
Nck2	3531.1	-0.00401084	0.0731266	-0.0548479	0.95626	0.995501	Nck2	Nck2	NS	Nck2	-0.00401084	0.995501
Gm38628	20.5193	0.0859515	0.492583	0.174491	0.861479	0.977625	Gm38628		NS		0.0859515	0.977625
Gm30634	1.92967	-1.33424	1.61716	-0.825054	0.409341	NA	Gm30634		FC		-1.33424	NA
Ecrg4	1362.99	0.0315281	0.965176	0.0326656	0.973941	0.997193	Ecrg4	Ecrg4	NS	Ecrg4	0.0315281	0.997193
Uxs1	3431.68	-0.0159876	0.0546191	-0.29271	0.769744	0.959876	Uxs1	Uxs1	NS	Uxs1	-0.0159876	0.959876
Gm16103	4.6857	0.164855	0.89838	0.183502	0.854404	NA	Gm16103		NS		0.164855	NA
Gm19587	205.102	-0.0995578	0.141518	-0.703501	0.481743	0.877475	Gm19587		NS		-0.0995578	0.877475
Gm8241	2.00188	1.08374	1.38962	0.779879	0.435462	NA	Gm8241		FC		1.08374	NA
Gm26352	0	NA	NA	NA	NA	NA	Gm26352		NS		NA	NA
Tpp2	5937.34	-0.0865038	0.073937	-1.16997	0.242015	0.755804	Tpp2	Tpp2	NS	Tpp2	-0.0865038	0.755804
Mettl21c	20.8987	0.407522	0.382217	1.06621	0.286331	0.786688	Mettl21c	Mettl21c	NS	Mettl21c	0.407522	0.786688
Ccdc168	5.62551	1.17151	1.16605	1.00468	0.315052	NA	Ccdc168	Ccdc168	FC	Ccdc168	1.17151	NA
Tex30	285.976	-0.0542687	0.163929	-0.331051	0.740606	0.952653	Tex30	Tex30	NS	Tex30	-0.0542687	0.952653
Poglut2	832.718	-0.0209623	0.0778906	-0.269126	0.787833	0.96537	Poglut2	Poglut2	NS	Poglut2	-0.0209623	0.96537
Bivm	2226.22	-0.000754103	0.0761762	-0.00989946	0.992102	0.999382	Bivm	Bivm	NS	Bivm	-0.000754103	0.999382
Ercc5	2344.11	-0.0766663	0.0765781	-1.00115	0.316754	0.803299	Ercc5	Ercc5	NS	Ercc5	-0.0766663	0.803299
Mettl21e	33.547	0.688932	0.315449	2.18397	0.0289643	0.321807	Mettl21e	Mettl21e	NS	Mettl21e	0.688932	0.321807
Gm15833	14.3083	0.697913	0.622345	1.12142	0.262107	0.771065	Gm15833		NS		0.697913	0.771065
Gm5700	0.854362	-1.76481	2.5534	-0.691161	0.489464	NA	Gm5700		FC		-1.76481	NA
Gm28893	0	NA	NA	NA	NA	NA	Gm28893		NS		NA	NA
Txn-ps1	24.8992	-0.00160967	0.409851	-0.00392745	0.996866	0.999437	Txn-ps1	Txn-ps1	NS	Txn-ps1	-0.00160967	0.999437
Gm39635	1.7815	-0.818593	1.61336	-0.507383	0.611886	NA	Gm39635		NS		-0.818593	NA
Gulp1	470.869	0.188177	0.230609	0.816	0.4145	0.851586	Gulp1	Gulp1	NS	Gulp1	0.188177	0.851586
Gm16102	0.917922	0.649143	2.13715	0.303743	0.761324	NA	Gm16102		NS		0.649143	NA
4930521E06Rik	29.2709	0.0791084	0.411367	0.192306	0.847502	0.97474	4930521E06Rik		NS		0.0791084	0.97474
Gm3489	2.30349	-1.82199	1.37146	-1.3285	0.184014	NA	Gm3489		FC		-1.82199	NA
Gm19480	0	NA	NA	NA	NA	NA	Gm19480		NS		NA	NA
Gm3496	0.144133	-1.69837	3.51829	-0.482727	0.62929	NA	Gm3496		FC		-1.69837	NA
Gm5268	0.400464	1.8126	3.4639	0.523281	0.600778	NA	Gm5268		FC		1.8126	NA
Col3a1	84.9872	-0.147332	0.33318	-0.442198	0.658346	0.934835	Col3a1	Col3a1	NS	Col3a1	-0.147332	0.934835
Col5a2	451.533	0.294487	0.164473	1.79049	0.0733751	0.499086	Col5a2	Col5a2	NS	Col5a2	0.294487	0.499086
Gm8296	0.244572	1.22382	3.50013	0.349651	0.7266	NA	Gm8296		FC		1.22382	NA
Gm7063	0.303548	-2.22207	3.50631	-0.633735	0.526254	NA	Gm7063		FC		-2.22207	NA
Gm8304	0.274461	1.17982	3.50151	0.336946	0.736158	NA	Gm8304		FC		1.17982	NA
Gm39637	9.23959	-1.47092	0.64406	-2.28382	0.0223819	NA	Gm39637		FC		-1.47092	NA
Gm23216	0	NA	NA	NA	NA	NA	Gm23216		NS		NA	NA
Gm51621	0.453377	1.98762	3.45487	0.575309	0.565082	NA	Gm51621		FC		1.98762	NA
Gm23974	0	NA	NA	NA	NA	NA	Gm23974		NS		NA	NA
Gm8307	0.297485	1.4431	3.4868	0.413874	0.678966	NA	Gm8307		FC		1.4431	NA
Wdr75	2690.81	-0.062593	0.0642247	-0.974593	0.329762	0.812216	Wdr75	Wdr75	NS	Wdr75	-0.062593	0.812216
Gm30900	6.67582	0.396256	0.686865	0.576906	0.564003	NA	Gm30900		NS		0.396256	NA
Gm5526	658.245	-0.0538124	0.0877049	-0.613562	0.539505	0.898986	Gm5526		NS		-0.0538124	0.898986
Gm5269	0.396747	1.80098	3.46454	0.519831	0.603181	NA	Gm5269		FC		1.80098	NA
Gm18303	0.912477	-2.20198	2.53139	-0.869868	0.384373	NA	Gm18303		FC		-2.20198	NA
Slc40a1	872.576	0.151278	0.191786	0.788782	0.430239	0.858729	Slc40a1	Slc40a1	NS	Slc40a1	0.151278	0.858729
Gm9496	0.535281	-1.98607	2.77954	-0.714534	0.474897	NA	Gm9496		FC		-1.98607	NA
Rpl23a-ps1	0.175199	0.859089	3.51281	0.244559	0.806798	NA	Rpl23a-ps1	Rpl23a-ps1	NS	Rpl23a-ps1	0.859089	NA
Gm3852	1.06307	-0.749805	2.08351	-0.359876	0.71894	NA	Gm3852		NS		-0.749805	NA
Stk-ps2	0	NA	NA	NA	NA	NA	Stk-ps2	Stk-ps2	NS	Stk-ps2	NA	NA
Gm18849	3.35489	0.41327	1.16053	0.356104	0.721763	NA	Gm18849		NS		0.41327	NA
Dnah7b	1257.81	-0.0593414	0.165537	-0.358478	0.719986	0.949416	Dnah7b	Dnah7b	NS	Dnah7b	-0.0593414	0.949416
Gm31046	70.6042	0.157174	0.229244	0.685618	0.492954	0.881217	Gm31046		NS		0.157174	0.881217
n-R5s211	0	NA	NA	NA	NA	NA	n-R5s211	n-R5s211	NS	n-R5s211	NA	NA
Gm8326	4.51778	0.609081	0.921457	0.660998	0.508614	NA	Gm8326		NS		0.609081	NA
Dnah7c	462.63	-0.137596	0.161889	-0.84994	0.395358	0.84484	Dnah7c	Dnah7c	NS	Dnah7c	-0.137596	0.84484
Slc39a10	11649.5	-0.159611	0.0476462	-3.34993	0.000808326	0.0277063	Slc39a10	Slc39a10	P	Slc39a10	-0.159611	0.0277063
Gm39638	1.44626	0.982109	1.9951	0.49226	0.622536	NA	Gm39638		NS		0.982109	NA
Gm4852	37.9932	-0.229976	0.420987	-0.546279	0.584874	0.913027	Gm4852		NS		-0.229976	0.913027
Gm39639	1.76795	1.33733	1.79288	0.745912	0.45572	NA	Gm39639		FC		1.33733	NA
Mir6350	0	NA	NA	NA	NA	NA	Mir6350	Mir6350	NS	Mir6350	NA	NA
Gm18117	0.122286	0.580802	3.52323	0.164849	0.869063	NA	Gm18117		NS		0.580802	NA
Gm8337	27.5841	-0.164552	0.428347	-0.384157	0.700862	0.945063	Gm8337		NS		-0.164552	0.945063
Gm19206	0	NA	NA	NA	NA	NA	Gm19206		NS		NA	NA
Gm5974	0	NA	NA	NA	NA	NA	Gm5974		NS		NA	NA
Gm23240	0	NA	NA	NA	NA	NA	Gm23240		NS		NA	NA
Gm8354	0	NA	NA	NA	NA	NA	Gm8354		NS		NA	NA
Gm19124	0	NA	NA	NA	NA	NA	Gm19124		NS		NA	NA
Gm8357	0	NA	NA	NA	NA	NA	Gm8357		NS		NA	NA
Gm8367	0	NA	NA	NA	NA	NA	Gm8367		NS		NA	NA
C230029F24Rik	0.396747	1.80098	3.46454	0.519831	0.603181	NA	C230029F24Rik		FC		1.80098	NA
Gm6757	0	NA	NA	NA	NA	NA	Gm6757		NS		NA	NA
Gm3605	0	NA	NA	NA	NA	NA	Gm3605		NS		NA	NA
Gm8384	0	NA	NA	NA	NA	NA	Gm8384		NS		NA	NA
Gm8391	0	NA	NA	NA	NA	NA	Gm8391		NS		NA	NA
Gm39640	0	NA	NA	NA	NA	NA	Gm39640		NS		NA	NA
Gm20118	0	NA	NA	NA	NA	NA	Gm20118		NS		NA	NA
Gm28321	1.13672	-1.8521	2.38627	-0.776148	0.437662	NA	Gm28321		FC		-1.8521	NA
Tmeff2	8723.96	-0.181173	0.0805907	-2.24806	0.0245726	0.292896	Tmeff2	Tmeff2	NS	Tmeff2	-0.181173	0.292896
9330175M20Rik	1200.46	0.0318799	0.131598	0.242252	0.808585	0.969101	9330175M20Rik		NS		0.0318799	0.969101
Cavin2	867.806	0.0357282	0.186934	0.191127	0.848426	0.974966	Cavin2	Cavin2	NS	Cavin2	0.0357282	0.974966
Gm5253	1.75746	0.442191	1.81374	0.2438	0.807385	NA	Gm5253		NS		0.442191	NA
Nabp1	1436.69	-0.158097	0.108618	-1.45554	0.145521	0.649937	Nabp1	Nabp1	NS	Nabp1	-0.158097	0.649937
Gm17767	68.7236	-0.057787	0.339112	-0.170407	0.86469	0.978442	Gm17767		NS		-0.057787	0.978442
Gm31636	0.319332	-0.227068	3.4972	-0.0649286	0.948231	NA	Gm31636		NS		-0.227068	NA
Myo1b	1700.44	0.123991	0.154094	0.804643	0.421026	0.854749	Myo1b	Myo1b	NS	Myo1b	0.123991	0.854749
Gm33795	12.6627	-0.0527041	0.563144	-0.093589	0.925436	0.992275	Gm33795		NS		-0.0527041	0.992275
Gm8419	0.175199	0.859089	3.51281	0.244559	0.806798	NA	Gm8419		NS		0.859089	NA
Gm8420	0.813864	0.585916	3.05639	0.191702	0.847976	NA	Gm8420		NS		0.585916	NA
Stat4	15.3368	0.86184	0.599974	1.43646	0.15087	0.658845	Stat4	Stat4	NS	Stat4	0.86184	0.658845
Gm3940	1.27484	1.29746	2.31785	0.55977	0.575636	NA	Gm3940		FC		1.29746	NA
Gm31812	35.2173	0.41967	0.431187	0.97329	0.330409	0.812705	Gm31812		NS		0.41967	0.812705
Stat1	2842.05	0.773636	0.157257	4.91957	8.67355855878972e-07	6.48406411785132e-05	Stat1	Stat1	P	Stat1	0.773636	6.48406411785132e-05
Gm18301	2.67452	4.5887	1.81634	2.52634	0.0115259	NA	Gm18301		FC		4.5887	NA
Gls	35110.7	-0.0688472	0.0781846	-0.880572	0.378549	0.83759	Gls	Gls	NS	Gls	-0.0688472	0.83759
Gm31867	5.19692	-0.760845	1.01508	-0.749541	0.453531	NA	Gm31867		NS		-0.760845	NA
Gm5975	0	NA	NA	NA	NA	NA	Gm5975		NS		NA	NA
Gm31955	6.55175	0.563899	0.795939	0.70847	0.478654	NA	Gm31955		NS		0.563899	NA
Gm23460	0	NA	NA	NA	NA	NA	Gm23460		NS		NA	NA
Nab1	3462.19	-0.113639	0.0731047	-1.55446	0.120074	0.606943	Nab1	Nab1	NS	Nab1	-0.113639	0.606943
Gm5976	6.70464	1.66083	0.89075	1.86453	0.0622478	NA	Gm5976		FC		1.66083	NA
Gm53065	64.9043	0.351957	0.245554	1.43332	0.151768	0.660748	Gm53065		NS		0.351957	0.660748
Rps27a-ps1	5.49708	0.000354355	1.06156	0.000333805	0.999734	NA	Rps27a-ps1	Rps27a-ps1	NS	Rps27a-ps1	0.000354355	NA
Gm28178	2.72185	-0.174372	1.12672	-0.15476	0.87701	NA	Gm28178		NS		-0.174372	NA
Gm5527	2.47946	-0.268058	1.44315	-0.185746	0.852644	NA	Gm5527		NS		-0.268058	NA
Nemp2	833.52	0.133335	0.0861925	1.54694	0.121878	0.609703	Nemp2	Nemp2	NS	Nemp2	0.133335	0.609703
Mfsd6	9973.15	-0.0920901	0.0506312	-1.81884	0.0689359	0.487003	Mfsd6	Mfsd6	NS	Mfsd6	-0.0920901	0.487003
Inpp1	2641.26	-0.0304214	0.0759715	-0.400432	0.688839	0.942009	Inpp1	Inpp1	NS	Inpp1	-0.0304214	0.942009
Hibch	1630.29	-0.0359362	0.100358	-0.35808	0.720284	0.949464	Hibch	Hibch	NS	Hibch	-0.0359362	0.949464
Gm16107	0.576278	0.986052	2.76009	0.357254	0.720902	NA	Gm16107		NS		0.986052	NA
1700019D03Rik	673.043	-0.092735	0.15933	-0.582032	0.560545	0.906924	1700019D03Rik		NS		-0.092735	0.906924
Mstn	7.96001	-0.532022	0.889261	-0.598274	0.549657	NA	Mstn	Mstn	NS	Mstn	-0.532022	NA
Gm24349	0	NA	NA	NA	NA	NA	Gm24349		NS		NA	NA
1700019A02Rik	91.6699	0.0358145	0.246484	0.145301	0.884473	0.983166	1700019A02Rik		NS		0.0358145	0.983166
Pms1	573.222	-0.00146008	0.0974107	-0.0149889	0.988041	0.999025	Pms1	Pms1	NS	Pms1	-0.00146008	0.999025
Ormdl1	555.488	-0.0510804	0.147786	-0.345637	0.729616	0.951744	Ormdl1	Ormdl1	NS	Ormdl1	-0.0510804	0.951744
Osgepl1	1150.82	0.0461122	0.107636	0.42841	0.668352	0.937248	Osgepl1	Osgepl1	NS	Osgepl1	0.0461122	0.937248
Gm18800	39.8176	-0.140339	0.319169	-0.439702	0.660153	0.935074	Gm18800		NS		-0.140339	0.935074
Asnsd1	1493.24	-0.119338	0.0958253	-1.24537	0.212994	0.729749	Asnsd1	Asnsd1	NS	Asnsd1	-0.119338	0.729749
Asdurf	359.975	-0.199694	0.146174	-1.36614	0.171896	0.687432	Asdurf	Asdurf	NS	Asdurf	-0.199694	0.687432
Gm6801	0	NA	NA	NA	NA	NA	Gm6801		NS		NA	NA
Gm53553	10.2668	-0.167022	0.604596	-0.276254	0.782353	NA	Gm53553		NS		-0.167022	NA
Dnah7a	283.52	-0.374162	0.20073	-1.864	0.0623212	0.465882	Dnah7a	Dnah7a	NS	Dnah7a	-0.374162	0.465882
Gm32311	391.61	-0.0137432	0.145714	-0.094316	0.924858	0.992275	Gm32311		NS		-0.0137432	0.992275
Stk17b	465.83	-0.00784552	0.129615	-0.0605293	0.951734	0.994875	Stk17b	Stk17b	NS	Stk17b	-0.00784552	0.994875
Hecw2	3935.49	-0.0486948	0.0839474	-0.580063	0.561872	0.907572	Hecw2	Hecw2	NS	Hecw2	-0.0486948	0.907572
Mir7681	0.0875995	0.109124	3.53381	0.03088	0.975365	NA	Mir7681	Mir7681	NS	Mir7681	0.109124	NA
Gm24251	0	NA	NA	NA	NA	NA	Gm24251		NS		NA	NA
Gm51622	2.95683	-1.1853	1.40121	-0.845912	0.397602	NA	Gm51622		FC		-1.1853	NA
Gm25829	0.907182	-1.27904	2.49266	-0.513123	0.607865	NA	Gm25829		FC		-1.27904	NA
Ccdc150	199.086	-0.096515	0.224864	-0.429215	0.667767	0.937112	Ccdc150	Ccdc150	NS	Ccdc150	-0.096515	0.937112
Gtf3c3	3425.9	-0.0340962	0.0664316	-0.513253	0.607774	0.921227	Gtf3c3	Gtf3c3	NS	Gtf3c3	-0.0340962	0.921227
Gm34066	3.09795	-0.95435	1.07288	-0.889518	0.373725	NA	Gm34066		NS		-0.95435	NA
Pgap1	2741.75	-0.256936	0.0951925	-2.69912	0.00695228	0.133745	Pgap1	Pgap1	NS	Pgap1	-0.256936	0.133745
Gm51623	206.819	-0.356323	0.164208	-2.16995	0.0300104	0.328147	Gm51623		NS		-0.356323	0.328147
Gm19637	0.575663	2.34665	2.65084	0.88525	0.376022	NA	Gm19637		FC		2.34665	NA
Ankrd44	1673.76	-0.0903971	0.115819	-0.780506	0.435093	0.86011	Ankrd44	Ankrd44	NS	Ankrd44	-0.0903971	0.86011
4930444A19Rik	312.826	0.0464856	0.159217	0.291963	0.770315	0.959876	4930444A19Rik		NS		0.0464856	0.959876
Sf3b1	23261	0.0274947	0.0537976	0.511077	0.609297	0.921997	Sf3b1	Sf3b1	NS	Sf3b1	0.0274947	0.921997
Coq10b	1371.24	0.033897	0.109228	0.310333	0.756308	0.955709	Coq10b	Coq10b	NS	Coq10b	0.033897	0.955709
Gm17971	26.1754	-0.460369	0.378495	-1.21631	0.223865	0.738909	Gm17971		NS		-0.460369	0.738909
Hspd1	9614.66	-0.15818	0.0878762	-1.80003	0.0718562	0.494192	Hspd1	Hspd1	NS	Hspd1	-0.15818	0.494192
Hspe1	1801.2	-0.119653	0.106936	-1.11892	0.263175	0.771595	Hspe1	Hspe1	NS	Hspe1	-0.119653	0.771595
Gm5147	3.69837	0.256114	1.18495	0.216139	0.828879	NA	Gm5147		NS		0.256114	NA
Gm16581	50.768	0.0559653	0.270297	0.207051	0.83597	0.973314	Gm16581		NS		0.0559653	0.973314
Mob4	6118.46	-0.0851996	0.074857	-1.13817	0.255052	0.765916	Mob4	Mob4	NS	Mob4	-0.0851996	0.765916
Gm6822	13.5376	0.647431	0.617551	1.04838	0.294462	0.792005	Gm6822		NS		0.647431	0.792005
Rftn2	2745.09	-0.181619	0.0677433	-2.68099	0.00734051	0.138007	Rftn2	Rftn2	NS	Rftn2	-0.181619	0.138007
Gm10561	559.558	-0.199946	0.124149	-1.61052	0.107284	0.583505	Gm10561		NS		-0.199946	0.583505
Mars2	662.707	-0.0577568	0.0885204	-0.652469	0.514099	0.890583	Mars2	Mars2	NS	Mars2	-0.0577568	0.890583
Boll	1477.47	-0.0118317	0.0858458	-0.137825	0.890379	0.983806	Boll	Boll	NS	Boll	-0.0118317	0.983806
Gm8292	822.692	-0.112061	0.103986	-1.07766	0.281187	0.78466	Gm8292		NS		-0.112061	0.78466
Btf3-ps17	0.122286	0.580802	3.52323	0.164849	0.869063	NA	Btf3-ps17	Btf3-ps17	NS	Btf3-ps17	0.580802	NA
Gm8531	38.5908	0.0180556	0.422568	0.0427283	0.965918	0.996636	Gm8531		NS		0.0180556	0.996636
Plcl1	8341.15	0.0434764	0.126331	0.344147	0.730736	0.951744	Plcl1	Plcl1	NS	Plcl1	0.0434764	0.951744
Gm6644	130.17	0.024871	0.233847	0.106356	0.9153	0.989599	Gm6644		NS		0.024871	0.989599
Gm39642	44.6045	0.265313	0.35703	0.743112	0.457414	0.869971	Gm39642		NS		0.265313	0.869971
Gm32949	6.52944	-0.173737	1.01227	-0.171631	0.863727	NA	Gm32949		NS		-0.173737	NA
9130227L01Rik	7.00828	-0.824178	0.83337	-0.988971	0.322678	NA	9130227L01Rik		NS		-0.824178	NA
1700003I22Rik	0	NA	NA	NA	NA	NA	1700003I22Rik		NS		NA	NA
Gm53554	5.54156	-0.0103998	1.03613	-0.0100372	0.991992	NA	Gm53554		NS		-0.0103998	NA
Hsfy2	0	NA	NA	NA	NA	NA	Hsfy2	Hsfy2	NS	Hsfy2	NA	NA
Satb2	625.011	0.309103	0.549173	0.562853	0.573535	0.908957	Satb2	Satb2	NS	Satb2	0.309103	0.908957
Gm51624	25.4846	0.15617	0.566846	0.275506	0.782927	0.963665	Gm51624		NS		0.15617	0.963665
9130024F11Rik	139.932	0.456355	0.627557	0.727193	0.467108	0.872637	9130024F11Rik		NS		0.456355	0.872637
Gm38484	45.5788	0.709149	0.459627	1.54288	0.12286	0.611766	Gm38484		NS		0.709149	0.611766
1700126A01Rik	0	NA	NA	NA	NA	NA	1700126A01Rik		NS		NA	NA
BC055402	92.0744	-0.0200244	0.266107	-0.0752497	0.940016	0.993495	BC055402	BC055402	NS	BC055402	-0.0200244	0.993495
Gm5254	0	NA	NA	NA	NA	NA	Gm5254		NS		NA	NA
4930558J18Rik	2.38508	0.177451	1.48626	0.119395	0.904963	NA	4930558J18Rik		NS		0.177451	NA
1700066M21Rik	2835.9	-0.1263	0.0769495	-1.64133	0.100728	0.568197	1700066M21Rik		NS		-0.1263	0.568197
Tyw5	993.418	-0.0843704	0.0850535	-0.991969	0.321212	0.805583	Tyw5	Tyw5	NS	Tyw5	-0.0843704	0.805583
Maip1	1350.25	-0.0444964	0.0747513	-0.595259	0.55167	0.904303	Maip1	Maip1	NS	Maip1	-0.0444964	0.904303
Gm22371	0	NA	NA	NA	NA	NA	Gm22371		NS		NA	NA
Gm53555	2.59512	-2.28093	1.59241	-1.43238	0.152035	NA	Gm53555		FC		-2.28093	NA
Gm8581	0	NA	NA	NA	NA	NA	Gm8581		NS		NA	NA
Gm17929	0	NA	NA	NA	NA	NA	Gm17929		NS		NA	NA
LOC115487664	0	NA	NA	NA	NA	NA	LOC115487664	LOC115487664	NS	LOC115487664	NA	NA
Spats2l	1179.18	-0.0947252	0.130302	-0.726966	0.467247	0.872637	Spats2l	Spats2l	NS	Spats2l	-0.0947252	0.872637
LOC115487684	0	NA	NA	NA	NA	NA	LOC115487684	LOC115487684	NS	LOC115487684	NA	NA
Kctd18	1275.97	0.0853539	0.0815177	1.04706	0.295072	0.792098	Kctd18	Kctd18	NS	Kctd18	0.0853539	0.792098
Sgo2a	113.636	0.0404019	0.205703	0.196408	0.84429	0.974316	Sgo2a	Sgo2a	NS	Sgo2a	0.0404019	0.974316
Aox1	1708.05	0.258737	0.191169	1.35345	0.175913	0.692897	Aox1	Aox1	NS	Aox1	0.258737	0.692897
Aox3	329.207	0.241036	0.476601	0.505739	0.61304	0.923261	Aox3	Aox3	NS	Aox3	0.241036	0.923261
Gm39643	74.0277	0.439176	0.415666	1.05656	0.290713	0.788571	Gm39643		NS		0.439176	0.788571
Gm24548	0	NA	NA	NA	NA	NA	Gm24548		NS		NA	NA
Aox4	68.0458	-0.347015	0.259031	-1.33967	0.180354	0.697533	Aox4	Aox4	NS	Aox4	-0.347015	0.697533
Aox2	14.5137	0.434976	0.508684	0.8551	0.392496	0.843486	Aox2	Aox2	NS	Aox2	0.434976	0.843486
Gm15759	1.84327	-0.302975	1.68616	-0.179683	0.857401	NA	Gm15759		NS		-0.302975	NA
Gm6860	43.9609	0.135726	0.28417	0.477623	0.632919	0.927988	Gm6860		NS		0.135726	0.927988
Gm53481	481.287	-0.164917	0.133108	-1.23898	0.215354	0.730564	Gm53481		NS		-0.164917	0.730564
Bzw1	13984.6	-0.12045	0.0643282	-1.87243	0.0611478	0.462195	Bzw1	Bzw1	NS	Bzw1	-0.12045	0.462195
Clk1	9681.66	-0.122426	0.082555	-1.48296	0.138084	0.639596	Clk1	Clk1	NS	Clk1	-0.122426	0.639596
Ppil3	1018.47	-0.110309	0.0892002	-1.23665	0.216218	0.731417	Ppil3	Ppil3	NS	Ppil3	-0.110309	0.731417
Nif3l1	1640.45	-0.134215	0.0806435	-1.66429	0.0960536	0.557191	Nif3l1	Nif3l1	NS	Nif3l1	-0.134215	0.557191
Orc2	3383.92	-0.13008	0.0750154	-1.73404	0.0829104	0.526534	Orc2	Orc2	NS	Orc2	-0.13008	0.526534
Gm23966	12.1247	0.41585	0.589269	0.705705	0.480372	0.877409	Gm23966		NS		0.41585	0.877409
Gm15834	11672.4	-0.0870239	0.10363	-0.839752	0.401048	0.84697	Gm15834		NS		-0.0870239	0.84697
Hycc2	12308.3	-0.0853722	0.107003	-0.797852	0.424956	0.856604	Hycc2	Hycc2	NS	Hycc2	-0.0853722	0.856604
Ndufb3	3077.45	-0.145382	0.069754	-2.08421	0.0371413	0.366788	Ndufb3	Ndufb3	NS	Ndufb3	-0.145382	0.366788
Gm18802	0	NA	NA	NA	NA	NA	Gm18802		NS		NA	NA
Cbx3-ps7	106.579	0.0385407	0.197724	0.194922	0.845454	0.974316	Cbx3-ps7	Cbx3-ps7	NS	Cbx3-ps7	0.0385407	0.974316
Gm20257	141.225	0.2429	0.156621	1.55088	0.120931	0.608395	Gm20257		NS		0.2429	0.608395
Flacc1	184.173	-0.209088	0.17992	-1.16212	0.245186	0.757988	Flacc1	Flacc1	NS	Flacc1	-0.209088	0.757988
Cflar	2700.58	0.17175	0.141309	1.21542	0.224208	0.738941	Cflar	Cflar	NS	Cflar	0.17175	0.738941
Gm39646	6.80011	0.234786	0.935771	0.250901	0.801891	NA	Gm39646		NS		0.234786	NA
Casp8	361.674	0.553794	0.202453	2.73542	0.00623	0.125218	Casp8	Casp8	NS	Casp8	0.553794	0.125218
Gm28802	20.5337	0.138023	0.58925	0.234236	0.814802	0.969965	Gm28802		NS		0.138023	0.969965
Trak2	25626.8	-0.101631	0.0727986	-1.39605	0.162699	0.678398	Trak2	Trak2	NS	Trak2	-0.101631	0.678398
Stradb	2101.22	-0.0673372	0.0746212	-0.902388	0.366851	0.832028	Stradb	Stradb	NS	Stradb	-0.0673372	0.832028
C2cd6	19.3817	0.230487	0.40474	0.569468	0.569038	0.908617	C2cd6	C2cd6	NS	C2cd6	0.230487	0.908617
Gm29018	0	NA	NA	NA	NA	NA	Gm29018		NS		NA	NA
Gm25502	0	NA	NA	NA	NA	NA	Gm25502		NS		NA	NA
Tmem237	1924.33	0.0719751	0.301324	0.238862	0.811212	0.969101	Tmem237	Tmem237	NS	Tmem237	0.0719751	0.969101
Mpp4	564.619	-0.00808581	0.135221	-0.0597971	0.952317	0.994875	Mpp4	Mpp4	NS	Mpp4	-0.00808581	0.994875
Gm19125	0	NA	NA	NA	NA	NA	Gm19125		NS		NA	NA
Als2	5395.42	0.048524	0.0692642	0.700563	0.483576	0.87816	Als2	Als2	NS	Als2	0.048524	0.87816
Gm33667	9.79601	0.817021	0.621069	1.31551	0.188339	NA	Gm33667		NS		0.817021	NA
Cdk15	56.4512	0.157921	0.424659	0.371878	0.709984	0.946218	Cdk15	Cdk15	NS	Cdk15	0.157921	0.946218
Gm51625	42.3791	0.494112	0.318196	1.55285	0.120458	0.607573	Gm51625		NS		0.494112	0.607573
Gm33724	1.48848	1.7815	2.28593	0.779332	0.435784	NA	Gm33724		FC		1.7815	NA
Gm33774	0.283223	-0.977033	3.51829	-0.277701	0.781242	NA	Gm33774		NS		-0.977033	NA
Gm53556	20.8035	0.764312	0.518533	1.47399	0.140484	0.642326	Gm53556		NS		0.764312	0.642326
Fzd7	935.585	0.0263225	0.226236	0.11635	0.907376	0.988332	Fzd7	Fzd7	NS	Fzd7	0.0263225	0.988332
Gm973	1963.05	-0.140412	0.115562	-1.21504	0.22435	0.73925	Gm973		NS		-0.140412	0.73925
Gm28411	181.82	-0.301833	0.217615	-1.38701	0.165439	0.681214	Gm28411		NS		-0.301833	0.681214
Gm39648	305.307	0.00175004	0.233976	0.00747958	0.994032	0.999382	Gm39648		NS		0.00175004	0.999382
Gm33833	41.9336	-0.0758909	0.287742	-0.263746	0.791975	0.966229	Gm33833		NS		-0.0758909	0.966229
Sumo1	3718.67	-0.0772404	0.0646288	-1.19514	0.232033	0.745305	Sumo1	Sumo1	NS	Sumo1	-0.0772404	0.745305
Nop58	2418.59	-0.0231144	0.0860505	-0.268615	0.788226	0.96537	Nop58	Nop58	NS	Nop58	-0.0231144	0.96537
Snord70	2.75633	0.176332	1.10647	0.159365	0.873382	NA	Snord70	Snord70	NS	Snord70	0.176332	NA
Gm26293	3.4967	1.18958	1.39134	0.854983	0.392561	NA	Gm26293		FC		1.18958	NA
Gm26287	7.02951	1.12193	0.862033	1.30149	0.19309	NA	Gm26287		FC		1.12193	NA
Snord11	0.535281	-1.98607	2.77954	-0.714534	0.474897	NA	Snord11	Snord11	FC	Snord11	-1.98607	NA
Bmpr2	18195.5	0.11356	0.0856951	1.32517	0.185115	0.703557	Bmpr2	Bmpr2	NS	Bmpr2	0.11356	0.703557
Fam117b	6324.74	0.0143566	0.0689984	0.208072	0.835173	0.973197	Fam117b	Fam117b	NS	Fam117b	0.0143566	0.973197
Gm18829	2.09584	-1.56431	1.81047	-0.864031	0.387571	NA	Gm18829		FC		-1.56431	NA
Ica1l	2963.73	-0.0140554	0.103068	-0.13637	0.891528	0.983806	Ica1l	Ica1l	NS	Ica1l	-0.0140554	0.983806
Wdr12	2690.61	-0.118442	0.0735403	-1.61057	0.107273	0.583505	Wdr12	Wdr12	NS	Wdr12	-0.118442	0.583505
Carf	2035.99	-0.0121994	0.0877666	-0.138998	0.889451	0.983806	Carf	Carf	NS	Carf	-0.0121994	0.983806
Gm15464	0.692253	-0.835632	2.62111	-0.318809	0.749872	NA	Gm15464		NS		-0.835632	NA
Nbeal1	2763.72	-0.0673121	0.093623	-0.718969	0.47216	0.87432	Nbeal1	Nbeal1	NS	Nbeal1	-0.0673121	0.87432
Gm29332	0.544598	0.70797	2.84279	0.24904	0.80333	NA	Gm29332		NS		0.70797	NA
Cyp20a1	1575.08	-0.00985128	0.092811	-0.106143	0.915469	0.989599	Cyp20a1	Cyp20a1	NS	Cyp20a1	-0.00985128	0.989599
Abi2	19450.7	0.0182809	0.090649	0.201667	0.840177	0.973633	Abi2	Abi2	NS	Abi2	0.0182809	0.973633
Raph1	20582.9	0.0275035	0.0820862	0.335056	0.737583	0.952297	Raph1	Raph1	NS	Raph1	0.0275035	0.952297
Gm11575	3.69985	0.359219	0.9921	0.362079	0.717293	NA	Gm11575		NS		0.359219	NA
Gm11578	280.446	-0.0923207	0.155966	-0.591928	0.553899	0.905007	Gm11578		NS		-0.0923207	0.905007
Gm38388	3.6735	-0.344967	1.57309	-0.219292	0.826422	NA	Gm38388		NS		-0.344967	NA
Gm51626	4.23024	-0.47749	1.47444	-0.323845	0.746055	NA	Gm51626		NS		-0.47749	NA
Eif4a-ps4	6671.01	-0.0492599	0.0664199	-0.741644	0.458303	0.870478	Eif4a-ps4	Eif4a-ps4	NS	Eif4a-ps4	-0.0492599	0.870478
Cd28	16.2045	1.58848	0.580796	2.73501	0.0062378	0.125218	Cd28	Cd28	FC	Cd28	1.58848	0.125218
2310016D23Rik	2.33385	-3.34151	1.81087	-1.84525	0.0650005	NA	2310016D23Rik		FC		-3.34151	NA
Gm11609	0	NA	NA	NA	NA	NA	Gm11609		NS		NA	NA
Gm11581	15.3621	-0.0643177	0.493376	-0.130362	0.89628	0.985538	Gm11581		NS		-0.0643177	0.985538
Gm38137	45.2435	0.11102	0.326456	0.340075	0.7338	0.95175	Gm38137		NS		0.11102	0.95175
Gm39650	1.86171	0.886334	1.28443	0.690061	0.490156	NA	Gm39650		NS		0.886334	NA
Rpl18-ps1	46.7028	0.31519	0.342257	0.920916	0.357094	0.827293	Rpl18-ps1	Rpl18-ps1	NS	Rpl18-ps1	0.31519	0.827293
Ctla4	3.2401	0.630369	0.980982	0.64259	0.52049	NA	Ctla4	Ctla4	NS	Ctla4	0.630369	NA
Gm34649	1.76926	1.93106	1.93838	0.996224	0.319141	NA	Gm34649		FC		1.93106	NA
Gm11582	0.424103	0.402126	3.48937	0.115243	0.908252	NA	Gm11582		NS		0.402126	NA
Icos	26.3311	0.518398	0.393694	1.31675	0.187921	0.706295	Icos	Icos	NS	Icos	0.518398	0.706295
Rpl17-ps1	0.175199	0.859089	3.51281	0.244559	0.806798	NA	Rpl17-ps1	Rpl17-ps1	NS	Rpl17-ps1	0.859089	NA
Gm11587	5.50264	-0.199772	0.890494	-0.224338	0.822494	NA	Gm11587		NS		-0.199772	NA
9530026F06Rik	0.990541	1.75476	2.0895	0.8398	0.40102	NA	9530026F06Rik		FC		1.75476	NA
Pard3b	843.243	0.255824	0.126829	2.01707	0.0436879	0.397482	Pard3b	Pard3b	NS	Pard3b	0.255824	0.397482
Pard3bos1	52.6044	0.723643	0.389852	1.8562	0.0634253	0.46929	Pard3bos1	Pard3bos1	NS	Pard3bos1	0.723643	0.46929
Pard3bos2	3.66046	-1.13116	0.991984	-1.1403	0.254161	NA	Pard3bos2	Pard3bos2	FC	Pard3bos2	-1.13116	NA
Gm34881	2.8961	1.22401	1.14338	1.07052	0.284387	NA	Gm34881		FC		1.22401	NA
Gm11599	0.122286	0.580802	3.52323	0.164849	0.869063	NA	Gm11599		NS		0.580802	NA
Nrp2	8169.8	0.00261414	0.0941162	0.0277756	0.977841	0.997516	Nrp2	Nrp2	NS	Nrp2	0.00261414	0.997516
Gm29083	187.492	-0.239595	0.207503	-1.15466	0.248231	0.761813	Gm29083		NS		-0.239595	0.761813
4930487H11Rik	104.936	0.186128	0.264539	0.703594	0.481685	0.877475	4930487H11Rik		NS		0.186128	0.877475
Gm4208	28.2574	0.212786	0.340149	0.625566	0.5316	0.897513	Gm4208		NS		0.212786	0.897513
Gm35120	7.82216	-0.140813	0.780815	-0.180342	0.856884	NA	Gm35120		NS		-0.140813	NA
Gm39652	5.43799	0.912635	1.17677	0.775541	0.43802	NA	Gm39652		NS		0.912635	NA
Gm35252	16.4112	0.0123077	0.431697	0.0285101	0.977255	0.997513	Gm35252		NS		0.0123077	0.997513
Gm38513	3.34474	2.46783	1.16241	2.12303	0.0337516	NA	Gm38513		FC		2.46783	NA
Gm44468	0	NA	NA	NA	NA	NA	Gm44468		NS		NA	NA
Gm24942	0	NA	NA	NA	NA	NA	Gm24942		NS		NA	NA
Ino80d	3573.89	0.0711882	0.0868253	0.819902	0.412272	0.850639	Ino80d	Ino80d	NS	Ino80d	0.0711882	0.850639
Rps27-ps1	1.28846	0.533974	1.76919	0.301819	0.76279	NA	Rps27-ps1	Rps27-ps1	NS	Rps27-ps1	0.533974	NA
Ino80dos	7571.24	-0.0616125	0.0538864	-1.14338	0.252882	0.76481	Ino80dos	Ino80dos	NS	Ino80dos	-0.0616125	0.76481
Ndufs1	10910.7	-0.0994184	0.0682864	-1.4559	0.145419	0.649795	Ndufs1	Ndufs1	NS	Ndufs1	-0.0994184	0.649795
Eef1b2	6065.81	-0.0264553	0.0608826	-0.43453	0.663904	0.936756	Eef1b2	Eef1b2	NS	Eef1b2	-0.0264553	0.936756
Gm26457	9.35395	-0.13723	0.663597	-0.206798	0.836168	NA	Gm26457		NS		-0.13723	NA
Snora41	20.475	0.538674	0.487681	1.10456	0.26935	0.775314	Snora41	Snora41	NS	Snora41	0.538674	0.775314
Cmklr2	75.485	-0.193406	0.222456	-0.86941	0.384623	0.839672	Cmklr2	Cmklr2	NS	Cmklr2	-0.193406	0.839672
Zdbf2	1403.73	-0.300116	0.159706	-1.87918	0.0602203	0.459458	Zdbf2	Zdbf2	NS	Zdbf2	-0.300116	0.459458
1700039I01Rik	1.56255	-1.60451	1.63834	-0.97935	0.327407	NA	1700039I01Rik		FC		-1.60451	NA
Gm11608	2	-0.955879	1.64341	-0.581645	0.560806	NA	Gm11608		NS		-0.955879	NA
Gm23448	1.45631	-2.55524	2.28408	-1.11871	0.263262	NA	Gm23448		FC		-2.55524	NA
Gm11606	0	NA	NA	NA	NA	NA	Gm11606		NS		NA	NA
Gm11605	162.884	-0.226693	0.180127	-1.25852	0.208205	0.725551	Gm11605		NS		-0.226693	0.725551
Gm35393	1.3928	0.800174	1.95366	0.409577	0.682116	NA	Gm35393		NS		0.800174	NA
Adam23	14422.9	0.0206217	0.0854349	0.241374	0.809265	0.969101	Adam23	Adam23	NS	Adam23	0.0206217	0.969101
Gm22281	18.2104	-0.538017	0.49586	-1.08502	0.277914	0.781161	Gm22281		NS		-0.538017	0.781161
Gm39653	11.9058	-0.366783	0.772958	-0.474519	0.63513	0.927988	Gm39653		NS		-0.366783	0.927988
Dytn	84.0421	-0.179579	0.280754	-0.63963	0.522413	0.893764	Dytn	Dytn	NS	Dytn	-0.179579	0.893764
Mdh1b	236.554	-0.269413	0.235098	-1.14596	0.251811	0.764347	Mdh1b	Mdh1b	NS	Mdh1b	-0.269413	0.764347
Fastkd2	1686.3	-0.126418	0.0849773	-1.48767	0.136839	0.637695	Fastkd2	Fastkd2	NS	Fastkd2	-0.126418	0.637695
4933402D24Rik	263.243	-0.0318724	0.130994	-0.243311	0.807765	0.969101	4933402D24Rik		NS		-0.0318724	0.969101
Gm13751	0.503196	-2.81305	3.32912	-0.844982	0.398121	NA	Gm13751		FC		-2.81305	NA
Gm13754	6.41995	-0.6061	0.700791	-0.86488	0.387105	NA	Gm13754		NS		-0.6061	NA
Gm13749	8.66572	-1.01761	0.649572	-1.56658	0.117212	NA	Gm13749		FC		-1.01761	NA
Klf7	6345.26	-0.101356	0.0634094	-1.59844	0.109945	0.588704	Klf7	Klf7	NS	Klf7	-0.101356	0.588704
Mir6899	9.69721	-0.539261	0.622365	-0.866471	0.386232	NA	Mir6899	Mir6899	NS	Mir6899	-0.539261	NA
Gm13748	186.885	-0.0534864	0.202121	-0.264625	0.791298	0.966075	Gm13748		NS		-0.0534864	0.966075
Gm35880	63.2432	0.0221285	0.295864	0.0747929	0.940379	0.993495	Gm35880		NS		0.0221285	0.993495
Gm13750	4.84874	-1.72355	1.23352	-1.39726	0.162335	NA	Gm13750		FC		-1.72355	NA
Gm39654	6.89206	0.231198	0.755369	0.306073	0.759549	NA	Gm39654		NS		0.231198	NA
Gm35803	6.26859	0.117627	0.800948	0.146859	0.883243	NA	Gm35803		NS		0.117627	NA
Gm53557	7.52325	-1.69549	0.683882	-2.47921	0.0131672	NA	Gm53557		FC		-1.69549	NA
Gm28980	0.718125	-3.27116	3.45537	-0.946687	0.343798	NA	Gm28980		FC		-3.27116	NA
Gm36148	9.54311	1.00648	0.702094	1.43354	0.151704	NA	Gm36148		FC		1.00648	NA
Creb1	5199.72	-0.0859294	0.064561	-1.33098	0.183195	0.700552	Creb1	Creb1	NS	Creb1	-0.0859294	0.700552
Mettl21a	657.519	-0.0440222	0.0902671	-0.487688	0.625771	0.926107	Mettl21a	Mettl21a	NS	Mettl21a	-0.0440222	0.926107
Gm29152	0.481348	-1.18601	3.48812	-0.340014	0.733846	NA	Gm29152		FC		-1.18601	NA
2810408I11Rik	9.00241	-0.229958	0.646471	-0.355712	0.722056	NA	2810408I11Rik		NS		-0.229958	NA
Ccnyl1	995.397	-0.025473	0.0882525	-0.288638	0.772859	0.960774	Ccnyl1	Ccnyl1	NS	Ccnyl1	-0.025473	0.960774
Fzd5	158.801	0.222282	0.189828	1.17096	0.241613	0.755441	Fzd5	Fzd5	NS	Fzd5	0.222282	0.755441
Plekhm3	4362.23	-0.122097	0.0624658	-1.95461	0.0506286	0.423391	Plekhm3	Plekhm3	NS	Plekhm3	-0.122097	0.423391
Gm18633	0	NA	NA	NA	NA	NA	Gm18633		NS		NA	NA
Gm51628	68.3525	-0.0406035	0.3234	-0.125552	0.900086	0.986465	Gm51628		NS		-0.0406035	0.986465
Rpl31-ps24	0.365778	1.66332	3.47248	0.479	0.631939	NA	Rpl31-ps24	Rpl31-ps24	FC	Rpl31-ps24	1.66332	NA
Gm51627	32.9907	0.0388266	0.393291	0.0987224	0.921359	0.991368	Gm51627		NS		0.0388266	0.991368
Rpl10a-ps1	2313.87	0.0897813	0.0742424	1.2093	0.226548	0.741277	Rpl10a-ps1	Rpl10a-ps1	NS	Rpl10a-ps1	0.0897813	0.741277
Gm24788	0	NA	NA	NA	NA	NA	Gm24788		NS		NA	NA
Akr1cl	5.30214	-1.67518	1.1025	-1.51944	0.128652	NA	Akr1cl	Akr1cl	FC	Akr1cl	-1.67518	NA
Gm8550	0.144133	-1.69837	3.51829	-0.482727	0.62929	NA	Gm8550		FC		-1.69837	NA
Cryge	0.359062	-2.37903	3.49881	-0.679953	0.496534	NA	Cryge	Cryge	FC	Cryge	-2.37903	NA
Crygd	0.759526	0.0678529	2.62595	0.0258393	0.979386	NA	Crygd	Crygd	NS	Crygd	0.0678529	NA
Crygc	0.278178	1.17982	3.50151	0.336946	0.736158	NA	Crygc	Crygc	FC	Crygc	1.17982	NA
Crygb	0.175199	0.859089	3.51281	0.244559	0.806798	NA	Crygb	Crygb	NS	Crygb	0.859089	NA
Gm7329	87.4349	0.118102	0.261097	0.452329	0.651032	0.93259	Gm7329		NS		0.118102	0.93259
Cryga	11.3036	-0.145022	0.533776	-0.271691	0.78586	0.965017	Cryga	Cryga	NS	Cryga	-0.145022	0.965017
D630023F18Rik	488.701	-0.261883	0.16587	-1.57885	0.114371	0.596736	D630023F18Rik		NS		-0.261883	0.596736
Gm36358	122.378	-0.0887458	0.252718	-0.351165	0.725464	0.95079	Gm36358		NS		-0.0887458	0.95079
Idh1	3422.67	0.0211237	0.124287	0.169959	0.865042	0.978449	Idh1	Idh1	NS	Idh1	0.0211237	0.978449
Pikfyve	5905.59	0.0174786	0.0633168	0.27605	0.782509	0.963433	Pikfyve	Pikfyve	NS	Pikfyve	0.0174786	0.963433
Pth2r	49.9957	-0.192209	0.376567	-0.510426	0.609753	0.922044	Pth2r	Pth2r	NS	Pth2r	-0.192209	0.922044
Gm28926	0	NA	NA	NA	NA	NA	Gm28926		NS		NA	NA
Gm28923	0	NA	NA	NA	NA	NA	Gm28923		NS		NA	NA
LOC115487656	0	NA	NA	NA	NA	NA	LOC115487656	LOC115487656	NS	LOC115487656	NA	NA
Gm5255	0	NA	NA	NA	NA	NA	Gm5255		NS		NA	NA
Gm8805	0.836387	-1.20615	2.4685	-0.488616	0.625114	NA	Gm8805		FC		-1.20615	NA
Crygf	0.274461	1.17982	3.50151	0.336946	0.736158	NA	Crygf	Crygf	FC	Crygf	1.17982	NA
Gm8809	0.240674	-0.712571	3.52316	-0.202253	0.839719	NA	Gm8809		NS		-0.712571	NA
Gm8812	8.64815	0.0167189	0.916752	0.0182371	0.98545	NA	Gm8812		NS		0.0167189	NA
Map2	110373	-0.00256688	0.0837689	-0.0306424	0.975555	0.997453	Map2	Map2	NS	Map2	-0.00256688	0.997453
Gm51629	5.99898	-0.492101	0.979892	-0.502199	0.615527	NA	Gm51629		NS		-0.492101	NA
Gm24729	0.122286	0.580802	3.52323	0.164849	0.869063	NA	Gm24729		NS		0.580802	NA
Gm18034	1.11487	-0.855183	2.4229	-0.352959	0.724119	NA	Gm18034		NS		-0.855183	NA
Gm25411	10.9207	0.177938	0.621885	0.286127	0.774781	0.960978	Gm25411		NS		0.177938	0.960978
Unc80	31856.9	-0.0663391	0.0985527	-0.673134	0.500862	0.885159	Unc80	Unc80	NS	Unc80	-0.0663391	0.885159
Gm39655	613.96	-0.190034	0.150505	-1.26264	0.206718	0.725326	Gm39655		NS		-0.190034	0.725326
Rpe	2444.03	-0.0770804	0.0846771	-0.910287	0.362671	0.830286	Rpe	Rpe	NS	Rpe	-0.0770804	0.830286
Kansl1l	4375.46	0.136377	0.0842244	1.61921	0.105401	0.580062	Kansl1l	Kansl1l	NS	Kansl1l	0.136377	0.580062
Gm46093	304.073	0.496451	0.136259	3.64345	0.00026901	0.0112578	Gm46093		P		0.496451	0.0112578
Gm15789	37.7041	0.697173	0.309688	2.25121	0.0243721	0.291551	Gm15789		NS		0.697173	0.291551
Acadl	2772.95	-0.0259416	0.131178	-0.197759	0.843234	0.973985	Acadl	Acadl	NS	Acadl	-0.0259416	0.973985
Gm15793	10.0958	-0.205793	0.665161	-0.309388	0.757026	NA	Gm15793		NS		-0.205793	NA
Gm27934	0	NA	NA	NA	NA	NA	Gm27934		NS		NA	NA
Gm25832	0.151774	-1.43391	3.52316	-0.406995	0.684012	NA	Gm25832		FC		-1.43391	NA
Myl1	77.0731	0.297117	0.35083	0.846899	0.397052	0.84507	Myl1	Myl1	NS	Myl1	0.297117	0.84507
Rpl31-ps14	3.3174	-0.00583509	0.971642	-0.00600539	0.995208	NA	Rpl31-ps14	Rpl31-ps14	NS	Rpl31-ps14	-0.00583509	NA
Gm15826	1.60371	0.684386	1.87507	0.364991	0.715118	NA	Gm15826		NS		0.684386	NA
Lancl1	9500.94	-0.120468	0.0658655	-1.82901	0.0673983	0.483412	Lancl1	Lancl1	NS	Lancl1	-0.120468	0.483412
LOC115487097	508.383	0.0645568	0.14685	0.43961	0.66022	0.935116	LOC115487097	LOC115487097	NS	LOC115487097	0.0645568	0.935116
Cps1	44.0604	-0.654064	0.356511	-1.83462	0.0665614	0.479522	Cps1	Cps1	NS	Cps1	-0.654064	0.479522
Gm26342	0	NA	NA	NA	NA	NA	Gm26342		NS		NA	NA
Gm39658	0.987085	-1.45833	2.48752	-0.586259	0.557702	NA	Gm39658		FC		-1.45833	NA
Kif22-ps	0.244572	1.22382	3.50013	0.349651	0.7266	NA	Kif22-ps	Kif22-ps	FC	Kif22-ps	1.22382	NA
Gm15669	0	NA	NA	NA	NA	NA	Gm15669		NS		NA	NA
Erbb4	7043.23	-0.00200244	0.103742	-0.0193021	0.9846	0.998632	Erbb4	Erbb4	NS	Erbb4	-0.00200244	0.998632
Gm25542	0	NA	NA	NA	NA	NA	Gm25542		NS		NA	NA
Gm53558	23.9783	0.24521	0.420152	0.583622	0.559475	0.906596	Gm53558		NS		0.24521	0.906596
Gm51744	55.1519	0.033545	0.255023	0.131537	0.895351	0.985208	Gm51744		NS		0.033545	0.985208
Gm8840	0.578009	-0.434505	3.38505	-0.12836	0.897864	NA	Gm8840		NS		-0.434505	NA
Pced1c-ps	0.453377	1.98762	3.45487	0.575309	0.565082	NA	Pced1c-ps	Pced1c-ps	FC	Pced1c-ps	1.98762	NA
Gm28497	9.95124	0.194868	0.67804	0.287399	0.773807	NA	Gm28497		NS		0.194868	NA
Ikzf2	555.615	0.150646	0.149588	1.00707	0.3139	0.801712	Ikzf2	Ikzf2	NS	Ikzf2	0.150646	0.801712
Gm53559	1.92843	0.103873	1.49026	0.0697011	0.944432	NA	Gm53559		NS		0.103873	NA
Gm29822	0	NA	NA	NA	NA	NA	Gm29822		NS		NA	NA
Spag16	988.61	-0.0190082	0.422549	-0.0449846	0.96412	0.996556	Spag16	Spag16	NS	Spag16	-0.0190082	0.996556
Gm23879	0	NA	NA	NA	NA	NA	Gm23879		NS		NA	NA
Gm17972	0	NA	NA	NA	NA	NA	Gm17972		NS		NA	NA
Gm23422	0.56849	-2.61948	3.48677	-0.751263	0.452495	NA	Gm23422		FC		-2.61948	NA
LOC115487661	0.274461	1.17982	3.50151	0.336946	0.736158	NA	LOC115487661	LOC115487661	FC	LOC115487661	1.17982	NA
Vwc2l	232.518	-0.648928	0.504698	-1.28577	0.198522	0.718268	Vwc2l	Vwc2l	NS	Vwc2l	-0.648928	0.718268
Gm29906	135.262	-0.575698	0.623246	-0.923709	0.355638	0.826417	Gm29906		NS		-0.575698	0.826417
LOC118567750	6.30501	-1.20754	1.45462	-0.83014	0.40646	NA	LOC118567750	LOC118567750	FC	LOC118567750	-1.20754	NA
Gm8859	1.2783	0.0924712	2.35899	0.0391995	0.968731	NA	Gm8859		NS		0.0924712	NA
Gm53490	5.59904	-0.613629	0.955231	-0.642388	0.520621	NA	Gm53490		NS		-0.613629	NA
Bard1	69.5525	-0.0906988	0.299663	-0.302669	0.762142	0.956899	Bard1	Bard1	NS	Bard1	-0.0906988	0.956899
Gm8870	0	NA	NA	NA	NA	NA	Gm8870		NS		NA	NA
Gm53560	7.03889	0.463364	0.723601	0.640358	0.52194	NA	Gm53560		NS		0.463364	NA
Abca12	7.12937	-0.581969	0.70523	-0.825219	0.409247	NA	Abca12	Abca12	NS	Abca12	-0.581969	NA
Gm39659	0	NA	NA	NA	NA	NA	Gm39659		NS		NA	NA
Gm6947	2.10073	0.0580654	1.38834	0.0418236	0.966639	NA	Gm6947		NS		0.0580654	NA
Atic	1756.93	0.0337417	0.0604738	0.557957	0.576874	0.91067	Atic	Atic	NS	Atic	0.0337417	0.91067
Fn1	3885.95	0.0534266	0.185766	0.287601	0.773652	0.960802	Fn1	Fn1	NS	Fn1	0.0534266	0.960802
Apol7d	2.13674	-0.498754	1.44655	-0.344788	0.730254	NA	Apol7d	Apol7d	NS	Apol7d	-0.498754	NA
Gm19003	0	NA	NA	NA	NA	NA	Gm19003		NS		NA	NA
Gm5829	119.608	-0.200214	0.23366	-0.856863	0.391521	0.843331	Gm5829		NS		-0.200214	0.843331
Gm5256	56.5867	0.212943	0.240271	0.886265	0.375475	0.836515	Gm5256		NS		0.212943	0.836515
Gm39660	0.957196	-1.28134	2.4617	-0.520509	0.602709	NA	Gm39660		FC		-1.28134	NA
Gm30160	1.59072	-0.91579	1.65023	-0.554948	0.57893	NA	Gm30160		NS		-0.91579	NA
Gm30308	0	NA	NA	NA	NA	NA	Gm30308		NS		NA	NA
Gm8883	0.266419	-0.505356	3.50766	-0.144072	0.885444	NA	Gm8883		NS		-0.505356	NA
Gm28818	1.93021	0.274847	1.85356	0.14828	0.882121	NA	Gm28818		NS		0.274847	NA
4933417E11Rik	2.28433	0.698549	1.28155	0.54508	0.585699	NA	4933417E11Rik		NS		0.698549	NA
Gm5528	0.388705	0.137667	3.48446	0.0395089	0.968485	NA	Gm5528		NS		0.137667	NA
Gm8885	0	NA	NA	NA	NA	NA	Gm8885		NS		NA	NA
Gm4319	1.02161	3.16827	2.25797	1.40315	0.160572	NA	Gm4319		FC		3.16827	NA
Mreg	334.713	-0.22479	0.169243	-1.32821	0.18411	0.702054	Mreg	Mreg	NS	Mreg	-0.22479	0.702054
Gm51630	0	NA	NA	NA	NA	NA	Gm51630		NS		NA	NA
Gm25360	0	NA	NA	NA	NA	NA	Gm25360		NS		NA	NA
Gm23472	1.32903	1.07544	1.90105	0.565709	0.571591	NA	Gm23472		FC		1.07544	NA
D230017M19Rik	1015.66	0.0218654	0.111195	0.19664	0.844109	0.97429	D230017M19Rik		NS		0.0218654	0.97429
Gm24497	12.2969	0.232885	0.727933	0.319926	0.749024	0.953431	Gm24497		NS		0.232885	0.953431
Gm25939	4.92593	0.310855	0.938759	0.331134	0.740544	NA	Gm25939		NS		0.310855	NA
Pecr	857.891	0.127279	0.0939405	1.35489	0.175452	0.691952	Pecr	Pecr	NS	Pecr	0.127279	0.691952
Tmem169	1485.57	-0.0278656	0.0958394	-0.290754	0.77124	0.960132	Tmem169	Tmem169	NS	Tmem169	-0.0278656	0.960132
Gm51631	82.2955	-0.190052	0.219187	-0.867076	0.3859	0.840361	Gm51631		NS		-0.190052	0.840361
Xrcc5	1849.06	-0.00791739	0.110757	-0.0714842	0.943012	0.994196	Xrcc5	Xrcc5	NS	Xrcc5	-0.00791739	0.994196
Gm39661	3.08563	-0.0163544	1.18069	-0.0138516	0.988948	NA	Gm39661		NS		-0.0163544	NA
Marchf4	1233.78	0.154579	0.148935	1.03789	0.29932	0.794684	Marchf4	Marchf4	NS	Marchf4	0.154579	0.794684
Gm15843	0.991717	3.15355	2.22639	1.41644	0.156646	NA	Gm15843		FC		3.15355	NA
Smarcal1	4846.98	-0.0148908	0.0767874	-0.193923	0.846236	0.974593	Smarcal1	Smarcal1	NS	Smarcal1	-0.0148908	0.974593
Gm39662	3.3466	0.0660202	1.09543	0.060269	0.951941	NA	Gm39662		NS		0.0660202	NA
Ankar	2.80392	-0.22973	1.21871	-0.188502	0.850483	NA	Ankar	Ankar	NS	Ankar	-0.22973	NA
Gm18035	0	NA	NA	NA	NA	NA	Gm18035		NS		NA	NA
Rpl37a	951.245	-0.063105	0.0765512	-0.82435	0.409741	0.850249	Rpl37a	Rpl37a	NS	Rpl37a	-0.063105	0.850249
Gm51632	5.466	1.35374	0.791505	1.71034	0.0872031	NA	Gm51632		FC		1.35374	NA
Gm39663	6.72791	0.24585	0.705511	0.34847	0.727487	NA	Gm39663		NS		0.24585	NA
Gm30788	10.9025	0.527247	0.629183	0.837987	0.402038	0.847425	Gm30788		NS		0.527247	0.847425
Gm30847	6.69982	1.13332	0.798928	1.41855	0.156032	NA	Gm30847		FC		1.13332	NA
Igfbp2	2278.8	-0.0332035	0.820684	-0.0404583	0.967728	0.996871	Igfbp2	Igfbp2	NS	Igfbp2	-0.0332035	0.996871
Gm53254	61.4039	-0.0203983	0.542563	-0.0375962	0.97001	0.997193	Gm53254		NS		-0.0203983	0.997193
Igfbp5	14756.2	0.598571	0.127237	4.70439	2.54623280018213e-06	0.000172439	Igfbp5	Igfbp5	P	Igfbp5	0.598571	0.000172439
Gm9551	0.122286	0.580802	3.52323	0.164849	0.869063	NA	Gm9551		NS		0.580802	NA
Gm31047	163.508	0.380295	0.181471	2.09563	0.0361153	0.361105	Gm31047		NS		0.380295	0.361105
Gm17846	3.83352	1.38595	1.0692	1.29624	0.194892	NA	Gm17846		FC		1.38595	NA
Gm31137	10.6118	0.630643	0.633061	0.996179	0.319163	NA	Gm31137		NS		0.630643	NA
Tnp1	0.244572	1.22382	3.50013	0.349651	0.7266	NA	Tnp1	Tnp1	FC	Tnp1	1.22382	NA
Teshl	11.5405	1.63489	0.587215	2.78414	0.00536698	0.113242	Teshl	Teshl	FC	Teshl	1.63489	0.113242
Gm53561	1.52679	1.10391	1.92588	0.5732	0.56651	NA	Gm53561		FC		1.10391	NA
Gm31254	0	NA	NA	NA	NA	NA	Gm31254		NS		NA	NA
Gm29185	9.94623	0.342079	0.784689	0.435942	0.662879	NA	Gm29185		NS		0.342079	NA
Gm31344	9.91919	0.906693	0.724674	1.25117	0.210871	NA	Gm31344		NS		0.906693	NA
Pinc	0.706862	-0.941216	3.15622	-0.29821	0.765543	NA	Pinc	Pinc	NS	Pinc	-0.941216	NA
D530049I02Rik	0.34941	-1.52893	3.50534	-0.43617	0.662713	NA	D530049I02Rik		FC		-1.52893	NA
Gm9553	0.144133	-1.69837	3.51829	-0.482727	0.62929	NA	Gm9553		FC		-1.69837	NA
C530043A13Rik	1.18821	-1.11746	1.96294	-0.569276	0.569169	NA	C530043A13Rik		FC		-1.11746	NA
6030407O03Rik	210.678	0.0782028	0.200571	0.389901	0.69661	0.944412	6030407O03Rik		NS		0.0782028	0.944412
Gm29183	56.5024	0.10565	0.366634	0.288162	0.773222	0.960802	Gm29183		NS		0.10565	0.960802
Mir6351	1.11457	0.00982141	2.00645	0.00489492	0.996094	NA	Mir6351	Mir6351	NS	Mir6351	0.00982141	NA
Tns1	4314.14	0.262698	0.188397	1.39439	0.163201	0.678962	Tns1	Tns1	NS	Tns1	0.262698	0.678962
Gm39664	2.3547	4.38227	1.67122	2.6222	0.00873638	NA	Gm39664		FC		4.38227	NA
Gm31637	0.144133	-1.69837	3.51829	-0.482727	0.62929	NA	Gm31637		FC		-1.69837	NA
Rufy4	21.5983	0.68729	0.76295	0.900833	0.367677	0.832028	Rufy4	Rufy4	NS	Rufy4	0.68729	0.832028
Cxcr2	2.78158	-2.0454	1.79693	-1.13828	0.255006	NA	Cxcr2	Cxcr2	FC	Cxcr2	-2.0454	NA
Cxcr1	2.7064	-0.535633	1.21361	-0.441356	0.658955	NA	Cxcr1	Cxcr1	NS	Cxcr1	-0.535633	NA
Mir1928	0	NA	NA	NA	NA	NA	Mir1928	Mir1928	NS	Mir1928	NA	NA
Gm31691	0.350398	1.65711	3.47286	0.477159	0.633249	NA	Gm31691		FC		1.65711	NA
Gm25524	0	NA	NA	NA	NA	NA	Gm25524		NS		NA	NA
Arpc2	19993.3	0.119938	0.073735	1.62661	0.10382	0.575637	Arpc2	Arpc2	NS	Arpc2	0.119938	0.575637
Gpbar1	1.95058	1.50587	1.71711	0.876979	0.380498	NA	Gpbar1	Gpbar1	FC	Gpbar1	1.50587	NA
Aamp	5068.48	-0.134543	0.0585133	-2.29936	0.0214845	0.27009	Aamp	Aamp	NS	Aamp	-0.134543	0.27009
Gm28364	2114.58	-0.161441	0.0733108	-2.20215	0.0276547	0.312743	Gm28364		NS		-0.161441	0.312743
Pnkd	10653.1	-0.141957	0.0473992	-2.99492	0.00274512	0.0712234	Pnkd	Pnkd	NS	Pnkd	-0.141957	0.0712234
Tmbim1	3711.78	-0.195252	0.125819	-1.55184	0.1207	0.607779	Tmbim1	Tmbim1	NS	Tmbim1	-0.195252	0.607779
Catip	479.863	0.0634628	0.249041	0.254829	0.798855	0.96725	Catip	Catip	NS	Catip	0.0634628	0.96725
Slc11a1	424.299	1.95537	0.163822	11.936	7.68730457902405e-33	5.37961845164869e-30	Slc11a1	Slc11a1	FC_P	Slc11a1	1.95537	5.37961845164869e-30
Ctdsp1	1457.11	-0.0749334	0.133028	-0.563292	0.573236	0.908957	Ctdsp1	Ctdsp1	NS	Ctdsp1	-0.0749334	0.908957
Gm53562	1341.98	-0.0763721	0.131437	-0.581055	0.561204	0.907413	Gm53562		NS		-0.0763721	0.907413
Mir26b	0.640426	-2.09811	2.65783	-0.789409	0.429873	NA	Mir26b	Mir26b	FC	Mir26b	-2.09811	NA
Vil1	51.7078	-0.0230683	0.247307	-0.0932783	0.925682	0.992324	Vil1	Vil1	NS	Vil1	-0.0230683	0.992324
Usp37	4374.7	-0.0757907	0.0599598	-1.26403	0.206221	0.724817	Usp37	Usp37	NS	Usp37	-0.0757907	0.724817
Cnot9	1920.45	-0.0614254	0.0657615	-0.934063	0.350271	0.822957	Cnot9	Cnot9	NS	Cnot9	-0.0614254	0.822957
Plcd4	1663.22	-0.00154117	0.135899	-0.0113406	0.990952	0.999382	Plcd4	Plcd4	NS	Plcd4	-0.00154117	0.999382
Zfp142	2395.79	0.0904828	0.0761857	1.18766	0.234967	0.748455	Zfp142	Zfp142	NS	Zfp142	0.0904828	0.748455
Bcs1l	912.661	-0.0413245	0.0928067	-0.445274	0.656121	0.933916	Bcs1l	Bcs1l	NS	Bcs1l	-0.0413245	0.933916
Rnf25	2297.33	0.0481603	0.0815901	0.590271	0.555009	0.905768	Rnf25	Rnf25	NS	Rnf25	0.0481603	0.905768
Stk36	428.06	-0.0839854	0.241788	-0.347351	0.728328	0.951365	Stk36	Stk36	NS	Stk36	-0.0839854	0.951365
Ttll4	2759.37	0.0127659	0.105519	0.120982	0.903705	0.987125	Ttll4	Ttll4	NS	Ttll4	0.0127659	0.987125
Cyp27a1	581.107	-0.186727	0.176652	-1.05703	0.290496	0.788571	Cyp27a1	Cyp27a1	NS	Cyp27a1	-0.186727	0.788571
Prkag3	10.8344	0.105135	0.737808	0.142497	0.886688	0.983329	Prkag3	Prkag3	NS	Prkag3	0.105135	0.983329
Wnt6	9.14757	-0.569468	0.665434	-0.855783	0.392118	NA	Wnt6	Wnt6	NS	Wnt6	-0.569468	NA
Gm29539	0.607096	-3.05091	3.46689	-0.880014	0.378852	NA	Gm29539		FC		-3.05091	NA
Gm32099	21.6916	0.734827	0.483022	1.52131	0.128182	0.621974	Gm32099		NS		0.734827	0.621974
Wnt10a	117.166	-0.249717	0.178206	-1.40128	0.161129	0.676324	Wnt10a	Wnt10a	NS	Wnt10a	-0.249717	0.676324
n-TGgcc3	0	NA	NA	NA	NA	NA	n-TGgcc3	n-TGgcc3	NS	n-TGgcc3	NA	NA
Gm32275	368.627	-0.0683236	0.130674	-0.522856	0.601075	0.918734	Gm32275		NS		-0.0683236	0.918734
Gm53563	39.7786	0.317016	0.302572	1.04774	0.29476	0.792098	Gm53563		NS		0.317016	0.792098
Gm16582	5848.33	-0.00133052	0.0876732	-0.0151759	0.987892	0.998977	Gm16582		NS		-0.00133052	0.998977
Cdk5r2	5756.41	0.00100289	0.0871402	0.0115089	0.990817	0.999382	Cdk5r2	Cdk5r2	NS	Cdk5r2	0.00100289	0.999382
Fev	3.17734	0.714032	0.99869	0.714969	0.474628	NA	Fev	Fev	NS	Fev	0.714032	NA
Cryba2	11.9574	-0.344747	0.559641	-0.616014	0.537885	0.898986	Cryba2	Cryba2	NS	Cryba2	-0.344747	0.898986
Mir375	0	NA	NA	NA	NA	NA	Mir375	Mir375	NS	Mir375	NA	NA
Cfap65	1918.56	0.230644	0.330564	0.697727	0.485348	0.878567	Cfap65	Cfap65	NS	Cfap65	0.230644	0.878567
Ihh	10.4923	-0.746643	0.577742	-1.29235	0.196237	NA	Ihh	Ihh	NS	Ihh	-0.746643	NA
Nhej1	169.326	-0.0489447	0.168999	-0.289616	0.77211	0.960534	Nhej1	Nhej1	NS	Nhej1	-0.0489447	0.960534
Slc23a3	14.5492	-0.408161	0.474927	-0.859418	0.39011	0.842834	Slc23a3	Slc23a3	NS	Slc23a3	-0.408161	0.842834
Cnppd1	1415.75	-0.00919721	0.083333	-0.110367	0.912118	0.988882	Cnppd1	Cnppd1	NS	Cnppd1	-0.00919721	0.988882
Retreg2	7374.51	-0.059001	0.0528578	-1.11622	0.264327	0.77203	Retreg2	Retreg2	NS	Retreg2	-0.059001	0.77203
Zfand2b	537.215	0.028883	0.123275	0.234297	0.814754	0.969965	Zfand2b	Zfand2b	NS	Zfand2b	0.028883	0.969965
Abcb6	957.692	0.114602	0.100385	1.14163	0.253608	0.765085	Abcb6	Abcb6	NS	Abcb6	0.114602	0.765085
Atg9a	5465.68	-0.108265	0.0659379	-1.64193	0.100605	0.568083	Atg9a	Atg9a	NS	Atg9a	-0.108265	0.568083
Ankzf1	1737.79	0.177485	0.0780788	2.27315	0.0230173	0.281415	Ankzf1	Ankzf1	NS	Ankzf1	0.177485	0.281415
Glb1l	1543.27	0.241935	0.0867544	2.78873	0.00529145	0.112246	Glb1l	Glb1l	NS	Glb1l	0.241935	0.112246
Stk16	7342.75	-0.0729234	0.0579374	-1.25866	0.208154	0.725551	Stk16	Stk16	NS	Stk16	-0.0729234	0.725551
Tuba4a	23098.2	-0.102505	0.0517214	-1.98186	0.0474944	0.413649	Tuba4a	Tuba4a	NS	Tuba4a	-0.102505	0.413649
A630095N17Rik	25.7818	-0.462586	0.355019	-1.30299	0.192578	0.711798	A630095N17Rik		NS		-0.462586	0.711798
Dnajb2	4591.8	-0.359689	0.123508	-2.91227	0.00358814	0.0861736	Dnajb2	Dnajb2	NS	Dnajb2	-0.359689	0.0861736
Ptprn	19039.9	0.0419704	0.0808169	0.519327	0.603533	0.919903	Ptprn	Ptprn	NS	Ptprn	0.0419704	0.919903
Resp18	823.632	-0.643123	0.175219	-3.6704	0.000242174	0.0103937	Resp18	Resp18	P	Resp18	-0.643123	0.0103937
Dnpep	892.569	-0.010991	0.0858078	-0.128088	0.898079	0.986149	Dnpep	Dnpep	NS	Dnpep	-0.010991	0.986149
Des	93.4089	0.192983	0.285671	0.675543	0.499331	0.884178	Des	Des	NS	Des	0.192983	0.884178
Gm15179	3.47307	0.147059	1.31041	0.112224	0.910646	NA	Gm15179		NS		0.147059	NA
Speg	6826.28	0.157583	0.0969446	1.6255	0.104057	0.576252	Speg	Speg	NS	Speg	0.157583	0.576252
Gmppa	1342.49	0.163996	0.0907155	1.8078	0.0706375	0.49173	Gmppa		NS		0.163996	0.49173
Gm53564	369.06	0.0863366	0.112184	0.769597	0.441539	0.863795	Gm53564		NS		0.0863366	0.863795
Asic4	139.853	0.00666448	0.26003	0.0256296	0.979553	0.997889	Asic4	Asic4	NS	Asic4	0.00666448	0.997889
Gm32506	2.01958	2.84237	1.47737	1.92394	0.054362	NA	Gm32506		FC		2.84237	NA
Chpf	1781.07	-0.0595365	0.0892206	-0.667296	0.504583	0.88728	Chpf	Chpf	NS	Chpf	-0.0595365	0.88728
Tmem198	996.853	-0.0907374	0.125884	-0.720799	0.471033	0.873566	Tmem198	Tmem198	NS	Tmem198	-0.0907374	0.873566
Obsl1	508.134	0.014611	0.118817	0.122971	0.90213	0.986812	Obsl1	Obsl1	NS	Obsl1	0.014611	0.986812
Inha	632.179	-0.158046	0.182707	-0.865024	0.387026	0.840712	Inha	Inha	NS	Inha	-0.158046	0.840712
Stk11ip	1344.01	0.0121244	0.0988716	0.122627	0.902402	0.986826	Stk11ip	Stk11ip	NS	Stk11ip	0.0121244	0.986826
Gm15183	0	NA	NA	NA	NA	NA	Gm15183		NS		NA	NA
Slc4a3	3417.8	0.0273991	0.0561216	0.48821	0.625401	0.925922	Slc4a3	Slc4a3	NS	Slc4a3	0.0273991	0.925922
Gm15180	0	NA	NA	NA	NA	NA	Gm15180		NS		NA	NA
Gm5257	0	NA	NA	NA	NA	NA	Gm5257		NS		NA	NA
Gm32622	241.086	-0.102855	0.150149	-0.685019	0.493332	0.881517	Gm32622		NS		-0.102855	0.881517
Gm29065	4.14162	-0.719764	0.830565	-0.866596	0.386164	NA	Gm29065		NS		-0.719764	NA
Gm32737	13.2934	-0.781899	0.620903	-1.25929	0.207924	0.725551	Gm32737		NS		-0.781899	0.725551
Gm53565	9.48628	0.39284	0.747139	0.525793	0.599032	NA	Gm53565		NS		0.39284	NA
Gm17751	21.2739	-0.344655	0.451131	-0.76398	0.444879	0.865417	Gm17751		NS		-0.344655	0.865417
Mir6343	0.364691	-1.50073	3.50631	-0.428009	0.668645	NA	Mir6343	Mir6343	FC	Mir6343	-1.50073	NA
Gm29069	73.8174	0.0478055	0.23343	0.204796	0.837732	0.973314	Gm29069		NS		0.0478055	0.973314
Gm2060	0	NA	NA	NA	NA	NA	Gm2060		NS		NA	NA
Tfdp1-ps	15.903	-0.189469	0.59553	-0.318152	0.750369	0.953888	Tfdp1-ps	Tfdp1-ps	NS	Tfdp1-ps	-0.189469	0.953888
Epha4	50544.4	-0.0633295	0.0800606	-0.79102	0.428932	0.857939	Epha4	Epha4	NS	Epha4	-0.0633295	0.857939
Mir6352	0.481348	-1.18601	3.48812	-0.340014	0.733846	NA	Mir6352	Mir6352	FC	Mir6352	-1.18601	NA
Gm32793	203.398	0.0350636	0.22193	0.157994	0.874461	0.98142	Gm32793		NS		0.0350636	0.98142
Gm32974	83.5335	-0.342564	0.280537	-1.2211	0.222048	0.736983	Gm32974		NS		-0.342564	0.736983
Gm33083	90.9738	0.175109	0.217838	0.803849	0.421484	0.854816	Gm33083		NS		0.175109	0.854816
Gm33030	35.8482	0.130037	0.344756	0.377185	0.706036	0.94587	Gm33030		NS		0.130037	0.94587
Gm26263	0	NA	NA	NA	NA	NA	Gm26263		NS		NA	NA
Pax3	1.02167	-3.78519	2.73056	-1.38623	0.165676	NA	Pax3	Pax3	FC	Pax3	-3.78519	NA
Gm33152	0	NA	NA	NA	NA	NA	Gm33152		NS		NA	NA
Gm2102	41.6924	-0.738005	0.508083	-1.45253	0.146355	0.650826	Gm2102		NS		-0.738005	0.650826
Sgpp2	1011.71	-0.371623	0.322703	-1.15159	0.249488	0.762859	Sgpp2	Sgpp2	NS	Sgpp2	-0.371623	0.762859
Gm51634	1.05401	-2.15487	2.00237	-1.07616	0.281857	NA	Gm51634		FC		-2.15487	NA
Gm19072	8.71315	-0.0669875	0.682969	-0.0980829	0.921866	NA	Gm19072		NS		-0.0669875	NA
Farsb	5477.46	-0.107004	0.066767	-1.60264	0.109014	0.586632	Farsb	Farsb	NS	Farsb	-0.107004	0.586632
Mogat1	56.1237	-0.249126	0.32686	-0.762179	0.445953	0.865529	Mogat1	Mogat1	NS	Mogat1	-0.249126	0.865529
Gm39665	3.30879	0.168031	1.35705	0.123821	0.901457	NA	Gm39665		NS		0.168031	NA
5730419F03Rik	7.68775	-0.139413	0.639155	-0.21812	0.827336	NA	5730419F03Rik		NS		-0.139413	NA
LOC115489320	0.122286	0.580802	3.52323	0.164849	0.869063	NA	LOC115489320	LOC115489320	NS	LOC115489320	0.580802	NA
Acsl3	17928.2	-0.155265	0.0971978	-1.59741	0.110174	0.589425	Acsl3	Acsl3	NS	Acsl3	-0.155265	0.589425
Utp14b	1448.22	-0.356456	0.124383	-2.86579	0.00415968	0.0956158	Utp14b	Utp14b	NS	Utp14b	-0.356456	0.0956158
Gm51635	44.2556	0.294833	0.412869	0.714109	0.47516	0.875656	Gm51635		NS		0.294833	0.875656
Gm38631	16.1114	0.048987	0.486097	0.100776	0.919728	0.990881	Gm38631		NS		0.048987	0.990881
Gm33693	2.91007	-0.146955	1.14505	-0.128339	0.897881	NA	Gm33693		NS		-0.146955	NA
Gm6159	153.462	0.0500785	0.162496	0.308183	0.757943	0.956025	Gm6159		NS		0.0500785	0.956025
Gm29536	209.783	-0.0379747	0.183483	-0.206965	0.836037	0.973314	Gm29536		NS		-0.0379747	0.973314
Kcne4	54.8225	-0.181365	0.234422	-0.77367	0.439126	0.863023	Kcne4	Kcne4	NS	Kcne4	-0.181365	0.863023
Gm5830	136.831	0.00663932	0.235664	0.0281728	0.977524	0.997516	Gm5830		NS		0.00663932	0.997516
LOC115487654	0	NA	NA	NA	NA	NA	LOC115487654	LOC115487654	NS	LOC115487654	NA	NA
Scg2	8893.61	-0.0613599	0.126338	-0.485682	0.627193	0.926372	Scg2	Scg2	NS	Scg2	-0.0613599	0.926372
Gm19027	0	NA	NA	NA	NA	NA	Gm19027		NS		NA	NA
Gm24160	0	NA	NA	NA	NA	NA	Gm24160		NS		NA	NA
Ap1s3	165.792	0.150707	0.148632	1.01397	0.310599	0.799656	Ap1s3	Ap1s3	NS	Ap1s3	0.150707	0.799656
Wdfy1	1795.45	0.109993	0.356664	0.308393	0.757783	0.956025	Wdfy1	Wdfy1	NS	Wdfy1	0.109993	0.956025
Mrpl44	903.947	-0.141009	0.0859865	-1.6399	0.101026	0.56837	Mrpl44	Mrpl44	NS	Mrpl44	-0.141009	0.56837
Gm39666	8.06105	-0.0119705	0.633571	-0.0188938	0.984926	NA	Gm39666		NS		-0.0119705	NA
Serpine2	10003.5	0.0779978	0.0705151	1.10611	0.268677	0.775314	Serpine2	Serpine2	NS	Serpine2	0.0779978	0.775314
Gm5529	54.505	0.130531	0.251106	0.519823	0.603187	0.919804	Gm5529		NS		0.130531	0.919804
Gm28071	26.7543	-0.182319	0.372256	-0.489769	0.624298	0.925717	Gm28071		NS		-0.182319	0.925717
Gm33970	0.519033	2.204	3.32556	0.662748	0.507492	NA	Gm33970		FC		2.204	NA
Gm23934	3.03353	-1.54692	1.35617	-1.14066	0.254013	NA	Gm23934		FC		-1.54692	NA
Fam124b	7.77589	-2.12886	0.970631	-2.19328	0.0282875	NA	Fam124b	Fam124b	FC	Fam124b	-2.12886	NA
LOC108167342	2.05877	-2.90787	1.82648	-1.59206	0.111371	NA	LOC108167342	LOC108167342	FC	LOC108167342	-2.90787	NA
2310015K22Rik	2.3643	-1.13611	1.61995	-0.701324	0.483101	NA	2310015K22Rik		FC		-1.13611	NA
Gm34098	12.9343	0.581036	0.624885	0.929829	0.35246	0.824391	Gm34098		NS		0.581036	0.824391
Cul3	14579.7	-0.0864738	0.0741606	-1.16603	0.2436	0.756723	Cul3	Cul3	NS	Cul3	-0.0864738	0.756723
Gm39667	40.053	0.328263	0.298487	1.09975	0.271439	0.776439	Gm39667		NS		0.328263	0.776439
Gm6189	5.16755	0.308837	0.836559	0.369175	0.711997	NA	Gm6189		NS		0.308837	NA
Gm38673	3.18029	0.129808	1.27675	0.101671	0.919018	NA	Gm38673		NS		0.129808	NA
1700016L21Rik	0.151774	-1.43391	3.52316	-0.406995	0.684012	NA	1700016L21Rik		FC		-1.43391	NA
Dock10	10689.2	-0.115414	0.130761	-0.882627	0.377438	0.837173	Dock10	Dock10	NS	Dock10	-0.115414	0.837173
Nyap2	2713.52	0.166071	0.102105	1.62647	0.103849	0.575637	Nyap2	Nyap2	NS	Nyap2	0.166071	0.575637
Gm6198	2.82949	0.185815	1.07987	0.172071	0.863382	NA	Gm6198		NS		0.185815	NA
Gm5530	17.8813	0.191387	0.483143	0.39613	0.692009	0.943365	Gm5530		NS		0.191387	0.943365
Gm7516	0.266419	-0.505356	3.50766	-0.144072	0.885444	NA	Gm7516		NS		-0.505356	NA
Gm53566	0	NA	NA	NA	NA	NA	Gm53566		NS		NA	NA
Mir6344	0	NA	NA	NA	NA	NA	Mir6344	Mir6344	NS	Mir6344	NA	NA
Irs1	1936.18	-0.0486282	0.0752172	-0.646503	0.517954	0.892174	Irs1	Irs1	NS	Irs1	-0.0486282	0.892174
Rhbdd1	1052.85	0.0954616	0.115975	0.823121	0.410439	0.850298	Rhbdd1	Rhbdd1	NS	Rhbdd1	0.0954616	0.850298
Gm46095	101.099	-0.0661225	0.18434	-0.358699	0.719821	0.949416	Gm46095		NS		-0.0661225	0.949416
Col4a4	580.217	0.273974	0.509549	0.537679	0.590799	0.914643	Col4a4	Col4a4	NS	Col4a4	0.273974	0.914643
Col4a3	445.726	0.214347	0.745048	0.287696	0.773579	0.960802	Col4a3	Col4a3	NS	Col4a3	0.214347	0.960802
C430014B12Rik	497.051	-0.0126698	0.38073	-0.0332776	0.973453	0.997193	C430014B12Rik		NS		-0.0126698	0.997193
Mff	11379.3	-0.0868734	0.0535565	-1.62209	0.104785	0.578152	Mff	Mff	NS	Mff	-0.0868734	0.578152
Tm4sf20	8.12427	-0.29803	0.905026	-0.329305	0.741925	NA	Tm4sf20	Tm4sf20	NS	Tm4sf20	-0.29803	NA
Gm19257	0	NA	NA	NA	NA	NA	Gm19257		NS		NA	NA
Gm34286	2.50746	-0.38367	1.28578	-0.298394	0.765403	NA	Gm34286		NS		-0.38367	NA
Gm17764	0.995434	3.15799	2.22506	1.41928	0.155817	NA	Gm17764		FC		3.15799	NA
Gm34450	0.175199	0.859089	3.51281	0.244559	0.806798	NA	Gm34450		NS		0.859089	NA
Agfg1	9122.96	-0.0605273	0.0594994	-1.01728	0.309022	0.799522	Agfg1	Agfg1	NS	Agfg1	-0.0605273	0.799522
Gm7553	14.01	-0.140703	0.540313	-0.26041	0.794548	0.966867	Gm7553		NS		-0.140703	0.966867
Slc19a3	267.841	-0.345378	0.163241	-2.11575	0.0343658	0.352746	Slc19a3	Slc19a3	NS	Slc19a3	-0.345378	0.352746
Gm7539	6.32019	0.378427	0.723631	0.522955	0.601006	NA	Gm7539		NS		0.378427	NA
Krtap28-13	0.447682	-2.69317	3.44972	-0.780691	0.434984	NA	Krtap28-13	Krtap28-13	FC	Krtap28-13	-2.69317	NA
Ccl20	0.278178	1.17982	3.50151	0.336946	0.736158	NA	Ccl20	Ccl20	FC	Ccl20	1.17982	NA
Daw1	655.824	-0.170191	0.221272	-0.769148	0.441805	0.863795	Daw1	Daw1	NS	Daw1	-0.170191	0.863795
Gm6244	0	NA	NA	NA	NA	NA	Gm6244		NS		NA	NA
Sphkap	27601.8	0.109235	0.108428	1.00744	0.313721	0.801563	Sphkap	Sphkap	NS	Sphkap	0.109235	0.801563
Gm6374	63.4546	0.176873	0.352702	0.501479	0.616034	0.924551	Gm6374		NS		0.176873	0.924551
Gm24555	0	NA	NA	NA	NA	NA	Gm24555		NS		NA	NA
Gm51636	0	NA	NA	NA	NA	NA	Gm51636		NS		NA	NA
Pid1	3177.27	0.00837832	0.0769658	0.108858	0.913315	0.988882	Pid1	Pid1	NS	Pid1	0.00837832	0.988882
Gm18304	0.712624	-3.19955	3.02195	-1.05877	0.289705	NA	Gm18304		FC		-3.19955	NA
Mir6353	0.122286	0.580802	3.52323	0.164849	0.869063	NA	Mir6353	Mir6353	NS	Mir6353	0.580802	NA
Dner	7404.88	-0.00196038	0.0835143	-0.0234736	0.981273	0.997928	Dner	Dner	NS	Dner	-0.00196038	0.997928
LOC118567658	67.7919	-0.171452	0.26985	-0.635358	0.525195	0.894266	LOC118567658	LOC118567658	NS	LOC118567658	-0.171452	0.894266
Mir5126	5.15607	0.276224	0.881808	0.313247	0.754093	NA	Mir5126	Mir5126	NS	Mir5126	0.276224	NA
Gm51637	6.40721	-0.673669	1.05458	-0.638801	0.522953	NA	Gm51637		NS		-0.673669	NA
Trip12	20230	-0.0425192	0.0616043	-0.690198	0.49007	0.880052	Trip12	Trip12	NS	Trip12	-0.0425192	0.880052
Fbxo36	700.825	-2.55884e-05	0.11451	-0.000223461	0.999822	0.999956	Fbxo36	Fbxo36	NS	Fbxo36	-2.55884e-05	0.999956
Slc16a14	1333.8	0.0545063	0.117253	0.464859	0.642033	0.92906	Slc16a14	Slc16a14	NS	Slc16a14	0.0545063	0.92906
Gm39669	68.1376	0.168864	0.248953	0.678298	0.497583	0.883685	Gm39669		NS		0.168864	0.883685
Gm15433	2.9752	1.42663	1.31101	1.08819	0.276511	NA	Gm15433		FC		1.42663	NA
Rpl19-ps1	12.3997	-0.427091	0.573525	-0.744676	0.456467	0.869621	Rpl19-ps1	Rpl19-ps1	NS	Rpl19-ps1	-0.427091	0.869621
Gm7582	0	NA	NA	NA	NA	NA	Gm7582		NS		NA	NA
Gm53056	0	NA	NA	NA	NA	NA	Gm53056		NS		NA	NA
Gm2389	0	NA	NA	NA	NA	NA	Gm2389		NS		NA	NA
Gm18342	0.266419	-0.505356	3.50766	-0.144072	0.885444	NA	Gm18342		NS		-0.505356	NA
A530032D15Rik	2.21985	1.11211	1.76371	0.630551	0.528334	NA	A530032D15Rik		FC		1.11211	NA
A530040E14Rik	7.59335	1.23075	0.843088	1.45981	0.144343	NA	A530040E14Rik		FC		1.23075	NA
Gm35498	2.56406	2.06086	1.52709	1.34953	0.177165	NA	Gm35498		FC		2.06086	NA
Gm38510	9.98788	0.9819	0.580145	1.69251	0.0905491	NA	Gm38510		NS		0.9819	NA
Gm53253	9.61991	1.1912	0.595325	2.00092	0.0454005	NA	Gm53253		FC		1.1912	NA
Gm53568	0	NA	NA	NA	NA	NA	Gm53568		NS		NA	NA
Gm7609	1.27856	1.33701	1.9836	0.674032	0.500291	NA	Gm7609		FC		1.33701	NA
C130026I21Rik	6.45413	1.72468	0.800619	2.15419	0.0312253	NA	C130026I21Rik		FC		1.72468	NA
LOC118567760	0.144133	-1.69837	3.51829	-0.482727	0.62929	NA	LOC118567760	LOC118567760	FC	LOC118567760	-1.69837	NA
Gm53567	0	NA	NA	NA	NA	NA	Gm53567		NS		NA	NA
Gm2619	0	NA	NA	NA	NA	NA	Gm2619		NS		NA	NA
Gm7592	4.46678	4.01388	1.2586	3.18916	0.00142686	NA	Gm7592		FC		4.01388	NA
Gm7281	0.175199	0.859089	3.51281	0.244559	0.806798	NA	Gm7281		NS		0.859089	NA
Gm2666	0.497717	2.1612	2.77604	0.778517	0.436264	NA	Gm2666		FC		2.1612	NA
Gm2427	0.236342	1.16299	3.50205	0.332087	0.739824	NA	Gm2427		FC		1.16299	NA
Sp110	197.904	1.2694	0.196252	6.46821	9.91734278938342e-11	1.28126983022019e-08	Sp110	Sp110	FC_P	Sp110	1.2694	1.28126983022019e-08
Sp140	134.524	1.27958	0.218289	5.86188	4.57647481797628e-09	4.82406402047181e-07	Sp140	Sp140	FC_P	Sp140	1.27958	4.82406402047181e-07
Sp100	522.273	0.642152	0.11927	5.38403	7.28380610269058e-08	6.53028210480725e-06	Sp100	Sp100	P	Sp100	0.642152	6.53028210480725e-06
A630001G21Rik	366.862	1.20766	0.141117	8.55785	1.14991385411859e-17	3.14888910074019e-15	A630001G21Rik		FC_P		1.20766	3.14888910074019e-15
Mir8096	0	NA	NA	NA	NA	NA	Mir8096	Mir8096	NS	Mir8096	NA	NA
9930111H07Rik	0.609915	2.45043	2.62959	0.93187	0.351404	NA	9930111H07Rik		FC		2.45043	NA
Cab39	15017.8	-0.0538136	0.0657861	-0.818009	0.413352	0.851023	Cab39	Cab39	NS	Cab39	-0.0538136	0.851023
Itm2c	33474.8	-0.180652	0.0597685	-3.02253	0.00250672	0.066616	Itm2c	Itm2c	NS	Itm2c	-0.180652	0.066616
Gm32302	13.2945	0.055877	0.873899	0.0639399	0.949018	0.99482	Gm32302		NS		0.055877	0.99482
Gm51745	20.8824	-0.157068	0.751133	-0.209109	0.834363	0.973106	Gm51745		NS		-0.157068	0.973106
4933407L21Rik	131.317	-0.216188	0.187496	-1.15302	0.248901	0.762799	4933407L21Rik		NS		-0.216188	0.762799
Gpr55	341.613	-0.110671	0.195113	-0.567217	0.570567	0.908957	Gpr55	Gpr55	NS	Gpr55	-0.110671	0.908957
Gm41905	6.59991	-0.565563	0.883204	-0.640354	0.521942	NA	Gm41905		NS		-0.565563	NA
Gm53569	18.3786	0.289157	0.635816	0.454781	0.649267	0.931481	Gm53569		NS		0.289157	0.931481
Gm18180	65.7899	0.0673465	0.258271	0.260759	0.794279	0.966824	Gm18180		NS		0.0673465	0.966824
Spata3	193.487	-0.166258	0.18458	-0.900737	0.367728	0.832028	Spata3	Spata3	NS	Spata3	-0.166258	0.832028
2810459M11Rik	1254.54	0.21583	0.168269	1.28265	0.199616	0.719709	2810459M11Rik		NS		0.21583	0.719709
Psmd1	10809.7	-0.0807549	0.0660172	-1.22324	0.221239	0.735948	Psmd1	Psmd1	NS	Psmd1	-0.0807549	0.735948
Gm22786	0.960095	-1.0346	2.09906	-0.492887	0.622092	NA	Gm22786		FC		-1.0346	NA
Htr2b	115.231	0.21328	0.226121	0.943211	0.345573	0.821176	Htr2b	Htr2b	NS	Htr2b	0.21328	0.821176
Gm53570	55.0438	0.435984	0.266777	1.63426	0.102204	0.570897	Gm53570		NS		0.435984	0.570897
Armc9	2802.32	0.0415217	0.0994348	0.417577	0.676257	0.938237	Armc9	Armc9	NS	Armc9	0.0415217	0.938237
Gm46098	189.175	0.304344	0.185519	1.6405	0.1009	0.568197	Gm46098		NS		0.304344	0.568197
Gm16341	1.96298	0.137696	1.85717	0.0741431	0.940897	NA	Gm16341		NS		0.137696	NA
Gm28626	0.666883	1.1123	2.6784	0.415285	0.677933	NA	Gm28626		FC		1.1123	NA
B3gnt7	29.0585	0.10133	0.345224	0.293519	0.769126	0.959855	B3gnt7	B3gnt7	NS	B3gnt7	0.10133	0.959855
Gm5258	0.151774	-1.43391	3.52316	-0.406995	0.684012	NA	Gm5258		FC		-1.43391	NA
Ncl	25626.1	-0.087597	0.0896785	-0.97679	0.328673	0.811556	Ncl	Ncl	NS	Ncl	-0.087597	0.811556
Snora75	9.54912	0.519337	0.602876	0.861433	0.389	NA	Snora75	Snora75	NS	Snora75	0.519337	NA
Mir3535	15.6854	-0.139354	0.6061	-0.22992	0.818154	0.970422	Mir3535	Mir3535	NS	Mir3535	-0.139354	0.970422
Snord82	0.577608	-1.49425	3.35367	-0.445555	0.655919	NA	Snord82	Snord82	FC	Snord82	-1.49425	NA
C130036L24Rik	160.693	0.28053	0.185608	1.51141	0.130684	0.626532	C130036L24Rik		NS		0.28053	0.626532
Nmur1	4.93787	0.306373	0.881521	0.34755	0.728178	NA	Nmur1	Nmur1	NS	Nmur1	0.306373	NA
Tex44	1.53886	1.60535	1.60313	1.00138	0.316642	NA	Tex44	Tex44	FC	Tex44	1.60535	NA
Gm32700	49.1203	0.116728	0.248017	0.470647	0.637893	0.928101	Gm32700		NS		0.116728	0.928101
Gm32758	4.96242	0.425709	0.782285	0.544186	0.586313	NA	Gm32758		NS		0.425709	NA
Gm41907	5.41721	0.336739	0.802904	0.419402	0.674923	NA	Gm41907		NS		0.336739	NA
Rpl30-ps6	0	NA	NA	NA	NA	NA	Rpl30-ps6	Rpl30-ps6	NS	Rpl30-ps6	NA	NA
Ptma	4502.89	-0.156626	0.110638	-1.41566	0.156875	0.669629	Ptma	Ptma	NS	Ptma	-0.156626	0.669629
Pde6d	1774.27	-0.0865956	0.0758227	-1.14208	0.253421	0.765061	Pde6d	Pde6d	NS	Pde6d	-0.0865956	0.765061
Cops7b	1043.82	-0.0970179	0.0846818	-1.14568	0.251929	0.764347	Cops7b	Cops7b	NS	Cops7b	-0.0970179	0.764347
Gm41908	35.3452	0.109056	0.365941	0.298016	0.765691	0.957893	Gm41908		NS		0.109056	0.957893
Nppc	78.9789	-0.0900622	0.259536	-0.347013	0.728582	0.951365	Nppc	Nppc	NS	Nppc	-0.0900622	0.951365
Dis3l2	4549.18	-0.00153001	0.0641425	-0.0238533	0.98097	0.997928	Dis3l2	Dis3l2	NS	Dis3l2	-0.00153001	0.997928
Gm6136	2329.7	-0.0354876	0.109189	-0.32501	0.745173	0.952981	Gm6136		NS		-0.0354876	0.952981
Gm41909	14.2193	0.349112	0.547595	0.637537	0.523775	0.894031	Gm41909		NS		0.349112	0.894031
Gm28375	4.26506	0.00480338	0.84577	0.00567931	0.995469	NA	Gm28375		NS		0.00480338	NA
Akp-ps1	1.49043	-0.949723	1.61871	-0.586716	0.557395	NA	Akp-ps1	Akp-ps1	NS	Akp-ps1	-0.949723	NA
Gm41910	3.81336	-0.512879	1.39035	-0.368884	0.712214	NA	Gm41910		NS		-0.512879	NA
Gm29371	0	NA	NA	NA	NA	NA	Gm29371		NS		NA	NA
Alppl2	0	NA	NA	NA	NA	NA	Alppl2	Alppl2	NS	Alppl2	NA	NA
Alpi	0	NA	NA	NA	NA	NA	Alpi	Alpi	NS	Alpi	NA	NA
Akp3	1.08176	1.09568	2.37204	0.461912	0.644144	NA	Akp3	Akp3	FC	Akp3	1.09568	NA
Ecel1	53.4318	0.274006	0.392486	0.698129	0.485096	0.87839	Ecel1	Ecel1	NS	Ecel1	0.274006	0.87839
Gm51638	17.0906	0.305413	0.615922	0.495864	0.61999	0.925431	Gm51638		NS		0.305413	0.925431
Gm33292	33.7678	0.161875	0.434268	0.372753	0.709332	0.94613	Gm33292		NS		0.161875	0.94613
Prss56	0.778833	0.231229	2.56441	0.0901684	0.928153	NA	Prss56	Prss56	NS	Prss56	0.231229	NA
Chrnd	0.44966	1.97711	3.45538	0.572184	0.567197	NA	Chrnd	Chrnd	FC	Chrnd	1.97711	NA
Chrng	0.122286	0.580802	3.52323	0.164849	0.869063	NA	Chrng	Chrng	NS	Chrng	0.580802	NA
Eif4e2	3849.86	-0.0983697	0.0629262	-1.56325	0.117993	0.602719	Eif4e2	Eif4e2	NS	Eif4e2	-0.0983697	0.602719
Gm53571	545.774	-0.200892	0.126251	-1.59121	0.111561	0.592373	Gm53571		NS		-0.200892	0.592373
Gm26187	0.278178	1.17982	3.50151	0.336946	0.736158	NA	Gm26187		FC		1.17982	NA
Efhd1	2195.26	-0.524203	0.15381	-3.40812	0.000654121	0.0234414	Efhd1	Efhd1	P	Efhd1	-0.524203	0.0234414
Gm41911	401.173	-0.481799	0.162155	-2.97123	0.00296611	0.0753279	Gm41911		NS		-0.481799	0.0753279
Gigyf2	11799.1	0.14154	0.400278	0.353605	0.723635	0.950601	Gigyf2	Gigyf2	NS	Gigyf2	0.14154	0.950601
Gm22549	0	NA	NA	NA	NA	NA	Gm22549		NS		NA	NA
Kcnj13	4877.08	0.336144	1.35047	0.248909	0.803431	0.968369	Kcnj13	Kcnj13	NS	Kcnj13	0.336144	0.968369
Snorc	6.50909	-1.23521	1.05593	-1.16978	0.242088	NA	Snorc	Snorc	FC	Snorc	-1.23521	NA
Ngef	2885.26	-0.0211266	0.128606	-0.164274	0.869515	0.979456	Ngef	Ngef	NS	Ngef	-0.0211266	0.979456
Gm6153	0.478747	-0.750765	3.48514	-0.215419	0.829441	NA	Gm6153		NS		-0.750765	NA
Gm46099	2.7697	0.797881	1.0483	0.761119	0.446586	NA	Gm46099		NS		0.797881	NA
Neu2	45.3284	0.184846	0.353039	0.523584	0.600568	0.918543	Neu2	Neu2	NS	Neu2	0.184846	0.918543
Inpp5d	1521.34	1.1431	0.123458	9.259	2.06357740589188e-20	7.22051466481029e-18	Inpp5d	Inpp5d	FC_P	Inpp5d	1.1431	7.22051466481029e-18
Gm33470	850.344	1.24507	0.146374	8.50606	1.79949095632867e-17	4.72235163154042e-15	Gm33470		FC_P		1.24507	4.72235163154042e-15
Gm33517	40.0062	0.224093	0.319684	0.700983	0.483314	0.87816	Gm33517		NS		0.224093	0.87816
Atg16l1	3995.36	0.0207364	0.0606376	0.341972	0.732372	0.951744	Atg16l1	Atg16l1	NS	Atg16l1	0.0207364	0.951744
Gm25395	7.56785	1.1208	0.658755	1.70139	0.0888689	NA	Gm25395		FC		1.1208	NA
Gm53572	327.284	-0.106621	0.118151	-0.902411	0.366838	0.832028	Gm53572		NS		-0.106621	0.832028
Scarna6	13.6277	-0.466084	0.645695	-0.721832	0.470398	0.873304	Scarna6	Scarna6	NS	Scarna6	-0.466084	0.873304
Sag	164.884	0.318146	0.171519	1.85487	0.0636143	0.469593	Sag	Sag	NS	Sag	0.318146	0.469593
Dgkd	8145.02	0.125425	0.0826652	1.51727	0.129199	0.623438	Dgkd	Dgkd	NS	Dgkd	0.125425	0.623438
Gm19582	79.2201	0.419146	0.25629	1.63543	0.101959	0.570491	Gm19582		NS		0.419146	0.570491
Usp40	2601.93	0.0568502	0.0761545	0.746511	0.455359	0.868698	Usp40	Usp40	NS	Usp40	0.0568502	0.868698
Gm5832	0	NA	NA	NA	NA	NA	Gm5832		NS		NA	NA
Gm15375	0	NA	NA	NA	NA	NA	Gm15375		NS		NA	NA
Ugt1a10	519.296	0.498775	0.167572	2.97648	0.00291582	0.0742002	Ugt1a10	Ugt1a10	NS	Ugt1a10	0.498775	0.0742002
Gm38421	0	NA	NA	NA	NA	NA	Gm38421		NS		NA	NA
Ugt1a9	519.296	0.498775	0.167572	2.97648	0.00291582	0.0742002	Ugt1a9	Ugt1a9	NS	Ugt1a9	0.498775	0.0742002
Ugt1a8	513.634	0.494133	0.166589	2.96617	0.00301529	0.0761928	Ugt1a8	Ugt1a8	NS	Ugt1a8	0.494133	0.0761928
Ugt1a7c	518.905	0.50045	0.167157	2.9939	0.00275438	0.0713901	Ugt1a7c	Ugt1a7c	NS	Ugt1a7c	0.50045	0.0713901
Ugt1a6b	463.38	0.429927	0.171638	2.50485	0.0122505	0.191694	Ugt1a6b	Ugt1a6b	NS	Ugt1a6b	0.429927	0.191694
Gm15372	0.362061	1.65048	3.47326	0.475197	0.634647	NA	Gm15372		FC		1.65048	NA
Ugt1a6a	464.827	0.434493	0.17017	2.55329	0.0106712	0.175598	Ugt1a6a	Ugt1a6a	NS	Ugt1a6a	0.434493	0.175598
Gm15374	0	NA	NA	NA	NA	NA	Gm15374		NS		NA	NA
Gm15371	0	NA	NA	NA	NA	NA	Gm15371		NS		NA	NA
Ugt1a5	377.567	0.463767	0.167123	2.775	0.00552015	0.115219	Ugt1a5	Ugt1a5	NS	Ugt1a5	0.463767	0.115219
Gm15368	0	NA	NA	NA	NA	NA	Gm15368		NS		NA	NA
Gm15376	0.4324	-2.69972	3.48314	-0.775083	0.438291	NA	Gm15376		FC		-2.69972	NA
Ugt1a2	372.209	0.477352	0.17007	2.8068	0.0050037	0.108577	Ugt1a2	Ugt1a2	NS	Ugt1a2	0.477352	0.108577
Dnajb3	56.0726	-0.156224	0.244503	-0.638944	0.522859	0.893771	Dnajb3	Dnajb3	NS	Dnajb3	-0.156224	0.893771
Ugt1a1	305.402	0.621169	0.202628	3.06557	0.00217258	0.0599465	Ugt1a1	Ugt1a1	NS	Ugt1a1	0.621169	0.0599465
Mroh2a	175.64	0.0541123	0.235931	0.229356	0.818592	0.970713	Mroh2a	Mroh2a	NS	Mroh2a	0.0541123	0.970713
Hjurp	2831.31	-0.121875	0.0644433	-1.8912	0.0585979	0.452713	Hjurp	Hjurp	NS	Hjurp	-0.121875	0.452713
Trpm8	18.5919	-0.0292418	0.487651	-0.0599646	0.952184	0.994875	Trpm8	Trpm8	NS	Trpm8	-0.0292418	0.994875
Spp2	23.3494	-0.0749285	0.673904	-0.111186	0.911469	0.988882	Spp2	Spp2	NS	Spp2	-0.0749285	0.988882
Gm29538	96.2404	0.251264	0.684745	0.366945	0.71366	0.946936	Gm29538		NS		0.251264	0.946936
Gm28888	29.763	0.159774	0.495061	0.322735	0.746896	0.953331	Gm28888		NS		0.159774	0.953331
Glrp1	69.8811	2.25987	0.338176	6.68254	2.34843844286226e-11	3.21544617886027e-09	Glrp1	Glrp1	FC_P	Glrp1	2.25987	3.21544617886027e-09
Gm19589	0.760951	0.423834	2.55747	0.165724	0.868374	NA	Gm19589		NS		0.423834	NA
Gm41912	31.2067	1.40774	0.42572	3.30672	0.000943966	0.0316241	Gm41912		FC_P		1.40774	0.0316241
Arl4c	2408.47	-0.0265458	0.113911	-0.23304	0.81573	0.969967	Arl4c	Arl4c	NS	Arl4c	-0.0265458	0.969967
Platr5	0.927553	-3.58242	2.84327	-1.25996	0.207682	NA	Platr5	Platr5	FC	Platr5	-3.58242	NA
Gm4753	0.144133	-1.69837	3.51829	-0.482727	0.62929	NA	Gm4753		FC		-1.69837	NA
Gm34194	36.1793	0.918054	0.349705	2.62522	0.00865926	0.153413	Gm34194		NS		0.918054	0.153413
1700067G17Rik	0.175199	0.859089	3.51281	0.244559	0.806798	NA	1700067G17Rik		NS		0.859089	NA
Gm18699	0.400464	1.8126	3.4639	0.523281	0.600778	NA	Gm18699		FC		1.8126	NA
Sh3bp4	1677	-0.0304775	0.104827	-0.290743	0.771248	0.960132	Sh3bp4	Sh3bp4	NS	Sh3bp4	-0.0304775	0.960132
Gm34331	2.71765	-0.166225	1.16486	-0.142699	0.886528	NA	Gm34331		NS		-0.166225	NA
Gm5259	0.144133	-1.69837	3.51829	-0.482727	0.62929	NA	Gm5259		FC		-1.69837	NA
C030007H22Rik	1.28904	1.53777	1.7709	0.868352	0.385202	NA	C030007H22Rik		FC		1.53777	NA
Gm41913	0	NA	NA	NA	NA	NA	Gm41913		NS		NA	NA
Agap1	12105.5	-0.002556	0.0831255	-0.0307487	0.97547	0.997453	Agap1	Agap1	NS	Agap1	-0.002556	0.997453
Gm41914	80.5274	0.452031	0.294747	1.53362	0.125123	0.616753	Gm41914		NS		0.452031	0.616753
4933400F21Rik	12.7188	0.46972	0.618319	0.759673	0.44745	0.8659	4933400F21Rik		NS		0.46972	0.8659
Gbx2	7.09502	-0.0108364	1.21939	-0.00888673	0.99291	NA	Gbx2	Gbx2	NS	Gbx2	-0.0108364	NA
LOC102637806	9.27781	-0.961457	1.40419	-0.684706	0.49353	NA	LOC102637806	LOC102637806	NS	LOC102637806	-0.961457	NA
Asb18	212.433	0.228858	0.175457	1.30435	0.192113	0.711653	Asb18	Asb18	NS	Asb18	0.228858	0.711653
Gm41915	71.0124	0.0220583	0.239745	0.0920073	0.926692	0.992324	Gm41915		NS		0.0220583	0.992324
Gm34616	0.274461	1.17982	3.50151	0.336946	0.736158	NA	Gm34616		FC		1.17982	NA
Iqca	460.531	-0.326919	0.212121	-1.54119	0.123271	0.612657	Iqca	Iqca	NS	Iqca	-0.326919	0.612657
4930434B07Rik	2.16953	0.0571432	1.94413	0.0293927	0.976551	NA	4930434B07Rik		NS		0.0571432	NA
Ackr3	866.29	-0.0295472	0.123556	-0.23914	0.810997	0.969101	Ackr3	Ackr3	NS	Ackr3	-0.0295472	0.969101
2700003A03Rik	101.979	0.615032	0.215339	2.85611	0.0042886	0.0977763	2700003A03Rik		NS		0.615032	0.0977763
Gm34992	37.8197	-0.359188	0.383284	-0.937133	0.34869	0.822433	Gm34992		NS		-0.359188	0.822433
Gm28722	31.1674	0.361495	0.462657	0.781346	0.434599	0.860086	Gm28722		NS		0.361495	0.860086
Gm35048	1.87694	-0.102772	1.34463	-0.076431	0.939076	NA	Gm35048		NS		-0.102772	NA
Gm35141	1.39881	-0.488064	1.89336	-0.257776	0.796579	NA	Gm35141		NS		-0.488064	NA
Gm41917	0.858234	-2.18963	2.45734	-0.891058	0.372898	NA	Gm41917		FC		-2.18963	NA
Gm35192	0	NA	NA	NA	NA	NA	Gm35192		NS		NA	NA
Cops8	4183.27	-0.077384	0.0611241	-1.26601	0.205508	0.724607	Cops8	Cops8	NS	Cops8	-0.077384	0.724607
Gm35242	1.19854	0.600083	1.70552	0.351848	0.724952	NA	Gm35242		NS		0.600083	NA
Gm9991	0.731555	2.67322	3.04616	0.877569	0.380178	NA	Gm9991		FC		2.67322	NA
Gm35332	0	NA	NA	NA	NA	NA	Gm35332		NS		NA	NA
Gm41918	0.784896	-1.95134	2.59019	-0.75336	0.451233	NA	Gm41918		FC		-1.95134	NA
Col6a3	168.575	-0.108103	0.264143	-0.409259	0.68235	0.939729	Col6a3	Col6a3	NS	Col6a3	-0.108103	0.939729
Gm35381	0.556356	2.26581	3.44252	0.658184	0.51042	NA	Gm35381		FC		2.26581	NA
Mlph	254.628	0.724759	0.169681	4.2713	1.94336082230412e-05	0.00110517	Mlph	Mlph	P	Mlph	0.724759	0.00110517
Prlh	0.425834	-1.02905	3.49564	-0.294381	0.768466	NA	Prlh	Prlh	FC	Prlh	-1.02905	NA
Rab17	0.628576	2.47	3.16344	0.780795	0.434923	NA	Rab17	Rab17	FC	Rab17	2.47	NA
Lrrfip1	7811.64	0.101516	0.113714	0.892731	0.372001	0.834545	Lrrfip1	Lrrfip1	NS	Lrrfip1	0.101516	0.834545
Rbm44	7.34325	0.0466167	0.855582	0.0544853	0.956548	NA	Rbm44	Rbm44	NS	Rbm44	0.0466167	NA
Gm35443	0	NA	NA	NA	NA	NA	Gm35443		NS		NA	NA
Gm7776	45.6282	-0.106434	0.269215	-0.395351	0.692584	0.943365	Gm7776		NS		-0.106434	0.943365
Ramp1	1244.52	0.0946048	0.144946	0.65269	0.513956	0.890583	Ramp1	Ramp1	NS	Ramp1	0.0946048	0.890583
Ube2f	2146.85	-0.0730738	0.0705011	-1.03649	0.299973	0.795058	Ube2f	Ube2f	NS	Ube2f	-0.0730738	0.795058
Gm7785	397.967	-0.0291478	0.127887	-0.227918	0.81971	0.971014	Gm7785		NS		-0.0291478	0.971014
Scly	1225.75	0.0375711	0.100741	0.372948	0.709187	0.94613	Scly	Scly	NS	Scly	0.0375711	0.94613
Espnl	5.9372	0.582165	0.915356	0.635998	0.524778	NA	Espnl	Espnl	NS	Espnl	0.582165	NA
Klhl30	8.16118	0.00773267	1.02724	0.00752761	0.993994	NA	Klhl30	Klhl30	NS	Klhl30	0.00773267	NA
Erfe	8.04312	0.0911326	0.593088	0.153658	0.87788	NA	Erfe	Erfe	NS	Erfe	0.0911326	NA
Ilkap	2892.51	-0.037463	0.0693052	-0.540552	0.588817	0.913853	Ilkap	Ilkap	NS	Ilkap	-0.037463	0.913853
1700020N18Rik	0.571946	2.33901	2.65469	0.881087	0.378271	NA	1700020N18Rik		FC		2.33901	NA
Hes6	232.365	0.0490399	0.159716	0.307045	0.758809	0.956164	Hes6	Hes6	NS	Hes6	0.0490399	0.956164
Per2	2519.54	-0.0286158	0.139782	-0.204717	0.837793	0.973314	Per2	Per2	NS	Per2	-0.0286158	0.973314
Gm35591	244.015	0.115833	0.193941	0.597259	0.550335	0.903583	Gm35591		NS		0.115833	0.903583
Gm28382	0.674925	2.54939	2.56384	0.994366	0.320045	NA	Gm28382		FC		2.54939	NA
Gm19085	1.01617	-3.72375	2.27223	-1.63881	0.101253	NA	Gm19085		FC		-3.72375	NA
Traf3ip1	1639.75	0.0973711	0.0700824	1.38938	0.164717	0.680222	Traf3ip1	Traf3ip1	NS	Traf3ip1	0.0973711	0.680222
Asb1	3616.36	-0.242695	0.0611737	-3.96731	7.26874314015715e-05	0.00364784	Asb1	Asb1	P	Asb1	-0.242695	0.00364784
Gm28380	0.278178	1.17982	3.50151	0.336946	0.736158	NA	Gm28380		FC		1.17982	NA
Twist2	151.043	0.111979	0.213208	0.525208	0.599438	0.917906	Twist2	Twist2	NS	Twist2	0.111979	0.917906
Gm46117	31.4892	0.0743625	0.398124	0.186782	0.851831	0.975271	Gm46117		NS		0.0743625	0.975271
Gm46242	3.93773	1.21191	0.989983	1.22417	0.220887	NA	Gm46242		FC		1.21191	NA
Hdac4	4373.95	-0.0377592	0.0921706	-0.409666	0.682051	0.939624	Hdac4	Hdac4	NS	Hdac4	-0.0377592	0.939624
Gm50604	11.0572	-0.031613	0.530591	-0.0595808	0.95249	0.994875	Gm50604		NS		-0.031613	0.994875
Gm53573	0	NA	NA	NA	NA	NA	Gm53573		NS		NA	NA
Gm53574	0	NA	NA	NA	NA	NA	Gm53574		NS		NA	NA
Gm35992	0.846669	-0.793625	3.10209	-0.255835	0.798078	NA	Gm35992		NS		-0.793625	NA
Gm7837	0.144133	-1.69837	3.51829	-0.482727	0.62929	NA	Gm7837		FC		-1.69837	NA
Ndufa10	8651.03	-0.108256	0.0643544	-1.68219	0.0925326	0.549157	Ndufa10	Ndufa10	NS	Ndufa10	-0.108256	0.549157
Mir6900	0.633524	-0.593039	3.30162	-0.17962	0.857451	NA	Mir6900	Mir6900	NS	Mir6900	-0.593039	NA
Or6b2	0	NA	NA	NA	NA	NA	Or6b2	Or6b2	NS	Or6b2	NA	NA
Or6b2b	0	NA	NA	NA	NA	NA	Or6b2b	Or6b2b	NS	Or6b2b	NA	NA
Or6b3	0.175199	0.859089	3.51281	0.244559	0.806798	NA	Or6b3	Or6b3	NS	Or6b3	0.859089	NA
Or9s23	0	NA	NA	NA	NA	NA	Or9s23	Or9s23	NS	Or9s23	NA	NA
Or9s27	0	NA	NA	NA	NA	NA	Or9s27	Or9s27	NS	Or9s27	NA	NA
Or9s15	0	NA	NA	NA	NA	NA	Or9s15	Or9s15	NS	Or9s15	NA	NA
Or9s14	0	NA	NA	NA	NA	NA	Or9s14	Or9s14	NS	Or9s14	NA	NA
Or9s13	0	NA	NA	NA	NA	NA	Or9s13	Or9s13	NS	Or9s13	NA	NA
Cops9	3013.43	-0.0678563	0.0674273	-1.00636	0.314242	0.802084	Cops9	Cops9	NS	Cops9	-0.0678563	0.802084
Otos	159.657	0.603796	0.230559	2.61883	0.0088231	0.15555	Otos	Otos	NS	Otos	0.603796	0.15555
Gm29483	426.293	-0.101935	0.174296	-0.584837	0.558658	0.90644	Gm29483		NS		-0.101935	0.90644
Gm36102	0.27406	-0.240894	3.51255	-0.0685812	0.945323	NA	Gm36102		NS		-0.240894	NA
Gm29481	364.603	0.0614642	0.119946	0.512434	0.608347	0.921482	Gm29481		NS		0.0614642	0.921482
Gpc1	10226.7	0.0377731	0.0802671	0.470593	0.637932	0.928101	Gpc1	Gpc1	NS	Gpc1	0.0377731	0.928101
Gm29480	55.2224	0.169004	0.274194	0.616366	0.537653	0.898986	Gm29480		NS		0.169004	0.898986
Mir149	1.14	0.826514	1.65899	0.498203	0.618341	NA	Mir149	Mir149	NS	Mir149	0.826514	NA
Ankmy1	1127.22	0.0133185	0.0797387	0.167027	0.867349	0.979159	Ankmy1	Ankmy1	NS	Ankmy1	0.0133185	0.979159
LOC115487694	0	NA	NA	NA	NA	NA	LOC115487694	LOC115487694	NS	LOC115487694	NA	NA
Dusp28	637.34	-0.265039	0.10691	-2.47908	0.013172	0.201102	Dusp28	Dusp28	NS	Dusp28	-0.265039	0.201102
5033417F24Rik	224.287	-0.212431	0.177959	-1.19371	0.232592	0.745594	5033417F24Rik		NS		-0.212431	0.745594
Rnpepl1	1339.48	0.0559967	0.0836473	0.669438	0.503216	0.886416	Rnpepl1	Rnpepl1	NS	Rnpepl1	0.0559967	0.886416
9430060I03Rik	1120.17	-0.012238	0.0890955	-0.137358	0.890748	0.983806	9430060I03Rik		NS		-0.012238	0.983806
Capn10	1056.73	-0.0123051	0.0842316	-0.146087	0.883853	0.983166	Capn10	Capn10	NS	Capn10	-0.0123051	0.983166
Gpr35	187.85	0.164591	0.209954	0.783938	0.433077	0.859754	Gpr35	Gpr35	NS	Gpr35	0.164591	0.859754
Gm36424	0	NA	NA	NA	NA	NA	Gm36424		NS		NA	NA
Gm18697	0	NA	NA	NA	NA	NA	Gm18697		NS		NA	NA
LOC115487353	0	NA	NA	NA	NA	NA	LOC115487353	LOC115487353	NS	LOC115487353	NA	NA
Aqp12	3.32764	-0.042498	0.945817	-0.0449326	0.964161	NA	Aqp12	Aqp12	NS	Aqp12	-0.042498	NA
Kif1a	88599.6	-0.0202195	0.0750239	-0.269507	0.787539	0.96537	Kif1a	Kif1a	NS	Kif1a	-0.0202195	0.96537
Gm36472	0.346528	0.513962	3.49402	0.147098	0.883055	NA	Gm36472		NS		0.513962	NA
Agxt	0.552639	2.25428	3.32349	0.678285	0.497591	NA	Agxt	Agxt	FC	Agxt	2.25428	NA
Mab21l4	13.3939	0.628335	0.80267	0.782806	0.433741	0.859832	Mab21l4	Mab21l4	NS	Mab21l4	0.628335	0.859832
Crocc2	578.237	-0.0636395	0.224219	-0.283827	0.776543	0.961522	Crocc2	Crocc2	NS	Crocc2	-0.0636395	0.961522
Sned1	2834.7	0.0540851	0.161578	0.33473	0.737829	0.952297	Sned1	Sned1	NS	Sned1	0.0540851	0.952297
Mir6901	14.7694	-0.570414	0.514407	-1.10888	0.267483	0.774553	Mir6901	Mir6901	NS	Mir6901	-0.570414	0.774553
Mterf4	748.883	-0.124182	0.0826577	-1.50236	0.133003	0.629556	Mterf4	Mterf4	NS	Mterf4	-0.124182	0.629556
Gm28535	170.989	-0.0984606	0.174928	-0.562863	0.573528	0.908957	Gm28535		NS		-0.0984606	0.908957
Gm7867	8.82536	-0.0636586	0.64648	-0.0984696	0.921559	NA	Gm7867		NS		-0.0636586	NA
Pask	300.646	-0.0548129	0.157206	-0.348669	0.727338	0.951143	Pask	Pask	NS	Pask	-0.0548129	0.951143
Ppp1r7	7133.53	-0.0339018	0.0707857	-0.478936	0.631984	0.927974	Ppp1r7	Ppp1r7	NS	Ppp1r7	-0.0339018	0.927974
Mir6902	56.6828	0.0150063	0.2949	0.050886	0.959416	0.995809	Mir6902	Mir6902	NS	Mir6902	0.0150063	0.995809
Mir6345	2.35711	0.204771	2.21219	0.0925648	0.926249	NA	Mir6345	Mir6345	NS	Mir6345	0.204771	NA
Gm26446	15.7071	0.0690546	0.459918	0.150145	0.88065	0.982616	Gm26446		NS		0.0690546	0.982616
Ano7	14.9173	0.803412	0.593048	1.35472	0.175508	0.691952	Ano7	Ano7	NS	Ano7	0.803412	0.691952
Hdlbp	18310.9	-0.101465	0.0827303	-1.22646	0.220026	0.733893	Hdlbp	Hdlbp	NS	Hdlbp	-0.101465	0.733893
Gm17415	9.69115	0.278533	0.62287	0.447177	0.654747	NA	Gm17415		NS		0.278533	NA
Septin2	6054.27	-0.033416	0.0694239	-0.481334	0.630279	0.927601	Septin2	Septin2	NS	Septin2	-0.033416	0.927601
Farp2	2782.45	-0.053916	0.0680021	-0.792859	0.42786	0.857358	Farp2	Farp2	NS	Farp2	-0.053916	0.857358
Gm41920	28.3493	0.365418	0.379017	0.964119	0.334986	0.81589	Gm41920		NS		0.365418	0.81589
Gm18874	51.317	-0.0672537	0.254443	-0.264318	0.791535	0.966104	Gm18874		NS		-0.0672537	0.966104
Stk25	12741.5	-0.0365504	0.0623599	-0.58612	0.557795	0.90644	Stk25	Stk25	NS	Stk25	-0.0365504	0.90644
Bok	5272.25	-0.224904	0.0993181	-2.26448	0.0235446	0.28586	Bok	Bok	NS	Bok	-0.224904	0.28586
Thap4	1209.43	0.0226047	0.0817067	0.276657	0.782043	0.963235	Thap4	Thap4	NS	Thap4	0.0226047	0.963235
Atg4b	3366.21	-0.0916201	0.0628739	-1.4572	0.14506	0.649227	Atg4b	Atg4b	NS	Atg4b	-0.0916201	0.649227
Dtymk	1437.96	-0.113764	0.0903107	-1.2597	0.207779	0.725551	Dtymk	Dtymk	NS	Dtymk	-0.113764	0.725551
Ing5	1034.86	-0.0672883	0.0880933	-0.76383	0.444969	0.865417	Ing5	Ing5	NS	Ing5	-0.0672883	0.865417
Gm22089	0.557684	0.711462	2.89217	0.245996	0.805685	NA	Gm22089		NS		0.711462	NA
D2hgdh	860.541	0.0721995	0.102067	0.707377	0.479332	0.877364	D2hgdh	D2hgdh	NS	D2hgdh	0.0721995	0.877364
Gal3st2	1.58536	1.06575	1.98476	0.536967	0.59129	NA	Gal3st2	Gal3st2	FC	Gal3st2	1.06575	NA
Gm18666	3.53041	-0.857924	1.30178	-0.65904	0.50987	NA	Gm18666		NS		-0.857924	NA
Gal3st2b	2.564	-1.08438	1.06404	-1.01911	0.308149	NA	Gal3st2b	Gal3st2b	FC	Gal3st2b	-1.08438	NA
Gm7889	1.02532	3.16851	1.91081	1.65821	0.097276	NA	Gm7889		FC		3.16851	NA
Gal3st2c	3.88999	0.354655	0.873999	0.405784	0.684901	NA	Gal3st2c	Gal3st2c	NS	Gal3st2c	0.354655	NA
Neu4	609.263	0.212551	0.10331	2.05742	0.039646	0.379484	Neu4	Neu4	NS	Neu4	0.212551	0.379484
Pdcd1	59.5513	2.72722	0.336302	8.10945	5.0847407274225e-16	1.18610993653662e-13	Pdcd1	Pdcd1	FC_P	Pdcd1	2.72722	1.18610993653662e-13
Gm7891	0	NA	NA	NA	NA	NA	Gm7891		NS		NA	NA
Gm7895	702.827	-0.29849	0.107562	-2.77506	0.00551922	0.115219	Gm7895		NS		-0.29849	0.115219
Gm23389	0	NA	NA	NA	NA	NA	Gm23389		NS		NA	NA
4930440C22Rik	0	NA	NA	NA	NA	NA	4930440C22Rik		NS		NA	NA
Gm23181	0	NA	NA	NA	NA	NA	Gm23181		NS		NA	NA
Gm5264	1.22376	-1.14067	1.95391	-0.583792	0.55936	NA	Gm5264		FC		-1.14067	NA
Fam174a	2688.92	-0.0397351	0.0838407	-0.473936	0.635546	0.927988	Fam174a	Fam174a	NS	Fam174a	-0.0397351	0.927988
Gm15427	2055.15	0.032315	0.0709408	0.455521	0.648734	0.931204	Gm15427		NS		0.032315	0.931204
Rnu7-ps2	0	NA	NA	NA	NA	NA	Rnu7-ps2	Rnu7-ps2	NS	Rnu7-ps2	NA	NA
St8sia4	1030.67	-0.0877452	0.15442	-0.568225	0.569882	0.908617	St8sia4	St8sia4	NS	St8sia4	-0.0877452	0.908617
Gm30431	10.6438	0.210098	0.644428	0.326023	0.744407	0.952981	Gm30431		NS		0.210098	0.952981
4930598F16Rik	0.578009	-0.434505	3.38505	-0.12836	0.897864	NA	4930598F16Rik		NS		-0.434505	NA
Gm22360	10.1363	0.273209	0.631784	0.43244	0.665422	NA	Gm22360		NS		0.273209	NA
1700063A18Rik	0.175199	0.859089	3.51281	0.244559	0.806798	NA	1700063A18Rik		NS		0.859089	NA
Gm30490	0	NA	NA	NA	NA	NA	Gm30490		NS		NA	NA
4930533P14Rik	7.12136	-0.734669	0.71198	-1.03187	0.302134	NA	4930533P14Rik		NS		-0.734669	NA
Gm26245	0	NA	NA	NA	NA	NA	Gm26245		NS		NA	NA
Gm1833	7.12136	-0.734669	0.71198	-1.03187	0.302134	NA	Gm1833		NS		-0.734669	NA
Gm26078	0	NA	NA	NA	NA	NA	Gm26078		NS		NA	NA
Slco4c1	376.697	0.0746515	0.1586	0.470691	0.637861	0.928101	Slco4c1	Slco4c1	NS	Slco4c1	0.0746515	0.928101
Panct2	326.106	-0.0508093	0.12079	-0.420643	0.674016	0.938003	Panct2	Panct2	NS	Panct2	-0.0508093	0.938003
Slco6b1	42.7354	0.194779	0.307819	0.63277	0.526884	0.894889	Slco6b1	Slco6b1	NS	Slco6b1	0.194779	0.894889
Gm9499	0	NA	NA	NA	NA	NA	Gm9499		NS		NA	NA
Gm6430	132.586	-0.128485	0.178562	-0.719559	0.471797	0.87409	Gm6430		NS		-0.128485	0.87409
Slco6c1	10.4479	-0.247536	0.898862	-0.275389	0.783018	NA	Slco6c1	Slco6c1	NS	Slco6c1	-0.247536	NA
Gm7133	25.2234	0.942881	0.441353	2.13634	0.0326516	0.343424	Gm7133		NS		0.942881	0.343424
Gm7135	39.2674	0.397426	0.387602	1.02535	0.3052	0.797699	Gm7135		NS		0.397426	0.797699
Macir	3067.01	-0.0609206	0.0856827	-0.711002	0.477083	0.876543	Macir	Macir	NS	Macir	-0.0609206	0.876543
Ppip5k2	2916.53	-0.0641183	0.0699226	-0.91699	0.359148	0.828519	Ppip5k2	Ppip5k2	NS	Ppip5k2	-0.0641183	0.828519
Gin1	813.857	0.0925047	0.0893949	1.03479	0.300768	0.795428	Gin1	Gin1	NS	Gin1	0.0925047	0.795428
Pam	16647.3	-0.0809574	0.0707294	-1.14461	0.252372	0.764642	Pam	Pam	NS	Pam	-0.0809574	0.764642
Gm31771	822.481	-0.18626	0.102075	-1.82474	0.0680402	0.484992	Gm31771		NS		-0.18626	0.484992
Btf3-ps1	1729.29	-0.093161	0.103309	-0.90177	0.367179	0.832028	Btf3-ps1	Btf3-ps1	NS	Btf3-ps1	-0.093161	0.832028
B230216N24Rik	399.604	-0.0390155	0.121776	-0.320387	0.748675	0.953431	B230216N24Rik		NS		-0.0390155	0.953431
Gm24465	0.396747	1.80098	3.46454	0.519831	0.603181	NA	Gm24465		FC		1.80098	NA
Gm51640	42.5689	0.102917	0.28768	0.357747	0.720533	0.949591	Gm51640		NS		0.102917	0.949591
1810006J02Rik	2.01451	0.142739	1.55215	0.0919622	0.926728	NA	1810006J02Rik		NS		0.142739	NA
Gm29461	1.70032	-0.231391	1.53898	-0.150353	0.880486	NA	Gm29461		NS		-0.231391	NA
Gm7952	0.278178	1.17982	3.50151	0.336946	0.736158	NA	Gm7952		FC		1.17982	NA
Gm46078	0	NA	NA	NA	NA	NA	Gm46078		NS		NA	NA
Slco6d1	217.751	-0.111585	0.17913	-0.622926	0.533333	0.898306	Slco6d1	Slco6d1	NS	Slco6d1	-0.111585	0.898306
Gm3555	216.768	-0.117217	0.18075	-0.648504	0.516659	0.891751	Gm3555		NS		-0.117217	0.891751
Gm7967	105.698	-0.402273	0.264866	-1.51878	0.128817	0.623017	Gm7967		NS		-0.402273	0.623017
Gm23434	0	NA	NA	NA	NA	NA	Gm23434		NS		NA	NA
Gm18248	0	NA	NA	NA	NA	NA	Gm18248		NS		NA	NA
Gm51641	93.5188	-0.0582682	0.265724	-0.219281	0.826431	0.972617	Gm51641		NS		-0.0582682	0.972617
Cntnap5b	2685.01	0.0483568	0.130452	0.370686	0.710872	0.946218	Cntnap5b	Cntnap5b	NS	Cntnap5b	0.0483568	0.946218
Prdx2-ps1	146.873	-0.0884096	0.151427	-0.583844	0.559326	0.906479	Prdx2-ps1	Prdx2-ps1	NS	Prdx2-ps1	-0.0884096	0.906479
Gm19029	0	NA	NA	NA	NA	NA	Gm19029		NS		NA	NA
Gm53575	78.6753	-0.3207	0.216281	-1.48279	0.138131	0.639596	Gm53575		NS		-0.3207	0.639596
Gm41923	0.563904	0.854576	2.77081	0.308421	0.757762	NA	Gm41923		NS		0.854576	NA
Gm23602	0.428379	-2.3295	3.50152	-0.665281	0.505871	NA	Gm23602		FC		-2.3295	NA
Gm29667	23.3775	0.0072966	0.402919	0.0181094	0.985552	0.998685	Gm29667		NS		0.0072966	0.998685
Gm18700	0	NA	NA	NA	NA	NA	Gm18700		NS		NA	NA
Gm18185	0	NA	NA	NA	NA	NA	Gm18185		NS		NA	NA
Gm46243	313.151	-0.374085	0.181008	-2.06667	0.0387648	0.375142	Gm46243		NS		-0.374085	0.375142
Gm20268	0.137231	0.109124	3.53381	0.03088	0.975365	NA	Gm20268		NS		0.109124	NA
Gm31973	0	NA	NA	NA	NA	NA	Gm31973		NS		NA	NA
Psmb6-ps2	5.50711	-0.0590193	0.708991	-0.0832441	0.933657	NA	Psmb6-ps2	Psmb6-ps2	NS	Psmb6-ps2	-0.0590193	NA
LOC115487674	0	NA	NA	NA	NA	NA	LOC115487674	LOC115487674	NS	LOC115487674	NA	NA
Gm18969	0.472531	1.13947	2.92272	0.389866	0.696636	NA	Gm18969		FC		1.13947	NA
Gm28188	71.284	0.194923	0.342639	0.568887	0.569433	0.908617	Gm28188		NS		0.194923	0.908617
Gm24122	0	NA	NA	NA	NA	NA	Gm24122		NS		NA	NA
Gm3116	10.8817	-0.397347	0.803321	-0.494631	0.620861	0.925546	Gm3116		NS		-0.397347	0.925546
Gm23036	0	NA	NA	NA	NA	NA	Gm23036		NS		NA	NA
Gm53054	0.900039	0.50983	2.53392	0.201202	0.840541	NA	Gm53054		NS		0.50983	NA
Gm20281	0.453377	1.98762	3.45487	0.575309	0.565082	NA	Gm20281		FC		1.98762	NA
Gm22034	0	NA	NA	NA	NA	NA	Gm22034		NS		NA	NA
Gm18728	30.7586	-0.132027	0.340642	-0.387584	0.698324	0.944412	Gm18728		NS		-0.132027	0.944412
Gm23965	0	NA	NA	NA	NA	NA	Gm23965		NS		NA	NA
Gm41924	0	NA	NA	NA	NA	NA	Gm41924		NS		NA	NA
Gm18447	0	NA	NA	NA	NA	NA	Gm18447		NS		NA	NA
Gm5260	2.10634	1.64936	1.54107	1.07027	0.284499	NA	Gm5260		FC		1.64936	NA
Cdh20	1899.27	-0.324484	0.0856364	-3.78909	0.0001512	0.00705404	Cdh20	Cdh20	P	Cdh20	-0.324484	0.00705404
Gm53576	471.977	-0.25601	0.131181	-1.95158	0.0509879	0.424924	Gm53576		NS		-0.25601	0.424924
Gm41925	8.50058	-0.237584	0.708814	-0.335186	0.737485	NA	Gm41925		NS		-0.237584	NA
Gm29012	4.85259	-0.190283	0.990015	-0.192202	0.847584	NA	Gm29012		NS		-0.190283	NA
Rnf152	1063.96	0.109771	0.621127	0.176728	0.859722	0.977232	Rnf152	Rnf152	NS	Rnf152	0.109771	0.977232
Gm17634	21.3157	-0.335204	0.586835	-0.571206	0.56786	0.908488	Gm17634		NS		-0.335204	0.908488
Gm28403	8.57155	-0.417281	0.698112	-0.597727	0.550022	NA	Gm28403		NS		-0.417281	NA
LOC115487637	0	NA	NA	NA	NA	NA	LOC115487637	LOC115487637	NS	LOC115487637	NA	NA
Pign	1962.6	0.110458	0.0732856	1.50723	0.131752	0.628205	Pign	Pign	NS	Pign	0.110458	0.628205
Gm20302	6.04243	-0.608336	0.673437	-0.903331	0.36635	NA	Gm20302		NS		-0.608336	NA
Gm8004	0.534261	-0.906856	3.43831	-0.26375	0.791972	NA	Gm8004		NS		-0.906856	NA
Relch	7236.26	-0.0706895	0.0705953	-1.00133	0.316665	0.803155	Relch	Relch	NS	Relch	-0.0706895	0.803155
Gm10193	99.1149	-0.0506533	0.246759	-0.205275	0.837357	0.973314	Gm10193		NS		-0.0506533	0.973314
Tnfrsf11a	424.166	0.449487	0.21551	2.08569	0.0370069	0.366188	Tnfrsf11a	Tnfrsf11a	NS	Tnfrsf11a	0.449487	0.366188
Gm41926	6.13882	2.46038	1.00523	2.44758	0.0143817	NA	Gm41926		FC		2.46038	NA
Gm41927	30.3222	-0.0328488	0.375316	-0.0875231	0.930256	0.992519	Gm41927		NS		-0.0328488	0.992519
Gm26214	0.137231	0.109124	3.53381	0.03088	0.975365	NA	Gm26214		NS		0.109124	NA
Gm18801	0.647329	-3.16919	3.04508	-1.04076	0.297988	NA	Gm18801		FC		-3.16919	NA
Gm7160	174.419	-0.102376	0.176376	-0.580441	0.561617	0.907489	Gm7160		NS		-0.102376	0.907489
Zcchc2	2392.12	-0.0300355	0.0942575	-0.318654	0.749989	0.953688	Zcchc2	Zcchc2	NS	Zcchc2	-0.0300355	0.953688
Gm26509	45.4725	0.550936	0.425808	1.29386	0.195714	0.715308	Gm26509		NS		0.550936	0.715308
Gm20753	259.105	-0.025496	0.167903	-0.15185	0.879306	0.982247	Gm20753		NS		-0.025496	0.982247
Phlpp1	10139.4	-0.186158	0.0636654	-2.92401	0.00345552	0.084274	Phlpp1	Phlpp1	NS	Phlpp1	-0.186158	0.084274
Gm6651	0.410553	-1.05725	3.49468	-0.302531	0.762247	NA	Gm6651		FC		-1.05725	NA
Gm41928	4.29577	1.07398	0.991581	1.0831	0.278764	NA	Gm41928		FC		1.07398	NA
Bcl2	1189.3	0.138676	0.120545	1.15041	0.249975	0.762967	Bcl2	Bcl2	NS	Bcl2	0.138676	0.762967
Mir3473f	0	NA	NA	NA	NA	NA	Mir3473f	Mir3473f	NS	Mir3473f	NA	NA
Gm37053	4.73426	1.79461	1.01985	1.75968	0.0784617	NA	Gm37053		FC		1.79461	NA
Kdsr	3166.17	0.0342602	0.0847561	0.404221	0.68605	0.940826	Kdsr	Kdsr	NS	Kdsr	0.0342602	0.940826
Vps4b	4583.71	-0.0332477	0.0671425	-0.49518	0.620473	0.925546	Vps4b	Vps4b	NS	Vps4b	-0.0332477	0.925546
Gm53577	19.2365	0.863649	0.535586	1.61253	0.106847	0.582385	Gm53577		NS		0.863649	0.582385
Serpinb5	6.20787	-1.31482	0.876389	-1.50027	0.133545	NA	Serpinb5	Serpinb5	FC	Serpinb5	-1.31482	NA
Pou2f3-rs1	0	NA	NA	NA	NA	NA	Pou2f3-rs1	Pou2f3-rs1	NS	Pou2f3-rs1	NA	NA
Serpinb12	1.10166	-1.65875	2.08665	-0.794933	0.426652	NA	Serpinb12	Serpinb12	FC	Serpinb12	-1.65875	NA
Serpinb13	0	NA	NA	NA	NA	NA	Serpinb13	Serpinb13	NS	Serpinb13	NA	NA
Rn4.5s-ps1	0	NA	NA	NA	NA	NA	Rn4.5s-ps1	Rn4.5s-ps1	NS	Rn4.5s-ps1	NA	NA
Gm8080	0.244572	1.22382	3.50013	0.349651	0.7266	NA	Gm8080		FC		1.22382	NA
Serpinb3a	0	NA	NA	NA	NA	NA	Serpinb3a	Serpinb3a	NS	Serpinb3a	NA	NA
Serpinb3d	0	NA	NA	NA	NA	NA	Serpinb3d	Serpinb3d	NS	Serpinb3d	NA	NA
Gm15388	0	NA	NA	NA	NA	NA	Gm15388		NS		NA	NA
Serpinb3b	0	NA	NA	NA	NA	NA	Serpinb3b	Serpinb3b	NS	Serpinb3b	NA	NA
Gm8084	0	NA	NA	NA	NA	NA	Gm8084		NS		NA	NA
Gm15390	0	NA	NA	NA	NA	NA	Gm15390		NS		NA	NA
Serpinb3c	0	NA	NA	NA	NA	NA	Serpinb3c	Serpinb3c	NS	Serpinb3c	NA	NA
Gm8089	0.061143	0.109124	3.53381	0.03088	0.975365	NA	Gm8089		NS		0.109124	NA
Serpinb11	0.834534	2.86136	3.42272	0.83599	0.40316	NA	Serpinb11	Serpinb11	FC	Serpinb11	2.86136	NA
Serpinb7	3.22569	-0.576513	1.20434	-0.478695	0.632155	NA	Serpinb7	Serpinb7	NS	Serpinb7	-0.576513	NA
Gm24553	0	NA	NA	NA	NA	NA	Gm24553		NS		NA	NA
Serpinb2	0.144133	-1.69837	3.51829	-0.482727	0.62929	NA	Serpinb2	Serpinb2	FC	Serpinb2	-1.69837	NA
Serpinb10	2.93258	-0.632546	1.41305	-0.447647	0.654408	NA	Serpinb10	Serpinb10	NS	Serpinb10	-0.632546	NA
Gm18249	0	NA	NA	NA	NA	NA	Gm18249		NS		NA	NA
Serpinb8	831.194	0.0559384	0.167861	0.333242	0.738952	0.952297	Serpinb8	Serpinb8	NS	Serpinb8	0.0559384	0.952297
Gm15389	0.122286	0.580802	3.52323	0.164849	0.869063	NA	Gm15389		NS		0.580802	NA
Gm24267	0	NA	NA	NA	NA	NA	Gm24267		NS		NA	NA
Gm22438	0	NA	NA	NA	NA	NA	Gm22438		NS		NA	NA
D830032E09Rik	0.400464	1.8126	3.4639	0.523281	0.600778	NA	D830032E09Rik		FC		1.8126	NA
Gm18448	0	NA	NA	NA	NA	NA	Gm18448		NS		NA	NA
Gm28282	0.727838	2.65607	2.5283	1.05054	0.293471	NA	Gm28282		FC		2.65607	NA
Gm41929	0.597511	0.878349	2.79203	0.314592	0.753071	NA	Gm41929		NS		0.878349	NA
LOC115487113	0.303548	-2.22207	3.50631	-0.633735	0.526254	NA	LOC115487113	LOC115487113	FC	LOC115487113	-2.22207	NA
Gm5702	5.2895	0.104802	0.835005	0.12551	0.90012	NA	Gm5702		NS		0.104802	NA
Gm6679	2.2798	0.552761	1.53685	0.359672	0.719092	NA	Gm6679		NS		0.552761	NA
Gm17847	0	NA	NA	NA	NA	NA	Gm17847		NS		NA	NA
Gm22159	0	NA	NA	NA	NA	NA	Gm22159		NS		NA	NA
Gm8141	1.76536	-2.91094	1.89609	-1.53523	0.124728	NA	Gm8141		FC		-2.91094	NA
Cdh7	587.039	-0.0924546	0.15825	-0.58423	0.559065	0.90644	Cdh7	Cdh7	NS	Cdh7	-0.0924546	0.90644
Gm41930	0	NA	NA	NA	NA	NA	Gm41930		NS		NA	NA
Gm18552	0.359062	-2.37903	3.49881	-0.679953	0.496534	NA	Gm18552		FC		-2.37903	NA
Gm3332	0	NA	NA	NA	NA	NA	Gm3332		NS		NA	NA
Gm6693	0	NA	NA	NA	NA	NA	Gm6693		NS		NA	NA
Cdh19	2340.91	-0.100953	0.183804	-0.549242	0.58284	0.912321	Cdh19	Cdh19	NS	Cdh19	-0.100953	0.912321
n-TKctt7	0	NA	NA	NA	NA	NA	n-TKctt7	n-TKctt7	NS	n-TKctt7	NA	NA
4921525D07Rik	7.59161	-1.01574	0.788015	-1.28898	0.197405	NA	4921525D07Rik		FC		-1.01574	NA
Gm8173	59.3384	0.141313	0.346126	0.408271	0.683075	0.93975	Gm8173		NS		0.141313	0.93975
Dsel	1577.67	-0.04152	0.0854941	-0.485648	0.627217	0.926372	Dsel	Dsel	NS	Dsel	-0.04152	0.926372
Gm6028	1.55353	-0.933798	1.93903	-0.481579	0.630105	NA	Gm6028		NS		-0.933798	NA
Gm17752	0.266419	-0.505356	3.50766	-0.144072	0.885444	NA	Gm17752		NS		-0.505356	NA
Gm6717	0	NA	NA	NA	NA	NA	Gm6717		NS		NA	NA
Gm19086	0.175199	0.859089	3.51281	0.244559	0.806798	NA	Gm19086		NS		0.859089	NA
Gm29691	0	NA	NA	NA	NA	NA	Gm29691		NS		NA	NA
Gm32810	74.6632	0.798717	0.493384	1.61885	0.105479	0.580062	Gm32810		NS		0.798717	0.580062
Gm18506	0.400464	1.8126	3.4639	0.523281	0.600778	NA	Gm18506		FC		1.8126	NA
Gm53578	3.07309	0.27705	1.19449	0.23194	0.816585	NA	Gm53578		NS		0.27705	NA
Gm22331	0	NA	NA	NA	NA	NA	Gm22331		NS		NA	NA
Gm8204	0	NA	NA	NA	NA	NA	Gm8204		NS		NA	NA
Gm41932	0	NA	NA	NA	NA	NA	Gm41932		NS		NA	NA
Gm46244	0.274461	1.17982	3.50151	0.336946	0.736158	NA	Gm46244		FC		1.17982	NA
Gm17946	0	NA	NA	NA	NA	NA	Gm17946		NS		NA	NA
Gm18181	0	NA	NA	NA	NA	NA	Gm18181		NS		NA	NA
Gm32985	13.0055	0.78409	1.6972	0.46199	0.644088	0.929642	Gm32985		NS		0.78409	0.929642
Gm33042	2.08581	-3.06276	1.54762	-1.97901	0.047815	NA	Gm33042		FC		-3.06276	NA
Gm4854	0	NA	NA	NA	NA	NA	Gm4854		NS		NA	NA
Gm50605	57.7166	0.13961	0.367506	0.379885	0.70403	0.945067	Gm50605		NS		0.13961	0.945067
Gm17916	3.72831	0.831217	1.04247	0.797356	0.425245	NA	Gm17916		NS		0.831217	NA
Cntnap5a	2013.95	0.393621	0.396107	0.993724	0.320357	0.805063	Cntnap5a	Cntnap5a	NS	Cntnap5a	0.393621	0.805063
Gm17777	0	NA	NA	NA	NA	NA	Gm17777		NS		NA	NA
Gm24030	0	NA	NA	NA	NA	NA	Gm24030		NS		NA	NA
Zfp813-ps	0.323665	-2.31153	3.50253	-0.659962	0.509278	NA	Zfp813-ps	Zfp813-ps	FC	Zfp813-ps	-2.31153	NA
Gm18182	0.289005	-0.712571	3.52316	-0.202253	0.839719	NA	Gm18182		NS		-0.712571	NA
B020011L13Rik	0	NA	NA	NA	NA	NA	B020011L13Rik		NS		NA	NA
Gm7195	0	NA	NA	NA	NA	NA	Gm7195		NS		NA	NA
Gm53579	0	NA	NA	NA	NA	NA	Gm53579		NS		NA	NA
Gm7200	1.62433	-0.988232	1.7155	-0.576061	0.564574	NA	Gm7200		NS		-0.988232	NA
Gm53580	2.16527	-0.169871	1.69418	-0.100268	0.920132	NA	Gm53580		NS		-0.169871	NA
Tsn	5926.32	-0.076107	0.0595192	-1.2787	0.201004	0.722262	Tsn	Tsn	NS	Tsn	-0.076107	0.722262
Nifk	2128.52	-0.0415693	0.0857466	-0.484792	0.627824	0.926548	Nifk	Nifk	NS	Nifk	-0.0415693	0.926548
Gm28867	0.603634	-0.533453	3.30367	-0.161473	0.871721	NA	Gm28867		NS		-0.533453	NA
Clasp1	8133.62	0.00501878	0.0681043	0.0736926	0.941255	0.99363	Clasp1	Clasp1	NS	Clasp1	0.00501878	0.99363
Gm26080	0	NA	NA	NA	NA	NA	Gm26080		NS		NA	NA
2900060B14Rik	1.26582	1.26288	2.35322	0.536658	0.591504	NA	2900060B14Rik		FC		1.26288	NA
Tfcp2l1	756.22	0.865995	0.117444	7.37366	1.66003141155165e-13	2.8644637911795e-11	Tfcp2l1	Tfcp2l1	P	Tfcp2l1	0.865995	2.8644637911795e-11
Gm23497	18.5183	0.906548	0.46865	1.93438	0.0530662	0.434199	Gm23497		NS		0.906548	0.434199
Gli2	462.286	0.102098	0.164818	0.619459	0.535614	0.898384	Gli2	Gli2	NS	Gli2	0.102098	0.898384
Gm51642	8.37348	0.417147	0.794182	0.525254	0.599407	NA	Gm51642		NS		0.417147	NA
Mir6346	0.498151	-1.65702	3.47156	-0.477312	0.63314	NA	Mir6346	Mir6346	FC	Mir6346	-1.65702	NA
Gm41934	0.987638	0.736711	2.48161	0.296868	0.766567	NA	Gm41934		NS		0.736711	NA
Gm8321	0	NA	NA	NA	NA	NA	Gm8321		NS		NA	NA
Gm46144	0.655125	0.120575	3.19596	0.0377274	0.969905	NA	Gm46144		NS		0.120575	NA
Gm3508	0	NA	NA	NA	NA	NA	Gm3508		NS		NA	NA
Gm33388	7.75806	0.427496	0.88831	0.481246	0.630341	NA	Gm33388		NS		0.427496	NA
Inhbb	262.112	-0.270819	0.204687	-1.32309	0.185807	0.704171	Inhbb	Inhbb	NS	Inhbb	-0.270819	0.704171
Gm41935	3.63493	-0.15019	1.09216	-0.137517	0.890622	NA	Gm41935		NS		-0.15019	NA
Gm33490	8.15149	-0.790692	0.793226	-0.996806	0.318859	NA	Gm33490		NS		-0.790692	NA
Gm33575	4.05081	-0.612874	1.14364	-0.535898	0.592029	NA	Gm33575		NS		-0.612874	NA
Gm46145	0.274461	1.17982	3.50151	0.336946	0.736158	NA	Gm46145		FC		1.17982	NA
Ralb	1152.09	0.0440909	0.0909901	0.484568	0.627983	0.926575	Ralb	Ralb	NS	Ralb	0.0440909	0.926575
Gm29454	0.556356	2.26581	3.44252	0.658184	0.51042	NA	Gm29454		FC		2.26581	NA
Tmem185b	664.25	-0.0864554	0.0968441	-0.892728	0.372003	0.834545	Tmem185b	Tmem185b	NS	Tmem185b	-0.0864554	0.834545
3830432H09Rik	5.91315	-1.41991	0.96602	-1.46986	0.1416	NA	3830432H09Rik		FC		-1.41991	NA
Gm25322	0.375615	-2.47725	3.49367	-0.709067	0.478283	NA	Gm25322		FC		-2.47725	NA
Epb41l5	885.162	0.0596614	0.17967	0.332061	0.739843	0.952562	Epb41l5	Epb41l5	NS	Epb41l5	0.0596614	0.952562
Ptpn4	9788.36	-0.216417	0.338436	-0.639463	0.522522	0.893764	Ptpn4	Ptpn4	NS	Ptpn4	-0.216417	0.893764
Gm3851	1.66052	-1.43456	1.82264	-0.787081	0.431234	NA	Gm3851		FC		-1.43456	NA
Gm8338	0	NA	NA	NA	NA	NA	Gm8338		NS		NA	NA
Gm29658	0	NA	NA	NA	NA	NA	Gm29658		NS		NA	NA
Gm3551	6.0131	-0.0644922	0.833974	-0.0773312	0.93836	NA	Gm3551		NS		-0.0644922	NA
Gm28209	532.729	-0.211427	0.107412	-1.96838	0.0490242	0.417958	Gm28209		NS		-0.211427	0.417958
Tmem177	499.228	-0.216095	0.104092	-2.076	0.0378937	0.371751	Tmem177	Tmem177	NS	Tmem177	-0.216095	0.371751
Cfap221	274.942	-0.376284	0.234346	-1.60568	0.108345	0.585643	Cfap221	Cfap221	NS	Cfap221	-0.376284	0.585643
Gm17973	0.791463	-3.46778	2.86004	-1.21249	0.225324	NA	Gm17973		FC		-3.46778	NA
Gm33817	3.09102	-0.948907	1.4756	-0.643066	0.520181	NA	Gm33817		NS		-0.948907	NA
Sctr	177.541	-0.105302	0.213149	-0.494031	0.621285	0.925546	Sctr	Sctr	NS	Sctr	-0.105302	0.925546
Gm33764	11.2006	-0.33615	0.714161	-0.470693	0.63786	0.928101	Gm33764		NS		-0.33615	0.928101
Gm41936	19.6388	-0.500944	0.41154	-1.21724	0.223512	0.738665	Gm41936		NS		-0.500944	0.738665
Tmem37	40.5283	0.718186	0.352911	2.03504	0.0418473	0.389073	Tmem37	Tmem37	NS	Tmem37	0.718186	0.389073
Gm41937	3.4229	0.448973	1.20755	0.371806	0.710037	NA	Gm41937		NS		0.448973	NA
Gm41938	3.00375	-0.0403934	1.01248	-0.0398956	0.968176	NA	Gm41938		NS		-0.0403934	NA
Dbi	8608.98	0.0285927	0.110628	0.258458	0.796054	0.96697	Dbi	Dbi	NS	Dbi	0.0285927	0.96697
3110009E18Rik	1225.19	0.024567	0.0960355	0.255812	0.798096	0.967214	3110009E18Rik		NS		0.024567	0.967214
Steap3	270.913	0.404031	0.1776	2.27495	0.0229089	0.281064	Steap3	Steap3	NS	Steap3	0.404031	0.281064
Gm53581	2.6595	1.63564	1.61408	1.01336	0.31089	NA	Gm53581		FC		1.63564	NA
C1ql2	782.9	0.131282	0.771736	0.170112	0.864922	0.978442	C1ql2	C1ql2	NS	C1ql2	0.131282	0.978442
Gm46154	0.122286	0.580802	3.52323	0.164849	0.869063	NA	Gm46154		NS		0.580802	NA
Marco	1.03823	-3.82572	2.28288	-1.67583	0.0937713	NA	Marco	Marco	FC	Marco	-3.82572	NA
Gm41939	0.144133	-1.69837	3.51829	-0.482727	0.62929	NA	Gm41939		FC		-1.69837	NA
En1	0.633524	-0.593039	3.30162	-0.17962	0.857451	NA	En1	En1	NS	En1	-0.593039	NA
Gm34352	0.278178	1.17982	3.50151	0.336946	0.736158	NA	Gm34352		FC		1.17982	NA
2610027F03Rik	2.36715	-0.00037248	1.26949	-0.000293409	0.999766	NA	2610027F03Rik		NS		-0.00037248	NA
Gm29345	0	NA	NA	NA	NA	NA	Gm29345		NS		NA	NA
Gm34584	0.913748	-2.27052	2.42811	-0.935098	0.349738	NA	Gm34584		FC		-2.27052	NA
Gm34698	0.737927	0.282766	2.62417	0.107754	0.914191	NA	Gm34698		NS		0.282766	NA
Celrr	381.941	-0.0879148	0.100416	-0.875501	0.381301	0.839018	Celrr	Celrr	NS	Celrr	-0.0879148	0.839018
Gm46155	479.762	0.00689253	0.101066	0.0681984	0.945628	0.994555	Gm46155		NS		0.00689253	0.994555
Gm41940	17.2744	0.978297	0.81003	1.20773	0.227151	0.741277	Gm41940		NS		0.978297	0.741277
Insig2	3830.09	-0.134803	0.0661431	-2.03805	0.0415451	0.388166	Insig2	Insig2	NS	Insig2	-0.134803	0.388166
2210011K15Rik	0.777657	-1.09908	2.59897	-0.422889	0.672376	NA	2210011K15Rik		FC		-1.09908	NA
Gm35243	32.2666	-0.225312	0.397416	-0.566942	0.570753	0.908957	Gm35243		NS		-0.225312	0.908957
Ccdc93	3178.13	-0.0484686	0.0988779	-0.490186	0.624002	0.925546	Ccdc93	Ccdc93	NS	Ccdc93	-0.0484686	0.925546
Htr5b	308.27	0.145442	0.290242	0.501106	0.616296	0.924788	Htr5b	Htr5b	NS	Htr5b	0.145442	0.924788
Ddx18	938.258	-0.0773583	0.0774703	-0.998555	0.31801	0.803832	Ddx18	Ddx18	NS	Ddx18	-0.0773583	0.803832
Gm15394	0	NA	NA	NA	NA	NA	Gm15394		NS		NA	NA
Gm8392	4.2385	0.0388884	0.873401	0.0445253	0.964486	NA	Gm8392		NS		0.0388884	NA
Gm28590	0	NA	NA	NA	NA	NA	Gm28590		NS		NA	NA
Gm24547	0	NA	NA	NA	NA	NA	Gm24547		NS		NA	NA
Gm25771	0	NA	NA	NA	NA	NA	Gm25771		NS		NA	NA
Gm8403	0	NA	NA	NA	NA	NA	Gm8403		NS		NA	NA
Dpp10	2879.26	-0.345755	0.177376	-1.94928	0.0512622	0.426056	Dpp10	Dpp10	NS	Dpp10	-0.345755	0.426056
Gm24791	0.869993	-1.3806	2.49231	-0.553944	0.579617	NA	Gm24791		FC		-1.3806	NA
Gm18875	1.55675	-1.22383	2.27117	-0.538854	0.589987	NA	Gm18875		FC		-1.22383	NA
Gm41941	0.494531	0.570952	3.45707	0.165155	0.868822	NA	Gm41941		NS		0.570952	NA
Gm25578	0	NA	NA	NA	NA	NA	Gm25578		NS		NA	NA
Gm53534	2.50355	-2.46961	1.8079	-1.36601	0.171935	NA	Gm53534		FC		-2.46961	NA
Gm35355	0.278178	1.17982	3.50151	0.336946	0.736158	NA	Gm35355		FC		1.17982	NA
Actr3	18991.7	0.038906	0.0804976	0.483319	0.628869	0.926849	Actr3	Actr3	NS	Actr3	0.038906	0.926849
Slc35f5	1731.8	-0.0104707	0.0870401	-0.120298	0.904247	0.987374	Slc35f5	Slc35f5	NS	Slc35f5	-0.0104707	0.987374
Gm18444	0.061143	0.109124	3.53381	0.03088	0.975365	NA	Gm18444		NS		0.109124	NA
Gpr39	2973.14	-0.0187205	0.285322	-0.065612	0.947687	0.994753	Gpr39	Gpr39	NS	Gpr39	-0.0187205	0.994753
Gm41943	9.03362	-0.0497601	0.665598	-0.07476	0.940406	NA	Gm41943		NS		-0.0497601	NA
Lypd1	3045.71	-0.0280086	0.284522	-0.0984412	0.921582	0.991412	Lypd1	Lypd1	NS	Lypd1	-0.0280086	0.991412
Nckap5	1228.76	0.121972	0.144792	0.842397	0.399566	0.846117	Nckap5	Nckap5	NS	Nckap5	0.121972	0.846117
Gm35562	149.574	0.266085	0.70553	0.377142	0.706068	0.94587	Gm35562		NS		0.266085	0.94587
4930599A14Rik	1.12318	-2.51917	2.34	-1.07656	0.281675	NA	4930599A14Rik		FC		-2.51917	NA
Gm41945	1.23691	0.556023	2.35577	0.236025	0.813413	NA	Gm41945		NS		0.556023	NA
Gm5261	0	NA	NA	NA	NA	NA	Gm5261		NS		NA	NA
Mgat5	8534.41	-0.0101674	0.0743319	-0.136784	0.891202	0.983806	Mgat5	Mgat5	NS	Mgat5	-0.0101674	0.983806
Gm8451	23.2409	0.498022	0.391341	1.2726	0.203159	0.723316	Gm8451		NS		0.498022	0.723316
Gm51747	4.06943	1.62964	1.13635	1.4341	0.151545	NA	Gm51747		FC		1.62964	NA
Gm23370	0.359062	-2.37903	3.49881	-0.679953	0.496534	NA	Gm23370		FC		-2.37903	NA
Gm23734	0.303548	-2.22207	3.50631	-0.633735	0.526254	NA	Gm23734		FC		-2.22207	NA
Gm51746	1030.35	-0.0516059	0.0856769	-0.602331	0.546954	0.902501	Gm51746		NS		-0.0516059	0.902501
Gm41947	776.137	-0.0262672	0.0802804	-0.327193	0.743522	0.952733	Gm41947		NS		-0.0262672	0.952733
Tmem163	654.688	-0.389674	0.42293	-0.921367	0.356859	0.827201	Tmem163	Tmem163	NS	Tmem163	-0.389674	0.827201
Gm35993	5.46748	1.34766	0.894504	1.5066	0.131914	NA	Gm35993		FC		1.34766	NA
Acmsd	109.839	0.504589	0.244156	2.06667	0.0387657	0.375142	Acmsd	Acmsd	NS	Acmsd	0.504589	0.375142
2900009J06Rik	174.383	0.214167	0.165902	1.29092	0.196731	0.715763	2900009J06Rik		NS		0.214167	0.715763
Ccnt2	5457.48	0.000924726	0.0671675	0.0137675	0.989016	0.999268	Ccnt2	Ccnt2	NS	Ccnt2	0.000924726	0.999268
Map3k19	986.828	-0.173548	0.150645	-1.15203	0.249307	0.762859	Map3k19	Map3k19	NS	Map3k19	-0.173548	0.762859
Rab3gap1	7706.57	-0.144128	0.0686787	-2.09858	0.0358537	0.359722	Rab3gap1	Rab3gap1	NS	Rab3gap1	-0.144128	0.359722
Zranb3	2425.33	-0.047256	0.0736054	-0.642018	0.520862	0.893444	Zranb3	Zranb3	NS	Zranb3	-0.047256	0.893444
Gm28800	154.273	-0.210184	0.237606	-0.884591	0.376377	0.836899	Gm28800		NS		-0.210184	0.836899
Gm8283	86.1516	-0.139795	0.213701	-0.65416	0.513009	0.890281	Gm8283		NS		-0.139795	0.890281
Rpl28-ps1	1224.07	-0.0350759	0.101961	-0.344012	0.730837	0.951744	Rpl28-ps1	Rpl28-ps1	NS	Rpl28-ps1	-0.0350759	0.951744
R3hdm1	15401.3	0.0442741	0.0842427	0.525554	0.599198	0.917906	R3hdm1	R3hdm1	NS	R3hdm1	0.0442741	0.917906
Gm29383	80.9715	0.325816	0.252269	1.29154	0.196515	0.715642	Gm29383		NS		0.325816	0.715642
Mir128-1	7.97534	0.530705	0.770755	0.688552	0.491105	NA	Mir128-1	Mir128-1	NS	Mir128-1	0.530705	NA
Ubxn4	7700.66	-0.0213514	0.0570543	-0.37423	0.708233	0.945993	Ubxn4	Ubxn4	NS	Ubxn4	-0.0213514	0.945993
Gm41949	329.203	0.10179	0.135281	0.752434	0.45179	0.867334	Gm41949		NS		0.10179	0.867334
Lct	1799.48	0.494636	0.505059	0.979363	0.3274	0.810639	Lct	Lct	NS	Lct	0.494636	0.810639
Mcm6	684.699	0.285306	0.186659	1.52848	0.126393	0.618895	Mcm6	Mcm6	NS	Mcm6	0.285306	0.618895
Dars	5529.15	-0.120875	0.0660718	-1.82944	0.067333	0.483145	Dars	Dars	NS	Dars	-0.120875	0.483145
Gm23902	0	NA	NA	NA	NA	NA	Gm23902		NS		NA	NA
Gm25384	0	NA	NA	NA	NA	NA	Gm25384		NS		NA	NA
Gm6170	150.327	-0.0586404	0.177854	-0.329711	0.741619	0.952733	Gm6170		NS		-0.0586404	0.952733
Gm41950	3.41665	1.95434	1.10378	1.7706	0.0766279	NA	Gm41950		FC		1.95434	NA
Cxcr4	269.714	-0.0961171	0.224541	-0.42806	0.668608	0.937248	Cxcr4	Cxcr4	NS	Cxcr4	-0.0961171	0.937248
Gm23056	0	NA	NA	NA	NA	NA	Gm23056		NS		NA	NA
Thsd7b	2439.68	0.0348902	0.0964632	0.361695	0.71758	0.948394	Thsd7b	Thsd7b	NS	Thsd7b	0.0348902	0.948394
Gm36347	77.3731	-0.076029	0.245448	-0.309756	0.756747	0.95571	Gm36347		NS		-0.076029	0.95571
Gm15790	87.2828	-0.0931139	0.216731	-0.429629	0.667466	0.937066	Gm15790		NS		-0.0931139	0.937066
Rpl31-ps9	3.02684	0.601905	1.54932	0.388496	0.697649	NA	Rpl31-ps9	Rpl31-ps9	NS	Rpl31-ps9	0.601905	NA
Gm29428	22.6154	-0.29278	0.436069	-0.671409	0.50196	0.885518	Gm29428		NS		-0.29278	0.885518
Gm41951	0	NA	NA	NA	NA	NA	Gm41951		NS		NA	NA
Cd55b	18.6628	-0.26418	0.491924	-0.537034	0.591244	0.915043	Cd55b	Cd55b	NS	Cd55b	-0.26418	0.915043
Cd55os	128.501	0.249935	0.218828	1.14215	0.253391	0.765061	Cd55os	Cd55os	NS	Cd55os	0.249935	0.765061
Cd55	892.859	-0.116003	0.232748	-0.498406	0.618198	0.925198	Cd55	Cd55	NS	Cd55	-0.116003	0.925198
Gm16083	432.361	-0.157291	0.155147	-1.01382	0.31067	0.799656	Gm16083		NS		-0.157291	0.799656
Zp3r	100.808	0.340541	0.232894	1.46222	0.143682	0.646851	Zp3r	Zp3r	NS	Zp3r	0.340541	0.646851
Gm23623	0.061143	0.109124	3.53381	0.03088	0.975365	NA	Gm23623		NS		0.109124	NA
C4bp	105.166	-0.300372	0.199382	-1.50651	0.131935	0.628383	C4bp	C4bp	NS	C4bp	-0.300372	0.628383
C4bp-ps1	131.444	0.26378	0.187218	1.40895	0.158851	0.673583	C4bp-ps1	C4bp-ps1	NS	C4bp-ps1	0.26378	0.673583
Pfkfb2	7306.98	0.0350629	0.058834	0.595962	0.5512	0.904021	Pfkfb2	Pfkfb2	NS	Pfkfb2	0.0350629	0.904021
Yod1	2111.48	0.0609556	0.0717325	0.849763	0.395457	0.844873	Yod1	Yod1	NS	Yod1	0.0609556	0.844873
AA986860	267.14	-0.234165	0.147358	-1.58909	0.112041	0.592373	AA986860	AA986860	NS	AA986860	-0.234165	0.592373
Gm28857	27.8284	-0.415641	0.371712	-1.11818	0.26349	0.771595	Gm28857		NS		-0.415641	0.771595
Gm28856	0.844429	-0.329996	2.14517	-0.153832	0.877742	NA	Gm28856		NS		-0.329996	NA
Fcamr	4.96207	0.603422	1.00231	0.602033	0.547152	NA	Fcamr	Fcamr	NS	Fcamr	0.603422	NA
Gm15848	2.11674	2.36931	1.51462	1.5643	0.117748	NA	Gm15848		FC		2.36931	NA
Pigr	4.07028	-0.791454	1.06268	-0.744771	0.45641	NA	Pigr	Pigr	NS	Pigr	-0.791454	NA
Fcmr	6.71207	-0.76805	1.17757	-0.65223	0.514253	NA	Fcmr	Fcmr	NS	Fcmr	-0.76805	NA
Il24	0	NA	NA	NA	NA	NA	Il24	Il24	NS	Il24	NA	NA
Il20	0.151774	-1.43391	3.52316	-0.406995	0.684012	NA	Il20	Il20	FC	Il20	-1.43391	NA
Il19	2.27704	-0.059611	1.56548	-0.0380785	0.969625	NA	Il19	Il19	NS	Il19	-0.059611	NA
Gm41952	0.27406	-0.240894	3.51255	-0.0685812	0.945323	NA	Gm41952		NS		-0.240894	NA
Il10	1.24509	1.3471	2.36155	0.570432	0.568385	NA	Il10	Il10	FC	Il10	1.3471	NA
Mapkapk2	1524.31	0.186643	0.0891217	2.09425	0.0362379	0.361717	Mapkapk2	Mapkapk2	NS	Mapkapk2	0.186643	0.361717
Gm25549	0.144133	-1.69837	3.51829	-0.482727	0.62929	NA	Gm25549		FC		-1.69837	NA
Gm51643	0.274461	1.17982	3.50151	0.336946	0.736158	NA	Gm51643		FC		1.17982	NA
Dyrk3	588.204	-0.0195796	0.11297	-0.173317	0.862402	0.977852	Dyrk3	Dyrk3	NS	Dyrk3	-0.0195796	0.977852
Eif2d	3871.95	0.0445253	0.0656882	0.677829	0.49788	0.883685	Eif2d	Eif2d	NS	Eif2d	0.0445253	0.883685
Rassf5	1998.41	0.104911	0.0828862	1.26573	0.205611	0.724607	Rassf5	Rassf5	NS	Rassf5	0.104911	0.724607
Gm17796	1.54436	3.76735	1.66789	2.25875	0.0238987	NA	Gm17796		FC		3.76735	NA
Gm28913	241.989	-0.00650382	0.200097	-0.0325033	0.974071	0.997193	Gm28913		NS		-0.00650382	0.997193
Ikbke	237.775	0.295853	0.174358	1.69681	0.089732	0.542115	Ikbke	Ikbke	NS	Ikbke	0.295853	0.542115
Gm51644	9397.89	0.219956	0.075178	2.92579	0.00343577	0.0838735	Gm51644		NS		0.219956	0.0838735
Srgap2	10504.4	0.211162	0.0734664	2.87426	0.00404973	0.0939455	Srgap2	Srgap2	NS	Srgap2	0.211162	0.0939455
Gm53252	60.6277	0.881776	0.266502	3.3087	0.000937295	0.0314834	Gm53252		P		0.881776	0.0314834
Fam72a	266.077	-0.0151791	0.150048	-0.101162	0.919422	0.990862	Fam72a	Fam72a	NS	Fam72a	-0.0151791	0.990862
Avpr1b	187.095	0.890937	0.268021	3.32413	0.000886934	0.0301031	Avpr1b	Avpr1b	P	Avpr1b	0.890937	0.0301031
Gm8532	5.07093	0.406244	1.15394	0.352048	0.724802	NA	Gm8532		NS		0.406244	NA
Ctse	96.7539	3.71992	0.274306	13.5612	6.80210490319109e-42	7.45067081852579e-39	Ctse	Ctse	FC_P	Ctse	3.71992	7.45067081852579e-39
Rab7b	207.538	1.49944	0.174211	8.607	7.49942699085768e-18	2.09925626867419e-15	Rab7b	Rab7b	FC_P	Rab7b	1.49944	2.09925626867419e-15
Gm30104	0.808723	0.229579	2.60393	0.0881663	0.929745	NA	Gm30104		NS		0.229579	NA
Slc26a9	16.3047	-0.883978	0.474867	-1.86153	0.0626696	0.467298	Slc26a9	Slc26a9	NS	Slc26a9	-0.883978	0.467298
Pm20d1	268.483	0.311898	0.203235	1.53467	0.124866	0.616089	Pm20d1	Pm20d1	NS	Pm20d1	0.311898	0.616089
Slc41a1	5748.9	0.0961295	0.0640406	1.50107	0.133337	0.629883	Slc41a1	Slc41a1	NS	Slc41a1	0.0961295	0.629883
Rab29	313.721	0.241477	0.138455	1.74409	0.0811435	0.520763	Rab29	Rab29	NS	Rab29	0.241477	0.520763
Nucks1	16789.8	-0.00423118	0.0731681	-0.0578282	0.953885	0.994877	Nucks1	Nucks1	NS	Nucks1	-0.00423118	0.994877
Slc45a3	88.6972	-0.188869	0.307075	-0.615059	0.538516	0.898986	Slc45a3	Slc45a3	NS	Slc45a3	-0.188869	0.898986
Elk4	2961.82	-0.0244294	0.0789495	-0.30943	0.756994	0.95571	Elk4	Elk4	NS	Elk4	-0.0244294	0.95571
Mfsd4a	9175.53	0.0317678	0.10222	0.310779	0.755968	0.955675	Mfsd4a	Mfsd4a	NS	Mfsd4a	0.0317678	0.955675
4833413N01Rik	5.89447	0.25848	0.854405	0.302527	0.76225	NA	4833413N01Rik		NS		0.25848	NA
Gm37120	12.0337	0.490255	0.554584	0.884005	0.376694	0.836899	Gm37120		NS		0.490255	0.836899
Cdk18	890.804	-0.246197	0.145988	-1.68642	0.0917148	0.548048	Cdk18	Cdk18	NS	Cdk18	-0.246197	0.548048
Gm30153	0.274461	1.17982	3.50151	0.336946	0.736158	NA	Gm30153		FC		1.17982	NA
Gm30242	0.301817	-0.240894	3.51255	-0.0685812	0.945323	NA	Gm30242		NS		-0.240894	NA
Gm29695	48.1011	-0.691048	0.33634	-2.05461	0.0399165	0.380474	Gm29695		NS		-0.691048	0.380474
Lemd1	68.7286	-0.710432	0.410437	-1.73092	0.0834665	0.52748	Lemd1	Lemd1	NS	Lemd1	-0.710432	0.52748
Mir135b	0	NA	NA	NA	NA	NA	Mir135b	Mir135b	NS	Mir135b	NA	NA
Gm29630	0.305715	1.50615	3.48249	0.432492	0.665384	NA	Gm29630		FC		1.50615	NA
Gm38446	12.483	-0.0117252	0.567954	-0.0206446	0.983529	0.99831	Gm38446		NS		-0.0117252	0.99831
Gm7241	10.1368	0.106213	0.650575	0.163261	0.870313	NA	Gm7241		NS		0.106213	NA
Klhdc8a	268.14	-0.129829	0.231491	-0.560838	0.574908	0.909377	Klhdc8a	Klhdc8a	NS	Klhdc8a	-0.129829	0.909377
Nuak2	204.765	0.177888	0.203447	0.874372	0.381916	0.839018	Nuak2	Nuak2	NS	Nuak2	0.177888	0.839018
Gm30744	2.77608	-0.0615611	1.4216	-0.0433042	0.965459	NA	Gm30744		NS		-0.0615611	NA
F730311O21Rik	4.09093	0.298916	1.37363	0.21761	0.827733	NA	F730311O21Rik		NS		0.298916	NA
Tmcc2	12896.7	-0.198873	0.0522361	-3.80719	0.000140555	0.00665601	Tmcc2	Tmcc2	P	Tmcc2	-0.198873	0.00665601
LOC115487632	0.548923	2.24782	3.44325	0.652819	0.513873	NA	LOC115487632	LOC115487632	FC	LOC115487632	2.24782	NA
Dstyk	6645.38	-0.142835	0.0479212	-2.98062	0.00287663	0.0734825	Dstyk	Dstyk	NS	Dstyk	-0.142835	0.0734825
6030442K20Rik	232.187	0.0241689	0.14156	0.170733	0.864433	0.978442	6030442K20Rik		NS		0.0241689	0.978442
Rbbp5	5160.63	-0.0147096	0.066195	-0.222216	0.824146	0.972053	Rbbp5	Rbbp5	NS	Rbbp5	-0.0147096	0.972053
Tmem81	345.918	-0.153445	0.140667	-1.09084	0.275345	0.779835	Tmem81	Tmem81	NS	Tmem81	-0.153445	0.779835
Cntn2	13956.1	-0.29757	0.122823	-2.42275	0.0154035	0.22213	Cntn2	Cntn2	NS	Cntn2	-0.29757	0.22213
Gm51646	3.72571	1.73251	1.13342	1.52857	0.126372	NA	Gm51646		FC		1.73251	NA
Nfasc	33014.7	0.00637215	0.0779062	0.0817926	0.934812	0.99339	Nfasc	Nfasc	NS	Nfasc	0.00637215	0.99339
Gm46157	53.3578	-0.152035	0.278113	-0.546667	0.584608	0.913022	Gm46157		NS		-0.152035	0.913022
Gm10538	15.825	-0.0955793	0.486889	-0.196306	0.844371	0.974316	Gm10538		NS		-0.0955793	0.974316
Gm31101	1.39187	0.919199	2.82226	0.325696	0.744654	NA	Gm31101		NS		0.919199	NA
Gm22609	0	NA	NA	NA	NA	NA	Gm22609		NS		NA	NA
Lrrn2	11399.3	0.054528	0.069368	0.786068	0.431828	0.859397	Lrrn2	Lrrn2	NS	Lrrn2	0.054528	0.859397
Gm31159	459.214	0.380221	0.231146	1.64494	0.0999823	0.566926	Gm31159		NS		0.380221	0.566926
Gm38687	19.8451	0.297253	0.396461	0.749765	0.453396	0.867334	Gm38687		NS		0.297253	0.867334
Mdm4	11235.3	-0.0229051	0.0596855	-0.383764	0.701154	0.945063	Mdm4	Mdm4	NS	Mdm4	-0.0229051	0.945063
Gm29257	7.75909	0.0921394	0.895595	0.102881	0.918058	NA	Gm29257		NS		0.0921394	NA
Gm41953	15.454	0.284806	0.535653	0.531698	0.594935	0.91643	Gm41953		NS		0.284806	0.91643
n-TKctt26	0	NA	NA	NA	NA	NA	n-TKctt26	n-TKctt26	NS	n-TKctt26	NA	NA
n-TKctt25	0	NA	NA	NA	NA	NA	n-TKctt25	n-TKctt25	NS	n-TKctt25	NA	NA
Pik3c2b	2682	-0.206414	0.110753	-1.86374	0.0623585	0.465895	Pik3c2b	Pik3c2b	NS	Pik3c2b	-0.206414	0.465895
Gm28609	302.761	-0.336436	0.137289	-2.45057	0.0142631	0.212098	Gm28609		NS		-0.336436	0.212098
Gm51647	51.8436	-0.370605	0.277004	-1.33791	0.180927	0.698001	Gm51647		NS		-0.370605	0.698001
Ppp1r15b	4907.99	-0.0797828	0.0760584	-1.04897	0.294193	0.792005	Ppp1r15b	Ppp1r15b	NS	Ppp1r15b	-0.0797828	0.792005
Plekha6	4882.15	-0.0427266	0.106112	-0.402655	0.687202	0.941183	Plekha6	Plekha6	NS	Plekha6	-0.0427266	0.941183
Gm51648	10.4675	-0.38241	0.624807	-0.612046	0.540508	NA	Gm51648		NS		-0.38241	NA
Gm19461	534.172	-0.293191	0.177034	-1.65613	0.0976954	0.561243	Gm19461		NS		-0.293191	0.561243
Golt1a	14.4856	-0.254844	0.874336	-0.291472	0.770691	0.959986	Golt1a	Golt1a	NS	Golt1a	-0.254844	0.959986
Gm53474	10.7323	-0.236013	1.09027	-0.216472	0.82862	0.97284	Gm53474		NS		-0.236013	0.97284
Kiss1	5.39515	0.25001	0.962799	0.25967	0.795119	NA	Kiss1	Kiss1	NS	Kiss1	0.25001	NA
Ren1	15.3705	1.07925	0.900143	1.19897	0.230538	0.743396	Ren1	Ren1	FC	Ren1	1.07925	0.743396
Etnk2	124.855	-0.117327	0.342582	-0.342479	0.731991	0.951744	Etnk2	Etnk2	NS	Etnk2	-0.117327	0.951744
Sox13	519.046	0.0147942	0.172502	0.0857626	0.931655	0.992649	Sox13	Sox13	NS	Sox13	0.0147942	0.992649
Gm8596	0	NA	NA	NA	NA	NA	Gm8596		NS		NA	NA
Gm23939	0.719797	1.22338	2.2315	0.548231	0.583533	NA	Gm23939		FC		1.22338	NA
Snrpe	838.394	0.0013595	0.0832026	0.0163396	0.986963	0.998808	Snrpe	Snrpe	NS	Snrpe	0.0013595	0.998808
Gm53475	2404.49	-0.0455982	0.093447	-0.487958	0.625579	0.926091	Gm53475		NS		-0.0455982	0.926091
Zc3h11a	13241.2	-0.0244572	0.0772572	-0.316568	0.751571	0.953888	Zc3h11a	Zc3h11a	NS	Zc3h11a	-0.0244572	0.953888
Zbed6	13241.2	-0.0244572	0.0772572	-0.316568	0.751571	0.953888	Zbed6	Zbed6	NS	Zbed6	-0.0244572	0.953888
Lax1	10.136	1.31657	0.599995	2.1943	0.0282141	NA	Lax1	Lax1	FC	Lax1	1.31657	NA
Atp2b4	2263.87	-0.0328432	0.168926	-0.194424	0.845844	0.974409	Atp2b4	Atp2b4	NS	Atp2b4	-0.0328432	0.974409
Mir6903	39.6907	-0.571974	0.308203	-1.85583	0.0634774	0.469303	Mir6903	Mir6903	NS	Mir6903	-0.571974	0.469303
Gm53476	10.6019	-0.324568	0.657256	-0.493823	0.621431	NA	Gm53476		NS		-0.324568	NA
Gm41954	0.566445	-0.468247	3.37154	-0.138882	0.889543	NA	Gm41954		NS		-0.468247	NA
Gm28441	0.566445	-0.468247	3.37154	-0.138882	0.889543	NA	Gm28441		NS		-0.468247	NA
Gm31515	1.60019	-1.45063	1.86057	-0.779669	0.435586	NA	Gm31515		FC		-1.45063	NA
Optc	16.7027	0.17247	0.559892	0.308042	0.75805	0.956025	Optc	Optc	NS	Optc	0.17247	0.956025
Prelp	3766.36	-0.0962464	0.333078	-0.28896	0.772612	0.960636	Prelp	Prelp	NS	Prelp	-0.0962464	0.960636
Bmncr	165.663	-0.0354143	0.180638	-0.196052	0.84457	0.974316	Bmncr	Bmncr	NS	Bmncr	-0.0354143	0.974316
Gm18970	0.274461	1.17982	3.50151	0.336946	0.736158	NA	Gm18970		FC		1.17982	NA
Fmod	235.667	-0.179564	0.586855	-0.305977	0.759622	0.956284	Fmod	Fmod	NS	Fmod	-0.179564	0.956284
Gm19497	3.13446	-0.20742	1.15878	-0.178999	0.857939	NA	Gm19497		NS		-0.20742	NA
Btg2	603.977	-0.259966	0.15436	-1.68416	0.0921512	0.548138	Btg2	Btg2	NS	Btg2	-0.259966	0.548138
Gm31974	1.15974	-0.222355	2.43234	-0.0914161	0.927162	NA	Gm31974		NS		-0.222355	NA
Gm32039	0.503196	-2.81305	3.32912	-0.844982	0.398121	NA	Gm32039		FC		-2.81305	NA
Gm8618	1.12917	-0.284208	2.39845	-0.118496	0.905674	NA	Gm8618		NS		-0.284208	NA
Chit1	24.4839	0.204181	0.56259	0.362931	0.716657	0.948203	Chit1	Chit1	NS	Chit1	0.204181	0.948203
Gm46158	29.5253	0.108282	0.4387	0.246824	0.805044	0.968644	Gm46158		NS		0.108282	0.968644
Chil1	592.931	0.319733	0.110582	2.89137	0.00383561	0.0901405	Chil1	Chil1	NS	Chil1	0.319733	0.0901405
Mybph	11196.6	0.0272091	0.064829	0.419706	0.674701	0.938011	Mybph	Mybph	NS	Mybph	0.0272091	0.938011
Adora1	25389.8	-0.00711616	0.0597879	-0.119023	0.905257	0.987621	Adora1	Adora1	NS	Adora1	-0.00711616	0.987621
Gm32221	50.6492	0.0681118	0.302378	0.225254	0.821782	0.971265	Gm32221		NS		0.0681118	0.971265
Gm24517	0.362061	1.65048	3.47326	0.475197	0.634647	NA	Gm24517		FC		1.65048	NA
Myoparr	3.69706	1.56783	1.01402	1.54615	0.122067	NA	Myoparr	Myoparr	FC	Myoparr	1.56783	NA
Myog	3.82573	1.91955	1.24257	1.54483	0.122388	NA	Myog	Myog	FC	Myog	1.91955	NA
Ppfia4	8755.93	0.169026	0.0817701	2.06709	0.0387255	0.375142	Ppfia4	Ppfia4	NS	Ppfia4	0.169026	0.375142
Gm32267	1003.34	0.233384	0.0836913	2.78864	0.00529305	0.112246	Gm32267		NS		0.233384	0.112246
Tmem183a	4597.04	-0.0168005	0.0551151	-0.304825	0.7605	0.956431	Tmem183a	Tmem183a	NS	Tmem183a	-0.0168005	0.956431
Gm53477	4.22923	-0.4451	0.986746	-0.451079	0.651933	NA	Gm53477		NS		-0.4451	NA
Mgat4f	2.21001	1.67963	1.58994	1.05641	0.29078	NA	Mgat4f	Mgat4f	FC	Mgat4f	1.67963	NA
Cyb5r1	1178.57	0.138807	0.0848534	1.63585	0.101872	0.570487	Cyb5r1	Cyb5r1	NS	Cyb5r1	0.138807	0.570487
Adipor1	4734.77	-0.00980891	0.0854478	-0.114794	0.908608	0.988532	Adipor1	Adipor1	NS	Adipor1	-0.00980891	0.988532
Klhl12	3619.93	-0.112806	0.0673017	-1.67613	0.0937132	0.552173	Klhl12	Klhl12	NS	Klhl12	-0.112806	0.552173
Rabif	1846.6	-0.125146	0.0756939	-1.65332	0.0982659	0.562064	Rabif	Rabif	NS	Rabif	-0.125146	0.562064
Gm25612	4.52342	0.395611	1.27379	0.310577	0.756122	NA	Gm25612		NS		0.395611	NA
Tuba5-ps	7.30105	0.481612	0.7317	0.658209	0.510404	NA	Tuba5-ps	Tuba5-ps	NS	Tuba5-ps	0.481612	NA
Gm15454	0.867452	-0.12098	2.08514	-0.0580201	0.953733	NA	Gm15454		NS		-0.12098	NA
Gm46159	5.40942	0.184535	1.05293	0.175258	0.860877	NA	Gm46159		NS		0.184535	NA
Mgat4e	88.0586	0.208657	0.21574	0.967172	0.333458	0.815461	Mgat4e	Mgat4e	NS	Mgat4e	0.208657	0.815461
Gm46160	1.77111	-0.245666	1.32498	-0.185411	0.852907	NA	Gm46160		NS		-0.245666	NA
Kdm5b	6356.66	-0.00872426	0.0748559	-0.116547	0.907219	0.988332	Kdm5b	Kdm5b	NS	Kdm5b	-0.00872426	0.988332
Syt2	1422.82	-0.443655	0.136565	-3.24867	0.00115946	0.0372104	Syt2	Syt2	P	Syt2	-0.443655	0.0372104
Ppp1r12b	10326.6	-0.0404863	0.0795464	-0.508965	0.610777	0.922113	Ppp1r12b	Ppp1r12b	NS	Ppp1r12b	-0.0404863	0.922113
Gm32670	855.949	0.0988682	0.110357	0.895895	0.370309	0.833774	Gm32670		NS		0.0988682	0.833774
LOC115487658	0.303548	-2.22207	3.50631	-0.633735	0.526254	NA	LOC115487658	LOC115487658	FC	LOC115487658	-2.22207	NA
Gm51748	72.7487	0.0600811	0.218002	0.275599	0.782856	0.963624	Gm51748		NS		0.0600811	0.963624
Mir5104b	0	NA	NA	NA	NA	NA	Mir5104b	Mir5104b	NS	Mir5104b	NA	NA
Ube2t	61.8623	0.00907903	0.312332	0.0290685	0.97681	0.997512	Ube2t	Ube2t	NS	Ube2t	0.00907903	0.997512
Lgr6	176.982	-0.13823	0.238621	-0.579285	0.562397	0.907758	Lgr6	Lgr6	NS	Lgr6	-0.13823	0.907758
Ptprv	9.15981	0.799101	0.710591	1.12456	0.260776	NA	Ptprv	Ptprv	NS	Ptprv	0.799101	NA
Ptpn7	8.18879	3.36245	1.0521	3.19594	0.00139374	NA	Ptpn7	Ptpn7	FC	Ptpn7	3.36245	NA
Arl8a	10343.6	0.0181412	0.0744776	0.243579	0.807557	0.969038	Arl8a	Arl8a	NS	Arl8a	0.0181412	0.969038
Gpr37l1	5910.85	-0.0452451	0.0703967	-0.642717	0.520408	0.893142	Gpr37l1	Gpr37l1	NS	Gpr37l1	-0.0452451	0.893142
Gm41955	0.419771	1.93319	3.45756	0.55912	0.57608	NA	Gm41955		FC		1.93319	NA
Gm4204	5849.89	-0.147919	0.0828057	-1.78634	0.0740438	0.500907	Gm4204		NS		-0.147919	0.500907
Elf3	5.69466	1.46289	0.848886	1.7233	0.0848342	NA	Elf3	Elf3	FC	Elf3	1.46289	NA
Rnpep	2900.29	0.160291	0.108957	1.47113	0.141255	0.643233	Rnpep	Rnpep	NS	Rnpep	0.160291	0.643233
Gm19642	0.122286	0.580802	3.52323	0.164849	0.869063	NA	Gm19642		NS		0.580802	NA
Timm17a	2564.59	-0.0298308	0.0777265	-0.383792	0.701133	0.945063	Timm17a	Timm17a	NS	Timm17a	-0.0298308	0.945063
Gm41956	0.244572	1.22382	3.50013	0.349651	0.7266	NA	Gm41956		FC		1.22382	NA
Lmod1	176.299	0.0827685	0.196754	0.420671	0.673995	0.938003	Lmod1	Lmod1	NS	Lmod1	0.0827685	0.938003
Shisa4	3564.82	-0.179884	0.07451	-2.41422	0.0157688	0.225461	Shisa4	Shisa4	NS	Shisa4	-0.179884	0.225461
Ipo9	11673	-0.048253	0.0573611	-0.841216	0.400227	0.846664	Ipo9	Ipo9	NS	Ipo9	-0.048253	0.846664
Nav1	13553.9	0.0928729	0.0927853	1.00094	0.316854	0.803472	Nav1	Nav1	NS	Nav1	0.0928729	0.803472
Mir1231	7.90396	-0.242267	0.723183	-0.335	0.737625	NA	Mir1231	Mir1231	NS	Mir1231	-0.242267	NA
Gm32940	285.082	0.187421	0.17109	1.09545	0.273318	0.777978	Gm32940		NS		0.187421	0.777978
Gm4793	30.7789	-0.0866662	0.342967	-0.252696	0.800503	0.967772	Gm4793		NS		-0.0866662	0.967772
Csrp1	16951	-0.305208	0.124979	-2.44207	0.0146034	0.215019	Csrp1	Csrp1	NS	Csrp1	-0.305208	0.215019
Gm53478	12.7335	-0.917101	0.60924	-1.50532	0.132242	0.628679	Gm53478		NS		-0.917101	0.628679
Phlda3	617.35	-0.402462	0.176391	-2.28165	0.0225101	0.278125	Phlda3	Phlda3	NS	Phlda3	-0.402462	0.278125
Tnni1	697.998	0.249221	0.14911	1.67139	0.094645	0.553994	Tnni1	Tnni1	NS	Tnni1	0.249221	0.553994
Lad1	122.339	0.248746	0.220295	1.12915	0.258833	0.768365	Lad1	Lad1	NS	Lad1	0.248746	0.768365
Tnnt2	49.4661	0.258631	0.296101	0.873457	0.382414	0.839018	Tnnt2	Tnnt2	NS	Tnnt2	0.258631	0.839018
Pkp1	7.58438	1.18546	0.828923	1.43013	0.15268	NA	Pkp1	Pkp1	FC	Pkp1	1.18546	NA
Igfn1	2670.62	-0.0984961	0.105625	-0.93251	0.351073	0.823732	Igfn1	Igfn1	NS	Igfn1	-0.0984961	0.823732
Tmem9	2469.73	-0.169147	0.0722821	-2.3401	0.0192786	0.255278	Tmem9	Tmem9	NS	Tmem9	-0.169147	0.255278
Ascl5	4.28967	0.482514	0.927979	0.519962	0.60309	NA	Ascl5	Ascl5	NS	Ascl5	0.482514	NA
Cacna1s	51.3329	-0.467213	0.297005	-1.57308	0.1157	0.59906	Cacna1s	Cacna1s	NS	Cacna1s	-0.467213	0.59906
Gm15850	15.0554	-0.330236	0.530788	-0.622163	0.533835	0.898306	Gm15850		NS		-0.330236	0.898306
Kif21b	4651.16	-0.0508096	0.107613	-0.47215	0.63682	0.928101	Kif21b	Kif21b	NS	Kif21b	-0.0508096	0.928101
Mroh3	126.524	0.173965	0.198789	0.875124	0.381506	0.839018	Mroh3	Mroh3	NS	Mroh3	0.173965	0.839018
Inava	205.159	0.0074928	0.150893	0.0496564	0.960396	0.99598	Inava	Inava	NS	Inava	0.0074928	0.99598
Gm3878	2.72096	-0.903056	1.5017	-0.601355	0.547603	NA	Gm3878		NS		-0.903056	NA
Gpr25	204.001	0.112216	0.207911	0.539733	0.589381	0.913993	Gpr25	Gpr25	NS	Gpr25	0.112216	0.913993
Camsap2	20270.9	-0.0419558	0.0687418	-0.610339	0.541637	0.899577	Camsap2	Camsap2	NS	Camsap2	-0.0419558	0.899577
9230116N13Rik	40.4876	0.322286	0.292117	1.10328	0.269906	0.775557	9230116N13Rik		NS		0.322286	0.775557
Ddx59	661.876	-0.104171	0.108404	-0.960952	0.336576	0.817559	Ddx59	Ddx59	NS	Ddx59	-0.104171	0.817559
Kif14	38.2443	-0.166023	0.346404	-0.479275	0.631743	0.927909	Kif14	Kif14	NS	Kif14	-0.166023	0.927909
Gm29485	1.16636	-0.385005	1.95662	-0.196771	0.844007	NA	Gm29485		NS		-0.385005	NA
Zfp281	4424.75	-0.0494843	0.0628218	-0.787694	0.430876	0.85902	Zfp281	Zfp281	NS	Zfp281	-0.0494843	0.85902
Gm34056	13.9126	-0.602518	0.612717	-0.983356	0.325432	0.808383	Gm34056		NS		-0.602518	0.808383
Gm41958	158.7	-0.219044	0.209703	-1.04454	0.296235	0.792592	Gm41958		NS		-0.219044	0.792592
Gm19705	64.0843	0.238929	0.290052	0.823745	0.410084	0.850249	Gm19705		NS		0.238929	0.850249
Platr22	74.6934	0.118779	0.537009	0.221186	0.824948	0.972199	Platr22	Platr22	NS	Platr22	0.118779	0.972199
Gm24086	0.303548	-2.22207	3.50631	-0.633735	0.526254	NA	Gm24086		FC		-2.22207	NA
Gm8762	1.75731	0.770817	1.41067	0.546417	0.584779	NA	Gm8762		NS		0.770817	NA
Gm29718	21.1328	-0.814046	0.462569	-1.75984	0.0784356	0.513353	Gm29718		NS		-0.814046	0.513353
Gm17781	0	NA	NA	NA	NA	NA	Gm17781		NS		NA	NA
Nr5a2	5.84681	-0.25118	0.787518	-0.318951	0.749764	NA	Nr5a2	Nr5a2	NS	Nr5a2	-0.25118	NA
Rnu7-ps3	0	NA	NA	NA	NA	NA	Rnu7-ps3	Rnu7-ps3	NS	Rnu7-ps3	NA	NA
Gm25609	0	NA	NA	NA	NA	NA	Gm25609		NS		NA	NA
Gm19215	0	NA	NA	NA	NA	NA	Gm19215		NS		NA	NA
Gm34244	30.062	0.412796	0.48209	0.856263	0.391852	0.843396	Gm34244		NS		0.412796	0.843396
Gm23534	0.691234	-0.093193	2.67973	-0.034777	0.972258	NA	Gm23534		NS		-0.093193	NA
Gm22727	0	NA	NA	NA	NA	NA	Gm22727		NS		NA	NA
Gm34306	10.4976	0.0177978	0.707	0.0251737	0.979916	NA	Gm34306		NS		0.0177978	NA
Gm4258	239.384	0.151565	0.167725	0.903652	0.36618	0.831961	Gm4258		NS		0.151565	0.831961
Gm41959	358.44	-0.023618	0.117605	-0.200824	0.840836	0.973633	Gm41959		NS		-0.023618	0.973633
Mir181a-1	0.441618	0.363392	2.97721	0.122058	0.902853	NA	Mir181a-1	Mir181a-1	NS	Mir181a-1	0.363392	NA
Mir181b-1	9.04995	-0.238678	0.571218	-0.417841	0.676064	NA	Mir181b-1	Mir181b-1	NS	Mir181b-1	-0.238678	NA
Gm34353	85.9716	0.107674	0.328408	0.327866	0.743013	0.952733	Gm34353		NS		0.107674	0.952733
Ptprc	984.131	1.50319	0.141387	10.6318	2.12022912978329e-26	1.00782891446472e-23	Ptprc	Ptprc	FC_P	Ptprc	1.50319	1.00782891446472e-23
Tent2-ps2	0	NA	NA	NA	NA	NA	Tent2-ps2	Tent2-ps2	NS	Tent2-ps2	NA	NA
Gm53479	3.32042	0.570762	1.04256	0.54746	0.584063	NA	Gm53479		NS		0.570762	NA
Atp6v1g3	0.144133	-1.69837	3.51829	-0.482727	0.62929	NA	Atp6v1g3	Atp6v1g3	FC	Atp6v1g3	-1.69837	NA
Gm28500	13.4091	-0.444623	0.494372	-0.899369	0.368456	0.832512	Gm28500		NS		-0.444623	0.832512
Nek7	5298.97	-0.0638178	0.0917793	-0.69534	0.486843	0.878936	Nek7	Nek7	NS	Nek7	-0.0638178	0.878936
Gm5833	2.06219	0.43147	1.34207	0.321496	0.747835	NA	Gm5833		NS		0.43147	NA
Gm8790	0.278178	1.17982	3.50151	0.336946	0.736158	NA	Gm8790		FC		1.17982	NA
Lhx9	2060.44	-0.182253	0.108311	-1.68268	0.0924369	0.548724	Lhx9	Lhx9	NS	Lhx9	-0.182253	0.548724
2310009B15Rik	358.068	-0.150272	0.126832	-1.18481	0.236093	0.749671	2310009B15Rik		NS		-0.150272	0.749671
1700019P21Rik	0.266419	-0.505356	3.50766	-0.144072	0.885444	NA	1700019P21Rik		NS		-0.505356	NA
Dennd1b	1823.59	-0.0275885	0.0965155	-0.285845	0.774997	0.96104	Dennd1b	Dennd1b	NS	Dennd1b	-0.0275885	0.96104
4930596I21Rik	4.55452	0.298313	0.895707	0.333047	0.739099	NA	4930596I21Rik		NS		0.298313	NA
Gm18553	0.175199	0.859089	3.51281	0.244559	0.806798	NA	Gm18553		NS		0.859089	NA
Gm16305	0.303548	-2.22207	3.50631	-0.633735	0.526254	NA	Gm16305		FC		-2.22207	NA
Gm16304	2.90264	0.566265	1.2946	0.437406	0.661817	NA	Gm16304		NS		0.566265	NA
LOC118567640	47.3235	-0.0467908	0.273469	-0.171101	0.864144	0.978442	LOC118567640	LOC118567640	NS	LOC118567640	-0.0467908	0.978442
Gm41960	63.9615	0.328786	0.237768	1.3828	0.166726	0.682766	Gm41960		NS		0.328786	0.682766
Crb1	565.945	-0.145861	0.108858	-1.33992	0.180272	0.697533	Crb1	Crb1	NS	Crb1	-0.145861	0.697533
4933436E23Rik	2.46712	-1.34086	1.32369	-1.01297	0.311075	NA	4933436E23Rik		FC		-1.34086	NA
Gm34816	0.56849	-2.61948	3.48677	-0.751263	0.452495	NA	Gm34816		FC		-2.61948	NA
Zbtb41	2653	-0.106319	0.0824571	-1.28939	0.197264	0.716608	Zbtb41	Zbtb41	NS	Zbtb41	-0.106319	0.716608
Aspm	59.0988	0.4491	0.283981	1.58144	0.113777	0.595922	Aspm	Aspm	NS	Aspm	0.4491	0.595922
F13b	0.554686	-1.51048	3.3492	-0.450999	0.65199	NA	F13b	F13b	FC	F13b	-1.51048	NA
Cfhr1	0.693056	1.15455	3.24367	0.35594	0.721885	NA	Cfhr1	Cfhr1	FC	Cfhr1	1.15455	NA
Cfhr3	3.03569	-0.194021	1.30391	-0.148799	0.881712	NA	Cfhr3	Cfhr3	NS	Cfhr3	-0.194021	NA
Gm26271	0	NA	NA	NA	NA	NA	Gm26271		NS		NA	NA
Cfhr4	5.92093	-0.380262	0.797548	-0.476789	0.633512	NA	Cfhr4	Cfhr4	NS	Cfhr4	-0.380262	NA
Gm25619	0	NA	NA	NA	NA	NA	Gm25619		NS		NA	NA
Gm41963	0.274461	1.17982	3.50151	0.336946	0.736158	NA	Gm41963		FC		1.17982	NA
Cfhr2	2.69346	-0.844545	1.18081	-0.715224	0.474471	NA	Cfhr2	Cfhr2	NS	Cfhr2	-0.844545	NA
Gm16332	631.951	-0.0494573	0.117784	-0.419899	0.674559	0.938011	Gm16332		NS		-0.0494573	0.938011
Gm5837	620.652	-0.0563407	0.116161	-0.485023	0.62766	0.926511	Gm5837		NS		-0.0563407	0.926511
Gm26048	0.303548	-2.22207	3.50631	-0.633735	0.526254	NA	Gm26048		FC		-2.22207	NA
Cfh	3381.17	0.555259	0.288563	1.92422	0.0543269	0.43891	Cfh	Cfh	NS	Cfh	0.555259	0.43891
Kcnt2	3892.12	0.0480073	0.0809852	0.592791	0.553321	0.904762	Kcnt2	Kcnt2	NS	Kcnt2	0.0480073	0.904762
4930590L20Rik	1774.62	0.0691567	0.120926	0.571894	0.567394	0.908265	4930590L20Rik		NS		0.0691567	0.908265
Gm29700	0	NA	NA	NA	NA	NA	Gm29700		NS		NA	NA
Gm4845	0	NA	NA	NA	NA	NA	Gm4845		NS		NA	NA
Gm25457	0	NA	NA	NA	NA	NA	Gm25457		NS		NA	NA
Gm18183	0	NA	NA	NA	NA	NA	Gm18183		NS		NA	NA
Gm5835	1096.88	-0.0480773	0.103841	-0.46299	0.643371	0.929624	Gm5835		NS		-0.0480773	0.929624
Gm35244	0.812439	0.239112	2.60211	0.0918916	0.926784	NA	Gm35244		NS		0.239112	NA
Gm35303	0.605151	1.16832	2.73945	0.42648	0.669758	NA	Gm35303		FC		1.16832	NA
Cdc73	6409.16	-0.0514574	0.075954	-0.677481	0.498101	0.883685	Cdc73	Cdc73	NS	Cdc73	-0.0514574	0.883685
[truncated: 48,567 more rows]

## Sheet: RNAseq data for Figure 4D
Supplementary Table 4: RNA Seq data for Fig. 4D
	ID	X	ONTOLOGY	Description	GeneRatio	BgRatio	pvalue	p.adjust	qvalue	geneID	Count	zscore
1	GO:0000041	GO:0000041	BP	transition metal ion transport	2/147	103/28891	0.0969449	0.18304	0.12509	Hfe/Tcn2	2	1.41421
2	GO:0000137	GO:0000137	CC	Golgi cis cisterna	1/145	15/28573	0.0734927	0.160825	0.10141	Lyz2	1	1
3	GO:0000138	GO:0000138	CC	Golgi trans cisterna	1/145	10/28573	0.0496115	0.12373	0.0780194	St3gal1	1	-1
4	GO:0000271	GO:0000271	BP	polysaccharide biosynthetic process	3/147	68/28891	0.00507936	0.0324484	0.0221754	Ndst4/Ndst3/Igf2	3	-0.57735
5	GO:0000302	GO:0000302	BP	response to reactive oxygen species	5/147	195/28891	0.00328058	0.0242454	0.0165694	Aqp1/Fos/Foxp1/Stk26/Ucp2	5	-0.447214
6	GO:0000303	GO:0000303	BP	response to superoxide	1/147	23/28891	0.110744	0.195997	0.133946	Ucp2	1	1
7	GO:0000305	GO:0000305	BP	response to oxygen radical	1/147	24/28891	0.115272	0.200754	0.137197	Ucp2	1	1
8	GO:0000375	GO:0000375	BP	RNA splicing, via transesterification reactions	3/147	304/28891	0.202066	0.276912	0.189243	Khdrbs2/Rbm24/Rbm47	3	-0.57735
9	GO:0000377	GO:0000377	BP	RNA splicing, via transesterification reactions with bulged adenosine as nucleophile	3/147	304/28891	0.202066	0.276912	0.189243	Khdrbs2/Rbm24/Rbm47	3	-0.57735
10	GO:0000380	GO:0000380	BP	alternative mRNA splicing, via spliceosome	3/147	76/28891	0.006918	0.040504	0.0276807	Khdrbs2/Rbm24/Rbm47	3	-0.57735
11	GO:0000381	GO:0000381	BP	regulation of alternative mRNA splicing, via spliceosome	3/147	57/28891	0.00308857	0.023263	0.0158981	Khdrbs2/Rbm24/Rbm47	3	-0.57735
12	GO:0000398	GO:0000398	BP	mRNA splicing, via spliceosome	3/147	304/28891	0.202066	0.276912	0.189243	Khdrbs2/Rbm24/Rbm47	3	-0.57735
13	GO:0000578	GO:0000578	BP	embryonic axis specification	1/147	47/28891	0.213327	0.285178	0.194892	Otx2	1	1
14	GO:0000979	GO:0000979	MF	RNA polymerase II core promoter sequence-specific DNA binding	2/144	23/28407	0.00602085	0.0397625	0.028398	Fos/Egr1	2	-1.41421
15	GO:0001046	GO:0001046	MF	core promoter sequence-specific DNA binding	3/144	51/28407	0.00222329	0.0266121	0.0190061	Fos/Foxp1/Egr1	3	-1.73205
16	GO:0001221	GO:0001221	MF	transcription coregulator binding	3/144	150/28407	0.0410268	0.143412	0.102424	Fos/Cit/Foxp1	3	-1.73205
17	GO:0001504	GO:0001504	BP	neurotransmitter uptake	1/147	44/28891	0.201176	0.276465	0.188938	Drd2	1	-1
18	GO:0001505	GO:0001505	BP	regulation of neurotransmitter levels	7/147	220/28891	0.000139458	0.00333906	0.00228193	Adora2a/Nr4a1/Drd2/Hrh3/Htr1b/Sv2c/Otof	7	-2.64575
19	GO:0001508	GO:0001508	BP	action potential	5/147	158/28891	0.00131405	0.0141753	0.00968751	Drd1/Foxp1/Kcnh7/Tac1/Gpr88	5	-2.23607
20	GO:0001530	GO:0001530	MF	lipopolysaccharide binding	2/144	39/28407	0.0167271	0.0759449	0.0542391	Nr4a1/Trem2	2	0
21	GO:0001540	GO:0001540	MF	amyloid-beta binding	2/144	71/28407	0.0505256	0.154528	0.110362	Trem2/Ldlr	2	1.41421
22	GO:0001558	GO:0001558	BP	regulation of cell growth	4/147	459/28891	0.206433	0.279901	0.191286	Cpne5/Foxp1/Ccn3/Rgs4	4	-2
23	GO:0001569	GO:0001569	BP	branching involved in blood vessel morphogenesis	1/147	45/28891	0.205247	0.27855	0.190363	Plxnd1	1	-1
24	GO:0001573	GO:0001573	BP	ganglioside metabolic process	2/147	28/28891	0.00891236	0.0471701	0.0322364	Naglu/St3gal1	2	0
25	GO:0001574	GO:0001574	BP	ganglioside biosynthetic process	1/147	17/28891	0.0830867	0.171954	0.117514	St3gal1	1	-1
26	GO:0001654	GO:0001654	BP	eye development	12/147	428/28891	2.12259e-06	0.000201646	0.000137806	Naglu/Aqp1/Dll1/Krt12/Otx2/Calb1/Thy1/Drd2/Stra6/Mfrp/Arhgef15/Col8a1	12	0.57735
27	GO:0001656	GO:0001656	BP	metanephros development	3/147	91/28891	0.0113136	0.0550721	0.0376366	Aqp1/Calb1/Egr1	3	-0.57735
28	GO:0001659	GO:0001659	BP	temperature homeostasis	7/147	195/28891	6.57727e-05	0.00208497	0.00142488	Prlr/Dio2/Drd1/Drd2/Ucp2/Egr1/Lepr	7	-0.377964
29	GO:0001662	GO:0001662	BP	behavioral fear response	4/147	57/28891	0.000206084	0.00430271	0.0029405	Drd1/Npas2/Penk/Gng7	4	-2
30	GO:0001664	GO:0001664	MF	G protein-coupled receptor binding	9/144	335/28407	5.58784e-05	0.0070156	0.00501048	Ccl6/Nts/Adora2a/Ace/Drd1/Pdyn/Defb11/Penk/Tac1	9	-1
31	GO:0001666	GO:0001666	BP	response to hypoxia	7/147	233/28891	0.000198413	0.00423424	0.00289371	Aqp1/Drd1/Trem2/Nr4a2/Drd2/Ucp2/Egr1	7	-0.377964
32	GO:0001667	GO:0001667	BP	ameboidal-type cell migration	12/147	471/28891	5.63864e-06	0.000377404	0.000257921	Efnb2/Folr1/Aqp1/Kitl/Enpp2/Nr4a1/Atp2b4/Foxp1/Plxnd1/Ccn3/Igf2/Tac1	12	-1.1547
33	GO:0001676	GO:0001676	BP	long-chain fatty acid metabolic process	3/147	128/28891	0.0277734	0.101304	0.069232	Ltc4s/Gstp2/Ephx1	3	1.73205
34	GO:0001678	GO:0001678	BP	intracellular glucose homeostasis	3/147	176/28891	0.0611025	0.153932	0.105198	Trem2/Ucp2/Lepr	3	1.73205
35	GO:0001702	GO:0001702	BP	gastrulation with mouth forming second	1/147	37/28891	0.172096	0.251026	0.171553	Otx2	1	1
36	GO:0001706	GO:0001706	BP	endoderm formation	1/147	43/28891	0.197085	0.273008	0.186575	Dusp1	1	-1
37	GO:0001708	GO:0001708	BP	cell fate specification	2/147	117/28891	0.119744	0.205083	0.140155	Dll1/Otx2	2	0
38	GO:0001709	GO:0001709	BP	cell fate determination	1/147	41/28891	0.18884	0.265838	0.181675	Otx2	1	1
39	GO:0001754	GO:0001754	BP	eye photoreceptor cell differentiation	4/147	63/28891	0.000303515	0.00548375	0.00374763	Naglu/Otx2/Thy1/Mfrp	4	2
40	GO:0001755	GO:0001755	BP	neural crest cell migration	2/147	62/28891	0.0398607	0.128155	0.0875818	Folr1/Kitl	2	0
41	GO:0001756	GO:0001756	BP	somitogenesis	2/147	77/28891	0.0587335	0.150515	0.102863	Dll1/Otx2	2	0
42	GO:0001764	GO:0001764	BP	neuron migration	4/147	206/28891	0.0212841	0.0850498	0.0581236	Drd1/Nr4a2/Drd2/Ntng1	4	-2
43	GO:0001774	GO:0001774	BP	microglial cell activation	4/147	49/28891	0.00011408	0.00292145	0.00199653	Naglu/Trem2/Ldlr/Cst7	4	2
44	GO:0001778	GO:0001778	BP	plasma membrane repair	1/147	30/28891	0.141964	0.223097	0.152466	Myof	1	1
45	GO:0001783	GO:0001783	BP	B cell apoptotic process	1/147	46/28891	0.209297	0.281581	0.192434	Foxp1	1	-1
46	GO:0001786	GO:0001786	MF	phosphatidylserine binding	2/144	69/28407	0.0480102	0.154139	0.110084	Trem2/Mme	2	0
47	GO:0001818	GO:0001818	BP	negative regulation of cytokine production	5/147	314/28891	0.0225053	0.0884301	0.0604337	Hfe/Dll1/Trem2/Cd59a/Gstp2	5	1.34164
48	GO:0001820	GO:0001820	BP	serotonin secretion	2/147	19/28891	0.00415421	0.0283198	0.0193539	Hrh3/Htr1b	2	-1.41421
49	GO:0001821	GO:0001821	BP	histamine secretion	1/147	19/28891	0.0923993	0.178554	0.122025	Vamp8	1	1
50	GO:0001822	GO:0001822	BP	kidney development	9/147	336/28891	5.90227e-05	0.00191013	0.00130539	Efnb2/Aqp1/Dll1/Ace/Calb1/Plxnd1/Stra6/Egr1/Wfs1	9	-1
51	GO:0001829	GO:0001829	BP	trophectodermal cell differentiation	1/147	25/28891	0.119777	0.205083	0.140155	Junb	1	-1
52	GO:0001845	GO:0001845	BP	phagolysosome assembly	1/147	17/28891	0.0830867	0.171954	0.117514	Pla2g5	1	1
53	GO:0001846	GO:0001846	MF	opsonin binding	1/144	23/28407	0.110355	0.197975	0.141392	Clec7a	1	1
54	GO:0001848	GO:0001848	MF	complement binding	1/144	29/28407	0.137097	0.223531	0.159644	Cd59a	1	1
55	GO:0001878	GO:0001878	BP	response to yeast	2/147	19/28891	0.00415421	0.0283198	0.0193539	Tac1/Clec7a	2	0
56	GO:0001881	GO:0001881	BP	receptor recycling	2/147	53/28891	0.0299167	0.106535	0.0728068	Ctsd/Ldlr	2	1.41421
57	GO:0001892	GO:0001892	BP	embryonic placenta development	2/147	118/28891	0.12142	0.207535	0.141831	Igf2/Junb	2	0
58	GO:0001893	GO:0001893	BP	maternal placenta development	1/147	36/28891	0.167857	0.247788	0.16934	Junb	1	-1
59	GO:0001894	GO:0001894	BP	tissue homeostasis	4/147	283/28891	0.0569561	0.150515	0.102863	Naglu/Adora2a/Abca4/Ldb2	4	0
60	GO:0001906	GO:0001906	BP	cell killing	7/147	286/28891	0.000678108	0.00884668	0.00604587	Hfe/Nts/Cd59a/Igf2/Tac1/Lyz2/Clec7a	7	1.13389
61	GO:0001910	GO:0001910	BP	regulation of leukocyte mediated cytotoxicity	2/147	136/28891	0.152491	0.233049	0.159267	Hfe/Igf2	2	1.41421
62	GO:0001919	GO:0001919	BP	regulation of receptor recycling	1/147	30/28891	0.141964	0.223097	0.152466	Ldlr	1	1
63	GO:0001933	GO:0001933	BP	negative regulation of protein phosphorylation	8/147	342/28891	0.000380718	0.00618698	0.00422822	Prkar2b/Adora2a/Drd1/Dusp1/Thy1/Drd2/Trib1/Gstp2	8	-1.41421
64	GO:0001935	GO:0001935	BP	endothelial cell proliferation	3/147	175/28891	0.0602769	0.152505	0.104223	Nr4a1/Igf2/Col8a1	3	0.57735
65	GO:0001936	GO:0001936	BP	regulation of endothelial cell proliferation	2/147	153/28891	0.183073	0.261597	0.178777	Nr4a1/Igf2	2	0
66	GO:0001938	GO:0001938	BP	positive regulation of endothelial cell proliferation	2/147	104/28891	0.0985287	0.185174	0.126549	Nr4a1/Igf2	2	0
67	GO:0001942	GO:0001942	BP	hair follicle development	3/147	119/28891	0.0230188	0.0895513	0.0611999	Naglu/Sostdc1/Ldb2	3	0.57735
68	GO:0001945	GO:0001945	BP	lymph vessel development	1/147	32/28891	0.150683	0.23071	0.157669	Efnb2	1	-1
69	GO:0001947	GO:0001947	BP	heart looping	2/147	63/28891	0.0410332	0.130219	0.0889922	Folr1/Dll1	2	0
70	GO:0001952	GO:0001952	BP	regulation of cell-matrix adhesion	2/147	128/28891	0.138486	0.221292	0.151232	Enpp2/Thy1	2	1.41421
71	GO:0001953	GO:0001953	BP	negative regulation of cell-matrix adhesion	1/147	37/28891	0.172096	0.251026	0.171553	Enpp2	1	1
72	GO:0001954	GO:0001954	BP	positive regulation of cell-matrix adhesion	2/147	66/28891	0.0446276	0.138345	0.0945462	Enpp2/Thy1	2	1.41421
73	GO:0001956	GO:0001956	BP	positive regulation of neurotransmitter secretion	1/147	24/28891	0.115272	0.200754	0.137197	Adora2a	1	-1
74	GO:0001959	GO:0001959	BP	regulation of cytokine-mediated signaling pathway	3/147	146/28891	0.0387242	0.125047	0.0854578	Trem2/Palm3/Rbm47	3	1.73205
75	GO:0001960	GO:0001960	BP	negative regulation of cytokine-mediated signaling pathway	2/147	76/28891	0.0573943	0.150515	0.102863	Trem2/Palm3	2	1.41421
76	GO:0001961	GO:0001961	BP	positive regulation of cytokine-mediated signaling pathway	2/147	59/28891	0.0364224	0.120116	0.0820883	Trem2/Rbm47	2	1.41421
77	GO:0001963	GO:0001963	BP	synaptic transmission, dopaminergic	3/147	31/28891	0.000522536	0.00747024	0.00510521	Adora2a/Drd1/Drd2	3	-1.73205
78	GO:0001964	GO:0001964	BP	startle response	4/147	38/28891	4.15075e-05	0.00158753	0.00108492	Adora2a/Drd2/Penk/Otof	4	-2
79	GO:0001965	GO:0001965	MF	G-protein alpha-subunit binding	3/144	42/28407	0.00126704	0.0199748	0.0142658	Drd1/Drd2/Rgs4	3	-1.73205
80	GO:0001967	GO:0001967	BP	suckling behavior	1/147	18/28891	0.0877548	0.174032	0.118935	Dach1	1	-1
81	GO:0001973	GO:0001973	BP	G protein-coupled adenosine receptor signaling pathway	1/147	12/28891	0.0593881	0.150515	0.102863	Adora2a	1	-1
82	GO:0001975	GO:0001975	BP	response to amphetamine	5/147	22/28891	7.82178e-08	1.92508e-05	1.31562e-05	Adora2a/Drd1/Nr4a1/Nr4a2/Drd2	5	-2.23607
83	GO:0001976	GO:0001976	BP	nervous system process involved in regulation of systemic arterial blood pressure	1/147	21/28891	0.101618	0.187108	0.127871	Drd2	1	-1
84	GO:0001990	GO:0001990	BP	regulation of systemic arterial blood pressure by hormone	1/147	46/28891	0.209297	0.281581	0.192434	Ace	1	1
85	GO:0001991	GO:0001991	BP	regulation of systemic arterial blood pressure by circulatory renin-angiotensin	1/147	18/28891	0.0877548	0.174032	0.118935	Ace	1	1
86	GO:0002026	GO:0002026	BP	regulation of the force of heart contraction	1/147	31/28891	0.146334	0.227537	0.1555	Atp2b4	1	-1
87	GO:0002027	GO:0002027	BP	regulation of heart rate	3/147	112/28891	0.0196556	0.0807333	0.0551737	Drd2/Rgs4/Tac1	3	-1.73205
88	GO:0002028	GO:0002028	BP	regulation of sodium ion transport	2/147	102/28891	0.0953685	0.182971	0.125043	Atp2b4/Drd2	2	-1.41421
89	GO:0002029	GO:0002029	BP	desensitization of G protein-coupled receptor signaling pathway	2/147	29/28891	0.00954084	0.0493592	0.0337324	Drd2/Htr1b	2	-1.41421
90	GO:0002031	GO:0002031	BP	G protein-coupled receptor internalization	2/147	19/28891	0.00415421	0.0283198	0.0193539	Drd2/Htr1b	2	-1.41421
91	GO:0002040	GO:0002040	BP	sprouting angiogenesis	3/147	131/28891	0.0294656	0.105954	0.0724096	Efnb2/Dll1/Nr4a1	3	-1.73205
92	GO:0002042	GO:0002042	BP	cell migration involved in sprouting angiogenesis	2/147	54/28891	0.0309655	0.108823	0.0743701	Efnb2/Nr4a1	2	-1.41421
93	GO:0002052	GO:0002052	BP	positive regulation of neuroblast proliferation	1/147	44/28891	0.201176	0.276465	0.188938	Drd2	1	-1
94	GO:0002053	GO:0002053	BP	positive regulation of mesenchymal cell proliferation	1/147	33/28891	0.155009	0.234343	0.160152	Foxp1	1	-1
95	GO:0002065	GO:0002065	BP	columnar/cuboidal epithelial cell differentiation	3/147	150/28891	0.041415	0.131289	0.0897235	Dll1/Otx2/Foxp1	3	-0.57735
96	GO:0002067	GO:0002067	BP	glandular epithelial cell differentiation	2/147	84/28891	0.0684027	0.160116	0.109424	Dll1/Foxp1	2	-1.41421
97	GO:0002068	GO:0002068	BP	glandular epithelial cell development	1/147	38/28891	0.176314	0.255031	0.17429	Dll1	1	-1
98	GO:0002090	GO:0002090	BP	regulation of receptor internalization	3/147	83/28891	0.0088118	0.0471701	0.0322364	Efnb2/Drd2/Gsg1l	3	-1.73205
99	GO:0002092	GO:0002092	BP	positive regulation of receptor internalization	1/147	35/28891	0.163596	0.242593	0.165789	Drd2	1	-1
100	GO:0002097	GO:0002097	BP	tRNA wobble base modification	1/147	19/28891	0.0923993	0.178554	0.122025	Trmt9b	1	-1
101	GO:0002098	GO:0002098	BP	tRNA wobble uridine modification	1/147	16/28891	0.0783949	0.167786	0.114666	Trmt9b	1	-1
102	GO:0002118	GO:0002118	BP	aggressive behavior	1/147	11/28891	0.0545758	0.14833	0.10137	Penk	1	-1
103	GO:0002158	GO:0002158	BP	osteoclast proliferation	1/147	13/28891	0.064176	0.155477	0.106254	Junb	1	-1
104	GO:0002200	GO:0002200	BP	somatic diversification of immune receptors	2/147	87/28891	0.0726966	0.164508	0.112426	Parp3/Foxp1	2	0
105	GO:0002209	GO:0002209	BP	behavioral defense response	4/147	58/28891	0.000220479	0.00450911	0.00308156	Drd1/Npas2/Penk/Gng7	4	-2
106	GO:0002218	GO:0002218	BP	activation of innate immune response	3/147	281/28891	0.172688	0.251765	0.172058	Naglu/Trem2/Clec7a	3	1.73205
107	GO:0002220	GO:0002220	BP	innate immune response activating cell surface receptor signaling pathway	3/147	82/28891	0.00852459	0.0459797	0.0314228	Naglu/Trem2/Clec7a	3	1.73205
108	GO:0002221	GO:0002221	BP	pattern recognition receptor signaling pathway	3/147	233/28891	0.116227	0.202298	0.138252	Naglu/Trem2/Clec7a	3	1.73205
109	GO:0002223	GO:0002223	BP	stimulatory C-type lectin receptor signaling pathway	1/147	13/28891	0.064176	0.155477	0.106254	Clec7a	1	1
110	GO:0002237	GO:0002237	BP	response to molecule of bacterial origin	9/147	421/28891	0.000319214	0.00555807	0.00379842	Naglu/Bcr/Cd68/Ace/Nr4a1/Trem2/Foxp1/Trib1/Palm3	9	0.333333
111	GO:0002244	GO:0002244	BP	hematopoietic progenitor cell differentiation	3/147	186/28891	0.0696467	0.161281	0.11022	Kitl/Tmem91/Rbm47	3	-0.57735
112	GO:0002263	GO:0002263	BP	cell activation involved in immune response	8/147	337/28891	0.000345233	0.00574414	0.00392558	Bcr/St3gal1/Dll1/Parp3/Trem2/Foxp1/Vamp8/Clec7a	8	0
113	GO:0002269	GO:0002269	BP	leukocyte activation involved in inflammatory response	4/147	53/28891	0.000155199	0.0035579	0.00243149	Naglu/Trem2/Ldlr/Cst7	4	2
114	GO:0002274	GO:0002274	BP	myeloid leukocyte activation	8/147	280/28891	9.81844e-05	0.0026227	0.00179237	Naglu/Bcr/Trem2/Foxp1/Ldlr/Pla2g5/Vamp8/Cst7	8	1.41421
115	GO:0002275	GO:0002275	BP	myeloid cell activation involved in immune response	3/147	119/28891	0.0230188	0.0895513	0.0611999	Bcr/Trem2/Vamp8	3	0.57735
116	GO:0002281	GO:0002281	BP	macrophage activation involved in immune response	1/147	21/28891	0.101618	0.187108	0.127871	Trem2	1	1
117	GO:0002283	GO:0002283	BP	neutrophil activation involved in immune response	1/147	22/28891	0.106192	0.191159	0.130639	Bcr	1	-1
118	GO:0002285	GO:0002285	BP	lymphocyte activation involved in immune response	4/147	227/28891	0.0290318	0.104778	0.0716058	St3gal1/Dll1/Parp3/Foxp1	4	-1
119	GO:0002312	GO:0002312	BP	B cell activation involved in immune response	3/147	98/28891	0.0138055	0.0631323	0.043145	St3gal1/Dll1/Parp3	3	-0.57735
120	GO:0002313	GO:0002313	BP	mature B cell differentiation involved in immune response	2/147	34/28891	0.0129667	0.0598541	0.0409047	St3gal1/Dll1	2	-1.41421
121	GO:0002315	GO:0002315	BP	marginal zone B cell differentiation	1/147	10/28891	0.0497391	0.141802	0.0969086	Dll1	1	-1
122	GO:0002327	GO:0002327	BP	immature B cell differentiation	1/147	22/28891	0.106192	0.191159	0.130639	Foxp1	1	-1
123	GO:0002329	GO:0002329	BP	pre-B cell differentiation	1/147	13/28891	0.064176	0.155477	0.106254	Foxp1	1	-1
124	GO:0002335	GO:0002335	BP	mature B cell differentiation	2/147	43/28891	0.0202601	0.0823268	0.0562626	St3gal1/Dll1	2	-1.41421
125	GO:0002349	GO:0002349	BP	histamine production involved in inflammatory response	1/147	13/28891	0.064176	0.155477	0.106254	Vamp8	1	1
126	GO:0002366	GO:0002366	BP	leukocyte activation involved in immune response	8/147	333/28891	0.000318831	0.00555807	0.00379842	Bcr/St3gal1/Dll1/Parp3/Trem2/Foxp1/Vamp8/Clec7a	8	0
127	GO:0002369	GO:0002369	BP	T cell cytokine production	1/147	49/28891	0.221325	0.291895	0.199483	Hfe	1	1
128	GO:0002371	GO:0002371	BP	dendritic cell cytokine production	1/147	19/28891	0.0923993	0.178554	0.122025	Clec7a	1	1
129	GO:0002428	GO:0002428	BP	antigen processing and presentation of peptide antigen via MHC class Ib	1/147	46/28891	0.209297	0.281581	0.192434	Hfe	1	1
130	GO:0002429	GO:0002429	BP	immune response-activating cell surface receptor signaling pathway	5/147	284/28891	0.0152958	0.0679429	0.0464326	Naglu/Trem2/Foxp1/Thy1/Clec7a	5	1.34164
131	GO:0002437	GO:0002437	BP	inflammatory response to antigenic stimulus	2/147	107/28891	0.103324	0.189618	0.129586	Cd68/Trem2	2	1.41421
132	GO:0002440	GO:0002440	BP	production of molecular mediator of immune response	4/147	425/28891	0.171678	0.251026	0.171553	Hfe/Parp3/Foxp1/Clec7a	4	1
133	GO:0002441	GO:0002441	BP	histamine secretion involved in inflammatory response	1/147	13/28891	0.064176	0.155477	0.106254	Vamp8	1	1
134	GO:0002444	GO:0002444	BP	myeloid leukocyte mediated immunity	3/147	158/28891	0.0470715	0.141802	0.0969086	Bcr/Ace/Vamp8	3	0.57735
135	GO:0002446	GO:0002446	BP	neutrophil mediated immunity	2/147	41/28891	0.0185197	0.077693	0.0530959	Bcr/Ace	2	0
136	GO:0002468	GO:0002468	BP	dendritic cell antigen processing and presentation	1/147	13/28891	0.064176	0.155477	0.106254	Cd68	1	1
137	GO:0002476	GO:0002476	BP	antigen processing and presentation of endogenous peptide antigen via MHC class Ib	1/147	45/28891	0.205247	0.27855	0.190363	Hfe	1	1
138	GO:0002484	GO:0002484	BP	antigen processing and presentation of endogenous peptide antigen via MHC class I via ER pathway	1/147	44/28891	0.201176	0.276465	0.188938	Hfe	1	1
139	GO:0002486	GO:0002486	BP	antigen processing and presentation of endogenous peptide antigen via MHC class I via ER pathway, TAP-independent	1/147	43/28891	0.197085	0.273008	0.186575	Hfe	1	1
140	GO:0002495	GO:0002495	BP	antigen processing and presentation of peptide antigen via MHC class II	1/147	25/28891	0.119777	0.205083	0.140155	Trem2	1	1
141	GO:0002504	GO:0002504	BP	antigen processing and presentation of peptide or polysaccharide antigen via MHC class II	1/147	27/28891	0.128719	0.212607	0.145297	Trem2	1	1
142	GO:0002532	GO:0002532	BP	production of molecular mediator involved in inflammatory response	3/147	108/28891	0.0178653	0.0755937	0.0516612	Trem2/Vamp8/Clec7a	3	1.73205
143	GO:0002534	GO:0002534	BP	cytokine production involved in inflammatory response	2/147	70/28891	0.0495935	0.141802	0.0969086	Trem2/Clec7a	2	1.41421
144	GO:0002548	GO:0002548	BP	monocyte chemotaxis	3/147	65/28891	0.00447635	0.0298931	0.0204291	Ccl6/Dusp1/Ccn3	3	-0.57735
145	GO:0002553	GO:0002553	BP	histamine secretion by mast cell	1/147	13/28891	0.064176	0.155477	0.106254	Vamp8	1	1
146	GO:0002562	GO:0002562	BP	somatic diversification of immune receptors via germline recombination within a single locus	2/147	79/28891	0.0614443	0.154134	0.105336	Parp3/Foxp1	2	0
147	GO:0002573	GO:0002573	BP	myeloid leukocyte differentiation	8/147	272/28891	8.0317e-05	0.0023758	0.00162364	Naglu/Kitl/Fos/Trem2/Foxp1/Trib1/Ucp2/Junb	8	-0.707107
148	GO:0002577	GO:0002577	BP	regulation of antigen processing and presentation	3/147	21/28891	0.000160481	0.00360775	0.00246556	Hfe/Cd68/Trem2	3	1.73205
149	GO:0002579	GO:0002579	BP	positive regulation of antigen processing and presentation	1/147	12/28891	0.0593881	0.150515	0.102863	Trem2	1	1
150	GO:0002604	GO:0002604	BP	regulation of dendritic cell antigen processing and presentation	1/147	10/28891	0.0497391	0.141802	0.0969086	Cd68	1	1
151	GO:0002637	GO:0002637	BP	regulation of immunoglobulin production	2/147	113/28891	0.113099	0.19897	0.135978	Parp3/Foxp1	2	0
152	GO:0002638	GO:0002638	BP	negative regulation of immunoglobulin production	1/147	15/28891	0.0736793	0.164508	0.112426	Parp3	1	1
153	GO:0002679	GO:0002679	BP	respiratory burst involved in defense response	1/147	14/28891	0.0689397	0.160116	0.109424	Trem2	1	1
154	GO:0002685	GO:0002685	BP	regulation of leukocyte migration	6/147	249/28891	0.00177473	0.0167558	0.011451	Bcr/Kitl/Trem2/Dusp1/Thy1/Ccn3	6	-0.816497
155	GO:0002686	GO:0002686	BP	negative regulation of leukocyte migration	3/147	47/28891	0.00177618	0.0167558	0.011451	Bcr/Dusp1/Ccn3	3	-1.73205
156	GO:0002687	GO:0002687	BP	positive regulation of leukocyte migration	3/147	176/28891	0.0611025	0.153932	0.105198	Kitl/Trem2/Thy1	3	0.57735
157	GO:0002688	GO:0002688	BP	regulation of leukocyte chemotaxis	2/147	137/28891	0.154261	0.234343	0.160152	Dusp1/Ccn3	2	-1.41421
158	GO:0002689	GO:0002689	BP	negative regulation of leukocyte chemotaxis	2/147	17/28891	0.00332602	0.0242454	0.0165694	Dusp1/Ccn3	2	-1.41421
159	GO:0002691	GO:0002691	BP	regulation of cellular extravasation	2/147	47/28891	0.0239363	0.0917869	0.0627278	Bcr/Thy1	2	0
160	GO:0002692	GO:0002692	BP	negative regulation of cellular extravasation	1/147	11/28891	0.0545758	0.14833	0.10137	Bcr	1	-1
161	GO:0002693	GO:0002693	BP	positive regulation of cellular extravasation	1/147	23/28891	0.110744	0.195997	0.133946	Thy1	1	1
162	GO:0002695	GO:0002695	BP	negative regulation of leukocyte activation	7/147	206/28891	9.27451e-05	0.00252902	0.00172835	Hfe/Bcr/Adora2a/Parp3/Ldlr/Pla2g5/Cst7	7	1.13389
163	GO:0002696	GO:0002696	BP	positive regulation of leukocyte activation	10/147	432/28891	7.74765e-05	0.00232825	0.00159114	Efnb2/Prlr/Kitl/Trem2/Thy1/Cd59a/Igf2/Vamp8/Tac1/Clec7a	10	1.26491
164	GO:0002697	GO:0002697	BP	regulation of immune effector process	10/147	473/28891	0.000162309	0.0036212	0.00247475	Hfe/Bcr/Parp3/Trem2/Foxp1/Cd59a/Pla2g5/Igf2/Vamp8/Clec7a	10	1.89737
165	GO:0002698	GO:0002698	BP	negative regulation of immune effector process	5/147	170/28891	0.00181336	0.0167935	0.0114768	Hfe/Bcr/Parp3/Cd59a/Igf2	5	1.34164
166	GO:0002699	GO:0002699	BP	positive regulation of immune effector process	6/147	326/28891	0.00660751	0.0393114	0.0268656	Hfe/Trem2/Foxp1/Pla2g5/Vamp8/Clec7a	6	1.63299
167	GO:0002700	GO:0002700	BP	regulation of production of molecular mediator of immune response	4/147	236/28891	0.0328021	0.113117	0.0773052	Hfe/Parp3/Foxp1/Clec7a	4	1
168	GO:0002701	GO:0002701	BP	negative regulation of production of molecular mediator of immune response	2/147	48/28891	0.0248949	0.0937539	0.064072	Hfe/Parp3	2	1.41421
169	GO:0002702	GO:0002702	BP	positive regulation of production of molecular mediator of immune response	2/147	171/28891	0.216314	0.288778	0.197353	Foxp1/Clec7a	2	0
170	GO:0002703	GO:0002703	BP	regulation of leukocyte mediated immunity	7/147	314/28891	0.00116721	0.0131328	0.00897504	Hfe/Bcr/Parp3/Trem2/Igf2/Vamp8/Clec7a	7	1.88982
171	GO:0002704	GO:0002704	BP	negative regulation of leukocyte mediated immunity	4/147	103/28891	0.00192562	0.0172522	0.0117903	Hfe/Bcr/Parp3/Igf2	4	1
172	GO:0002705	GO:0002705	BP	positive regulation of leukocyte mediated immunity	3/147	197/28891	0.0796321	0.170063	0.116222	Hfe/Trem2/Clec7a	3	1.73205
173	GO:0002706	GO:0002706	BP	regulation of lymphocyte mediated immunity	4/147	241/28891	0.035015	0.117877	0.0805582	Hfe/Parp3/Trem2/Igf2	4	2
174	GO:0002707	GO:0002707	BP	negative regulation of lymphocyte mediated immunity	3/147	90/28891	0.0109809	0.0536296	0.0366508	Hfe/Parp3/Igf2	3	1.73205
175	GO:0002708	GO:0002708	BP	positive regulation of lymphocyte mediated immunity	2/147	170/28891	0.214451	0.286551	0.195831	Hfe/Trem2	2	1.41421
176	GO:0002710	GO:0002710	BP	negative regulation of T cell mediated immunity	1/147	25/28891	0.119777	0.205083	0.140155	Hfe	1	1
177	GO:0002712	GO:0002712	BP	regulation of B cell mediated immunity	2/147	102/28891	0.0953685	0.182971	0.125043	Parp3/Trem2	2	1.41421
178	GO:0002713	GO:0002713	BP	negative regulation of B cell mediated immunity	1/147	15/28891	0.0736793	0.164508	0.112426	Parp3	1	1
179	GO:0002718	GO:0002718	BP	regulation of cytokine production involved in immune response	2/147	155/28891	0.18673	0.264895	0.181031	Hfe/Clec7a	2	1.41421
180	GO:0002719	GO:0002719	BP	negative regulation of cytokine production involved in immune response	1/147	35/28891	0.163596	0.242593	0.165789	Hfe	1	1
181	GO:0002724	GO:0002724	BP	regulation of T cell cytokine production	1/147	37/28891	0.172096	0.251026	0.171553	Hfe	1	1
182	GO:0002725	GO:0002725	BP	negative regulation of T cell cytokine production	1/147	10/28891	0.0497391	0.141802	0.0969086	Hfe	1	1
183	GO:0002730	GO:0002730	BP	regulation of dendritic cell cytokine production	1/147	18/28891	0.0877548	0.174032	0.118935	Clec7a	1	1
184	GO:0002732	GO:0002732	BP	positive regulation of dendritic cell cytokine production	1/147	12/28891	0.0593881	0.150515	0.102863	Clec7a	1	1
185	GO:0002752	GO:0002752	BP	cell surface pattern recognition receptor signaling pathway	3/147	70/28891	0.00550723	0.0346555	0.0236838	Naglu/Trem2/Clec7a	3	1.73205
186	GO:0002757	GO:0002757	BP	immune response-activating signaling pathway	5/147	440/28891	0.0747424	0.166126	0.113531	Naglu/Trem2/Foxp1/Thy1/Clec7a	5	1.34164
187	GO:0002758	GO:0002758	BP	innate immune response-activating signaling pathway	3/147	244/28891	0.128477	0.212607	0.145297	Naglu/Trem2/Clec7a	3	1.73205
188	GO:0002761	GO:0002761	BP	regulation of myeloid leukocyte differentiation	5/147	154/28891	0.00117281	0.0131328	0.00897504	Kitl/Fos/Trem2/Foxp1/Trib1	5	-1.34164
189	GO:0002763	GO:0002763	BP	positive regulation of myeloid leukocyte differentiation	4/147	75/28891	0.000590778	0.00798093	0.00545422	Kitl/Fos/Trem2/Trib1	4	-1
190	GO:0002764	GO:0002764	BP	immune response-regulating signaling pathway	5/147	450/28891	0.0804762	0.170997	0.116861	Naglu/Trem2/Foxp1/Thy1/Clec7a	5	1.34164
191	GO:0002768	GO:0002768	BP	immune response-regulating cell surface receptor signaling pathway	5/147	294/28891	0.0174964	0.0747848	0.0511084	Naglu/Trem2/Foxp1/Thy1/Clec7a	5	1.34164
192	GO:0002790	GO:0002790	BP	peptide secretion	8/147	329/28891	0.000294101	0.00544735	0.00372275	Aqp1/Hfe/Dio2/Ecrg4/Drd2/Ucp2/Ccn3/Lepr	8	0.707107
193	GO:0002791	GO:0002791	BP	regulation of peptide secretion	6/147	269/28891	0.00260995	0.0207738	0.014197	Hfe/Ecrg4/Drd2/Ucp2/Ccn3/Lepr	6	0.816497
194	GO:0002792	GO:0002792	BP	negative regulation of peptide secretion	3/147	74/28891	0.00642629	0.0387816	0.0265036	Drd2/Ucp2/Ccn3	3	-0.57735
195	GO:0002793	GO:0002793	BP	positive regulation of peptide secretion	4/147	153/28891	0.00786716	0.044131	0.0301594	Hfe/Ecrg4/Drd2/Lepr	4	1
196	GO:0002819	GO:0002819	BP	regulation of adaptive immune response	4/147	252/28891	0.040182	0.128626	0.0879039	Hfe/Parp3/Trem2/Clec7a	4	2
197	GO:0002820	GO:0002820	BP	negative regulation of adaptive immune response	2/147	60/28891	0.0375552	0.12221	0.083519	Hfe/Parp3	2	1.41421
198	GO:0002821	GO:0002821	BP	positive regulation of adaptive immune response	3/147	174/28891	0.0594566	0.150559	0.102893	Hfe/Trem2/Clec7a	3	1.73205
199	GO:0002822	GO:0002822	BP	regulation of adaptive immune response based on somatic recombination of immune receptors built from immunoglobulin superfamily domains	4/147	236/28891	0.0328021	0.113117	0.0773052	Hfe/Parp3/Trem2/Clec7a	4	2
200	GO:0002823	GO:0002823	BP	negative regulation of adaptive immune response based on somatic recombination of immune receptors built from immunoglobulin superfamily domains	2/147	55/28891	0.0320287	0.111363	0.0761063	Hfe/Parp3	2	1.41421
201	GO:0002824	GO:0002824	BP	positive regulation of adaptive immune response based on somatic recombination of immune receptors built from immunoglobulin superfamily domains	3/147	166/28891	0.0530883	0.14833	0.10137	Hfe/Trem2/Clec7a	3	1.73205
202	GO:0002832	GO:0002832	BP	negative regulation of response to biotic stimulus	4/147	187/28891	0.0155035	0.068762	0.0469924	Trem2/Drd2/Trib1/Igf2	4	0
203	GO:0002833	GO:0002833	BP	positive regulation of response to biotic stimulus	5/147	413/28891	0.0604249	0.152748	0.104389	Naglu/Trem2/Pla2g5/Rbm47/Clec7a	5	2.23607
204	GO:0002862	GO:0002862	BP	negative regulation of inflammatory response to antigenic stimulus	1/147	18/28891	0.0877548	0.174032	0.118935	Trem2	1	1
205	GO:0002886	GO:0002886	BP	regulation of myeloid leukocyte mediated immunity	2/147	102/28891	0.0953685	0.182971	0.125043	Bcr/Vamp8	2	0
206	GO:0002887	GO:0002887	BP	negative regulation of myeloid leukocyte mediated immunity	1/147	11/28891	0.0545758	0.14833	0.10137	Bcr	1	-1
207	GO:0002889	GO:0002889	BP	regulation of immunoglobulin mediated immune response	2/147	102/28891	0.0953685	0.182971	0.125043	Parp3/Trem2	2	1.41421
208	GO:0002890	GO:0002890	BP	negative regulation of immunoglobulin mediated immune response	1/147	15/28891	0.0736793	0.164508	0.112426	Parp3	1	1
209	GO:0002902	GO:0002902	BP	regulation of B cell apoptotic process	1/147	35/28891	0.163596	0.242593	0.165789	Foxp1	1	-1
210	GO:0002903	GO:0002903	BP	negative regulation of B cell apoptotic process	1/147	28/28891	0.133157	0.217027	0.148317	Foxp1	1	-1
211	GO:0002920	GO:0002920	BP	regulation of humoral immune response	2/147	53/28891	0.0299167	0.106535	0.0728068	Trem2/Cd59a	2	1.41421
212	GO:0002921	GO:0002921	BP	negative regulation of humoral immune response	1/147	19/28891	0.0923993	0.178554	0.122025	Cd59a	1	1
213	GO:0002922	GO:0002922	BP	positive regulation of humoral immune response	1/147	23/28891	0.110744	0.195997	0.133946	Trem2	1	1
214	GO:0002923	GO:0002923	BP	regulation of humoral immune response mediated by circulating immunoglobulin	1/147	20/28891	0.0970203	0.18304	0.12509	Trem2	1	1
215	GO:0002931	GO:0002931	BP	response to ischemia	2/147	49/28891	0.025869	0.0963139	0.0658216	Trem2/Egr1	2	0
216	GO:0003002	GO:0003002	BP	regionalization	4/147	455/28891	0.202239	0.27702	0.189317	Folr1/Dll1/Otx2/Sostdc1	4	1
217	GO:0003007	GO:0003007	BP	heart morphogenesis	4/147	294/28891	0.0636861	0.155477	0.106254	Naglu/Folr1/Dll1/Plxnd1	4	0
218	GO:0003009	GO:0003009	BP	skeletal muscle contraction	1/147	44/28891	0.201176	0.276465	0.188938	Nr4a1	1	-1
219	GO:0003012	GO:0003012	BP	muscle system process	6/147	446/28891	0.0269058	0.0987999	0.0675205	Drd1/Nr4a1/Atp2b4/Foxp1/Drd2/Rgs4	6	-2.44949
220	GO:0003014	GO:0003014	BP	renal system process	6/147	128/28891	5.10065e-05	0.00180177	0.00123134	Aqp1/Bcr/Adora2a/Pon3/Drd2/Wfs1	6	-0.816497
221	GO:0003015	GO:0003015	BP	heart process	5/147	252/28891	0.00951724	0.0493592	0.0337324	Ace/Atp2b4/Drd2/Rgs4/Tac1	5	-1.34164
222	GO:0003018	GO:0003018	BP	vascular process in circulatory system	6/147	247/28891	0.00170406	0.0162937	0.0111352	Bcr/Nts/Adora2a/Ace/Drd1/Htr1b	6	-1.63299
223	GO:0003073	GO:0003073	BP	regulation of systemic arterial blood pressure	4/147	129/28891	0.00433221	0.0291287	0.0199067	Ace/Drd2/Kl/Tac1	4	0
224	GO:0003081	GO:0003081	BP	regulation of systemic arterial blood pressure by renin-angiotensin	1/147	32/28891	0.150683	0.23071	0.157669	Ace	1	1
225	GO:0003084	GO:0003084	BP	positive regulation of systemic arterial blood pressure	1/147	26/28891	0.12426	0.209111	0.142908	Ace	1	1
226	GO:0003085	GO:0003085	BP	negative regulation of systemic arterial blood pressure	2/147	31/28891	0.0108551	0.0532805	0.0364122	Kl/Tac1	2	0
227	GO:0003091	GO:0003091	BP	renal water homeostasis	2/147	17/28891	0.00332602	0.0242454	0.0165694	Aqp1/Wfs1	2	0
228	GO:0003094	GO:0003094	BP	glomerular filtration	1/147	28/28891	0.133157	0.217027	0.148317	Aqp1	1	1
229	GO:0003096	GO:0003096	BP	renal sodium ion transport	1/147	16/28891	0.0783949	0.167786	0.114666	Pon3	1	1
230	GO:0003097	GO:0003097	BP	renal water transport	1/147	10/28891	0.0497391	0.141802	0.0969086	Aqp1	1	1
231	GO:0003143	GO:0003143	BP	embryonic heart tube morphogenesis	2/147	70/28891	0.0495935	0.141802	0.0969086	Folr1/Dll1	2	0
232	GO:0003151	GO:0003151	BP	outflow tract morphogenesis	2/147	88/28891	0.0741469	0.164926	0.112712	Folr1/Plxnd1	2	0
233	GO:0003158	GO:0003158	BP	endothelium development	3/147	137/28891	0.0330102	0.113501	0.0775676	Naglu/Dll1/Foxp1	3	-0.57735
234	GO:0003159	GO:0003159	BP	morphogenesis of an endothelium	1/147	19/28891	0.0923993	0.178554	0.122025	Foxp1	1	-1
235	GO:0003170	GO:0003170	BP	heart valve development	2/147	65/28891	0.0434168	0.135161	0.09237	Naglu/Stra6	2	1.41421
236	GO:0003171	GO:0003171	BP	atrioventricular valve development	1/147	30/28891	0.141964	0.223097	0.152466	Naglu	1	1
237	GO:0003174	GO:0003174	BP	mitral valve development	1/147	15/28891	0.0736793	0.164508	0.112426	Naglu	1	1
238	GO:0003177	GO:0003177	BP	pulmonary valve development	1/147	23/28891	0.110744	0.195997	0.133946	Stra6	1	1
239	GO:0003179	GO:0003179	BP	heart valve morphogenesis	2/147	54/28891	0.0309655	0.108823	0.0743701	Naglu/Stra6	2	1.41421
240	GO:0003181	GO:0003181	BP	atrioventricular valve morphogenesis	1/147	26/28891	0.12426	0.209111	0.142908	Naglu	1	1
241	GO:0003183	GO:0003183	BP	mitral valve morphogenesis	1/147	14/28891	0.0689397	0.160116	0.109424	Naglu	1	1
242	GO:0003184	GO:0003184	BP	pulmonary valve morphogenesis	1/147	19/28891	0.0923993	0.178554	0.122025	Stra6	1	1
243	GO:0003205	GO:0003205	BP	cardiac chamber development	3/147	200/28891	0.0824582	0.171954	0.117514	Naglu/Plxnd1/Stra6	3	0.57735
244	GO:0003214	GO:0003214	BP	cardiac left ventricle morphogenesis	1/147	21/28891	0.101618	0.187108	0.127871	Naglu	1	1
245	GO:0003231	GO:0003231	BP	cardiac ventricle development	2/147	153/28891	0.183073	0.261597	0.178777	Naglu/Stra6	2	1.41421
246	GO:0003253	GO:0003253	BP	cardiac neural crest cell migration involved in outflow tract morphogenesis	1/147	10/28891	0.0497391	0.141802	0.0969086	Folr1	1	1
247	GO:0003279	GO:0003279	BP	cardiac septum development	2/147	129/28891	0.140221	0.223097	0.152466	Plxnd1/Stra6	2	0
248	GO:0003298	GO:0003298	BP	physiological muscle hypertrophy	2/147	48/28891	0.0248949	0.0937539	0.064072	Foxp1/Rgs4	2	-1.41421
249	GO:0003299	GO:0003299	BP	muscle hypertrophy in response to stress	1/147	32/28891	0.150683	0.23071	0.157669	Atp2b4	1	-1
250	GO:0003300	GO:0003300	BP	cardiac muscle hypertrophy	3/147	117/28891	0.022028	0.087111	0.0595322	Atp2b4/Foxp1/Rgs4	3	-1.73205
251	GO:0003301	GO:0003301	BP	physiological cardiac muscle hypertrophy	2/147	48/28891	0.0248949	0.0937539	0.064072	Foxp1/Rgs4	2	-1.41421
252	GO:0003309	GO:0003309	BP	type B pancreatic cell differentiation	1/147	35/28891	0.163596	0.242593	0.165789	Dll1	1	-1
253	GO:0003323	GO:0003323	BP	type B pancreatic cell development	1/147	24/28891	0.115272	0.200754	0.137197	Dll1	1	-1
254	GO:0003333	GO:0003333	BP	amino acid transmembrane transport	2/147	100/28891	0.0922385	0.178554	0.122025	Slc7a10/Rgs4	2	0
255	GO:0003334	GO:0003334	BP	keratinocyte development	1/147	17/28891	0.0830867	0.171954	0.117514	Krt10	1	-1
256	GO:0003338	GO:0003338	BP	metanephros morphogenesis	1/147	27/28891	0.128719	0.212607	0.145297	Calb1	1	-1
257	GO:0003352	GO:0003352	BP	regulation of cilium movement	1/147	43/28891	0.197085	0.273008	0.186575	Tac1	1	-1
258	GO:0003353	GO:0003353	BP	positive regulation of cilium movement	1/147	17/28891	0.0830867	0.171954	0.117514	Tac1	1	-1
259	GO:0003407	GO:0003407	BP	neural retina development	3/147	89/28891	0.0106539	0.0532693	0.0364046	Naglu/Calb1/Thy1	3	0.57735
260	GO:0003730	GO:0003730	MF	mRNA 3'-UTR binding	2/144	119/28407	0.122353	0.211739	0.151222	Rbm24/Rbm47	2	0
261	GO:0003796	GO:0003796	MF	lysozyme activity	1/144	11/28407	0.0543782	0.154528	0.110362	Lyz2	1	1
262	GO:0003950	GO:0003950	MF	NAD+ ADP-ribosyltransferase activity	1/144	23/28407	0.110355	0.197975	0.141392	Parp3	1	1
263	GO:0004089	GO:0004089	MF	carbonate dehydratase activity	1/144	15/28407	0.0734153	0.166661	0.119028	Car14	1	1
264	GO:0004112	GO:0004112	MF	cyclic-nucleotide phosphodiesterase activity	1/144	26/28407	0.123827	0.211739	0.151222	Pde7b	1	-1
265	GO:0004114	GO:0004114	MF	3',5'-cyclic-nucleotide phosphodiesterase activity	1/144	24/28407	0.114869	0.204383	0.145969	Pde7b	1	-1
266	GO:0004115	GO:0004115	MF	3',5'-cyclic-AMP phosphodiesterase activity	1/144	15/28407	0.0734153	0.166661	0.119028	Pde7b	1	-1
267	GO:0004175	GO:0004175	MF	endopeptidase activity	5/144	436/28407	0.0715918	0.166661	0.119028	Ctsd/Ace/Mme/Prss35/Cntnap5a	5	0.447214
268	GO:0004180	GO:0004180	MF	carboxypeptidase activity	1/144	43/28407	0.19643	0.263384	0.188106	Ace	1	1
269	GO:0004190	GO:0004190	MF	aspartic-type endopeptidase activity	2/144	31/28407	0.0107772	0.0591247	0.0422263	Ctsd/Cntnap5a	2	0
270	GO:0004222	GO:0004222	MF	metalloendopeptidase activity	2/144	119/28407	0.122353	0.211739	0.151222	Ace/Mme	2	0
271	GO:0004364	GO:0004364	MF	glutathione transferase activity	3/144	32/28407	0.000568077	0.0124661	0.0089032	Ltc4s/Gstp2/Gstm2	3	1.73205
272	GO:0004553	GO:0004553	MF	hydrolase activity, hydrolyzing O-glycosyl compounds	3/144	103/28407	0.0156031	0.0725084	0.0517848	Naglu/Kl/Lyz2	3	1.73205
273	GO:0004601	GO:0004601	MF	peroxidase activity	2/144	61/28407	0.0384383	0.143058	0.102171	Ltc4s/Gstp2	2	1.41421
274	GO:0004602	GO:0004602	MF	glutathione peroxidase activity	2/144	27/28407	0.00824322	0.0500934	0.0357762	Ltc4s/Gstp2	2	1.41421
275	GO:0004620	GO:0004620	MF	phospholipase activity	2/144	96/28407	0.0855252	0.176224	0.125858	Enpp2/Pla2g5	2	1.41421
276	GO:0004622	GO:0004622	MF	lysophospholipase activity	1/144	21/28407	0.10126	0.189562	0.135383	Enpp2	1	1
277	GO:0004623	GO:0004623	MF	phospholipase A2 activity	1/144	34/28407	0.158771	0.231418	0.165277	Pla2g5	1	1
278	GO:0004653	GO:0004653	MF	polypeptide N-acetylgalactosaminyltransferase activity	1/144	18/28407	0.0874429	0.176224	0.125858	Galnt13	1	-1
279	GO:0004674	GO:0004674	MF	protein serine/threonine kinase activity	6/144	441/28407	0.0252273	0.106008	0.0757101	Bcr/Cit/Stk26/Dclk3/Sostdc1/Rskr	6	-1.63299
280	GO:0004675	GO:0004675	MF	transmembrane receptor protein serine/threonine kinase activity	1/144	18/28407	0.0874429	0.176224	0.125858	Sostdc1	1	1
281	GO:0004857	GO:0004857	MF	enzyme inhibitor activity	6/144	410/28407	0.0184175	0.0810935	0.0579162	Prkar2b/Wfdc2/Atp2b4/Cit/Trib1/Cst7	6	-0.816497
282	GO:0004860	GO:0004860	MF	protein kinase inhibitor activity	3/144	68/28407	0.00502575	0.0381764	0.0272652	Prkar2b/Cit/Trib1	3	-1.73205
283	GO:0004869	GO:0004869	MF	cysteine-type endopeptidase inhibitor activity	2/144	46/28407	0.0228326	0.0969773	0.0692603	Wfdc2/Cst7	2	1.41421
284	GO:0004879	GO:0004879	MF	nuclear receptor activity	2/144	53/28407	0.0297103	0.118541	0.0846609	Nr4a1/Nr4a2	2	-1.41421
285	GO:0004890	GO:0004890	MF	GABA-A receptor activity	2/144	19/28407	0.00412373	0.0339348	0.0242359	Gabrd/Gabra3	2	-1.41421
286	GO:0004896	GO:0004896	MF	cytokine receptor activity	2/144	96/28407	0.0855252	0.176224	0.125858	Prlr/Lepr	2	1.41421
287	GO:0004970	GO:0004970	MF	ionotropic glutamate receptor activity	1/144	19/28407	0.0920717	0.180041	0.128584	Grik3	1	-1
288	GO:0004993	GO:0004993	MF	G protein-coupled serotonin receptor activity	3/144	23/28407	0.000209723	0.00938249	0.00670088	Hrh3/Chrm4/Htr1b	3	-1.73205
289	GO:0005041	GO:0005041	MF	low-density lipoprotein particle receptor activity	1/144	11/28407	0.0543782	0.154528	0.110362	Ldlr	1	1
290	GO:0005044	GO:0005044	MF	scavenger receptor activity	2/144	43/28407	0.0201178	0.0863752	0.0616884	Enpp2/Lgals3bp	2	1.41421
291	GO:0005085	GO:0005085	MF	guanyl-nucleotide exchange factor activity	4/144	201/28407	0.019407	0.0842393	0.0601629	Bcr/Ngef/Chrm4/Arhgef15	4	-2
292	GO:0005096	GO:0005096	MF	GTPase activator activity	7/144	238/28407	0.000220366	0.00938249	0.00670088	Bcr/Rgs9/Thy1/Arhgap10/Rgs4/Arhgef15/Arhgap20	7	-1.88982
293	GO:0005104	GO:0005104	MF	fibroblast growth factor receptor binding	1/144	27/28407	0.128273	0.214694	0.153332	Kl	1	1
294	GO:0005112	GO:0005112	MF	Notch binding	2/144	25/28407	0.00709224	0.0437724	0.0312618	Dll1/Ccn3	2	-1.41421
295	GO:0005158	GO:0005158	MF	insulin receptor binding	1/144	27/28407	0.128273	0.214694	0.153332	Igf2	1	1
296	GO:0005159	GO:0005159	MF	insulin-like growth factor receptor binding	1/144	17/28407	0.0827906	0.173948	0.124232	Igf2	1	1
297	GO:0005178	GO:0005178	MF	integrin binding	3/144	153/28407	0.0430877	0.149295	0.106625	Thy1/Ccn3/Igf2	3	0.57735
298	GO:0005179	GO:0005179	MF	hormone activity	4/144	139/28407	0.0055605	0.0397625	0.028398	Nts/Ecrg4/Pdyn/Igf2	4	0
299	GO:0005184	GO:0005184	MF	neuropeptide hormone activity	3/144	28/28407	0.000380812	0.00992791	0.00709042	Nts/Ecrg4/Pdyn	3	-0.57735
300	GO:0005201	GO:0005201	MF	extracellular matrix structural constituent	3/144	145/28407	0.0377065	0.141848	0.101307	Nid2/Tgfbi/Col8a1	3	1.73205
301	GO:0005216	GO:0005216	MF	monoatomic ion channel activity	8/144	437/28407	0.00179642	0.0228899	0.0163477	Grik3/Aqp1/Gabrd/Gabra3/Kcnj4/Htr1b/Kcnt1/Kcnh7	8	-2.12132
302	GO:0005217	GO:0005217	MF	intracellular ligand-gated monoatomic ion channel activity	1/144	29/28407	0.137097	0.223531	0.159644	Aqp1	1	1
303	GO:0005221	GO:0005221	MF	intracellular cyclic nucleotide activated monoatomic cation channel activity	1/144	11/28407	0.0543782	0.154528	0.110362	Aqp1	1	1
304	GO:0005230	GO:0005230	MF	extracellular ligand-gated monoatomic ion channel activity	3/144	71/28407	0.00566882	0.0397625	0.028398	Grik3/Gabrd/Gabra3	3	-1.73205
305	GO:0005237	GO:0005237	MF	inhibitory extracellular ligand-gated monoatomic ion channel activity	1/144	17/28407	0.0827906	0.173948	0.124232	Gabra3	1	-1
306	GO:0005242	GO:0005242	MF	inward rectifier potassium channel activity	2/144	23/28407	0.00602085	0.0397625	0.028398	Kcnj4/Kcnh7	2	-1.41421
307	GO:0005244	GO:0005244	MF	voltage-gated monoatomic ion channel activity	4/144	197/28407	0.0181733	0.0810935	0.0579162	Kcnj4/Htr1b/Kcnt1/Kcnh7	4	-2
308	GO:0005245	GO:0005245	MF	voltage-gated calcium channel activity	1/144	43/28407	0.19643	0.263384	0.188106	Htr1b	1	-1
309	GO:0005249	GO:0005249	MF	voltage-gated potassium channel activity	3/144	97/28407	0.0132959	0.0655575	0.0468205	Kcnj4/Kcnt1/Kcnh7	3	-1.73205
310	GO:0005253	GO:0005253	MF	monoatomic anion channel activity	2/144	100/28407	0.091656	0.180041	0.128584	Gabrd/Gabra3	2	-1.41421
311	GO:0005254	GO:0005254	MF	chloride channel activity	2/144	89/28407	0.0751189	0.167638	0.119726	Gabrd/Gabra3	2	-1.41421
312	GO:0005261	GO:0005261	MF	monoatomic cation channel activity	6/144	322/28407	0.00611816	0.0397625	0.028398	Grik3/Aqp1/Kcnj4/Htr1b/Kcnt1/Kcnh7	6	-1.63299
313	GO:0005267	GO:0005267	MF	potassium channel activity	5/144	122/28407	0.000402143	0.00992791	0.00709042	Grik3/Aqp1/Kcnj4/Kcnt1/Kcnh7	5	-1.34164
314	GO:0005272	GO:0005272	MF	sodium channel activity	1/144	44/28407	0.20051	0.267572	0.191097	Grik3	1	-1
315	GO:0005310	GO:0005310	MF	dicarboxylic acid transmembrane transporter activity	1/144	31/28407	0.145832	0.229497	0.163904	Ucp2	1	1
316	GO:0005342	GO:0005342	MF	organic acid transmembrane transporter activity	3/144	175/28407	0.0597329	0.158352	0.113094	Slc7a10/Ucp2/Slc16a9	3	1.73205
317	GO:0005372	GO:0005372	MF	water transmembrane transporter activity	1/144	14/28407	0.068692	0.166661	0.119028	Aqp1	1	1
318	GO:0005388	GO:0005388	MF	P-type calcium transporter activity	1/144	11/28407	0.0543782	0.154528	0.110362	Atp2b4	1	-1
319	GO:0005452	GO:0005452	MF	solute:inorganic anion antiporter activity	1/144	27/28407	0.128273	0.214694	0.153332	Slc37a2	1	1
320	GO:0005484	GO:0005484	MF	SNAP receptor activity	1/144	36/28407	0.167288	0.238975	0.170673	Vamp8	1	1
321	GO:0005501	GO:0005501	MF	retinoid binding	2/144	35/28407	0.0136094	0.0655575	0.0468205	Abca4/Stra6	2	1.41421
322	GO:0005516	GO:0005516	MF	calmodulin binding	5/144	195/28407	0.00322624	0.0310821	0.0221985	Adora2a/Ace/Atp2b4/Epb41/Wfs1	5	-1.34164
323	GO:0005539	GO:0005539	MF	glycosaminoglycan binding	3/144	243/28407	0.126311	0.214694	0.153332	Trem2/Ccn3/Pla2g5	3	0.57735
324	GO:0005542	GO:0005542	MF	folic acid binding	1/144	14/28407	0.068692	0.166661	0.119028	Folr1	1	1
325	GO:0005543	GO:0005543	MF	phospholipid binding	7/144	492/28407	0.0129531	0.0655575	0.0468205	Trem2/Cpne5/Mme/Epb41/Thy1/Pla2g5/Myof	7	0.377964
326	GO:0005545	GO:0005545	MF	1-phosphatidylinositol binding	1/144	14/28407	0.068692	0.166661	0.119028	Epb41	1	-1
327	GO:0005604	GO:0005604	CC	basement membrane	3/145	115/28573	0.0209143	0.0636657	0.0401452	Nid2/Tgfbi/Col8a1	3	1.73205
328	GO:0005640	GO:0005640	CC	nuclear outer membrane	1/145	27/28573	0.128404	0.227176	0.143248	Ltc4s	1	1
329	GO:0005765	GO:0005765	CC	lysosomal membrane	3/145	230/28573	0.112305	0.211338	0.133262	Ctsd/Cd68/Vamp8	3	1.73205
330	GO:0005766	GO:0005766	CC	primary lysosome	1/145	22/28573	0.105928	0.203029	0.128023	Vamp8	1	1
331	GO:0005767	GO:0005767	CC	secondary lysosome	1/145	18/28573	0.0875344	0.177984	0.11223	Pla2g5	1	1
332	GO:0005769	GO:0005769	CC	early endosome	4/145	353/28573	0.105626	0.203029	0.128023	Hfe/Mme/Ldlr/Vamp8	4	1
333	GO:0005770	GO:0005770	CC	late endosome	4/145	255/28573	0.0413202	0.109657	0.0691458	Cd68/Ldlr/Vamp8/Cst7	4	2
334	GO:0005774	GO:0005774	CC	vacuolar membrane	3/145	283/28573	0.174251	0.277461	0.174957	Ctsd/Cd68/Vamp8	3	1.73205
335	GO:0005775	GO:0005775	CC	vacuolar lumen	1/145	24/28573	0.114987	0.213561	0.134663	Naglu	1	1
336	GO:0005791	GO:0005791	CC	rough endoplasmic reticulum	1/145	46/28573	0.208809	0.304391	0.191938	Lyz2	1	1
337	GO:0005795	GO:0005795	CC	Golgi stack	3/145	95/28573	0.0126115	0.044247	0.0279005	St3gal1/Cit/Lyz2	3	-0.57735
338	GO:0005797	GO:0005797	CC	Golgi medial cisterna	1/145	25/28573	0.119482	0.216954	0.136803	St3gal1	1	-1
339	GO:0005798	GO:0005798	CC	Golgi-associated vesicle	2/145	97/28573	0.0872092	0.177984	0.11223	Stk26/Lyz2	2	0
340	GO:0005802	GO:0005802	CC	trans-Golgi network	3/145	254/28573	0.139206	0.236194	0.148935	St3gal1/Mme/Tgfbi	3	-0.57735
341	GO:0005834	GO:0005834	CC	heterotrimeric G-protein complex	1/145	35/28573	0.163203	0.26393	0.166424	Gng7	1	-1
342	GO:0005882	GO:0005882	CC	intermediate filament	3/145	139/28573	0.0340086	0.0938638	0.0591869	Krt10/Adora2a/Krt12	3	-1.73205
343	GO:0005901	GO:0005901	CC	caveola	4/145	97/28573	0.00152953	0.0108076	0.00681486	Aqp1/Drd1/Ldlr/Myof	4	1
344	GO:0005903	GO:0005903	CC	brush border	4/145	149/28573	0.00711194	0.0272624	0.0171906	Folr1/Aqp1/Ace/Mme	4	1
345	GO:0005912	GO:0005912	CC	adherens junction	4/145	154/28573	0.00797075	0.029999	0.0189162	Dll1/Cdh7/Cdh6/Cdh22	4	-2
346	GO:0005921	GO:0005921	CC	gap junction	1/145	34/28573	0.15893	0.259043	0.163343	Ccn3	1	-1
347	GO:0005938	GO:0005938	CC	cell cortex	3/145	306/28573	0.203617	0.303229	0.191204	Hfe/Calb1/Epb41	3	-0.57735
348	GO:0005976	GO:0005976	BP	polysaccharide metabolic process	4/147	108/28891	0.00228888	0.0192044	0.0131244	Ndst4/Ndst3/Igf2/Lepr	4	0
349	GO:0005977	GO:0005977	BP	glycogen metabolic process	2/147	83/28891	0.0669908	0.159877	0.109261	Igf2/Lepr	2	1.41421
350	GO:0005978	GO:0005978	BP	glycogen biosynthetic process	1/147	48/28891	0.217336	0.288833	0.19739	Igf2	1	1
351	GO:0005979	GO:0005979	BP	regulation of glycogen biosynthetic process	1/147	32/28891	0.150683	0.23071	0.157669	Igf2	1	1
352	GO:0005996	GO:0005996	BP	monosaccharide metabolic process	3/147	287/28891	0.180231	0.25831	0.176531	Galm/Igf2/Lepr	3	1.73205
353	GO:0006006	GO:0006006	BP	glucose metabolic process	3/147	225/28891	0.107613	0.193126	0.131984	Galm/Igf2/Lepr	3	1.73205
354	GO:0006029	GO:0006029	BP	proteoglycan metabolic process	3/147	89/28891	0.0106539	0.0532693	0.0364046	Naglu/Ndst4/Ndst3	3	-0.57735
355	GO:0006066	GO:0006066	BP	alcohol metabolic process	5/147	354/28891	0.0351122	0.117877	0.0805582	Slc37a2/Ldlr/Ephx1/Myof/Lepr	5	2.23607
356	GO:0006071	GO:0006071	BP	glycerol metabolic process	1/147	21/28891	0.101618	0.187108	0.127871	Myof	1	1
357	GO:0006072	GO:0006072	BP	glycerol-3-phosphate metabolic process	1/147	12/28891	0.0593881	0.150515	0.102863	Slc37a2	1	1
358	GO:0006091	GO:0006091	BP	generation of precursor metabolites and energy	5/147	484/28891	0.101668	0.187108	0.127871	Slc37a2/Ucp2/Igf2/Lepr/Kl	5	2.23607
359	GO:0006112	GO:0006112	BP	energy reserve metabolic process	3/147	94/28891	0.0123466	0.0578993	0.0395687	Igf2/Lepr/Kl	3	1.73205
360	GO:0006266	GO:0006266	BP	DNA ligation	1/147	12/28891	0.0593881	0.150515	0.102863	Parp3	1	1
361	GO:0006469	GO:0006469	BP	negative regulation of protein kinase activity	7/147	204/28891	8.72666e-05	0.00242453	0.00165694	Prkar2b/Adora2a/Drd1/Dusp1/Thy1/Trib1/Gstp2	7	-1.13389
362	GO:0006509	GO:0006509	BP	membrane protein ectodomain proteolysis	1/147	45/28891	0.205247	0.27855	0.190363	Sh3d19	1	1
363	GO:0006516	GO:0006516	BP	glycoprotein catabolic process	1/147	32/28891	0.150683	0.23071	0.157669	Naglu	1	1
364	GO:0006521	GO:0006521	BP	regulation of cellular amino acid metabolic process	1/147	13/28891	0.064176	0.155477	0.106254	Atp2b4	1	-1
365	GO:0006525	GO:0006525	BP	arginine metabolic process	1/147	19/28891	0.0923993	0.178554	0.122025	Atp2b4	1	-1
366	GO:0006541	GO:0006541	BP	glutamine metabolic process	1/147	22/28891	0.106192	0.191159	0.130639	Ucp2	1	1
367	GO:0006575	GO:0006575	BP	cellular modified amino acid metabolic process	2/147	129/28891	0.140221	0.223097	0.152466	Folr1/Dio2	2	0
368	GO:0006576	GO:0006576	BP	biogenic amine metabolic process	4/147	109/28891	0.00236681	0.01969	0.0134563	Drd1/Nr4a2/Drd2/Kl	4	-1
369	GO:0006584	GO:0006584	BP	catecholamine metabolic process	4/147	64/28891	0.000322477	0.00555807	0.00379842	Drd1/Nr4a2/Drd2/Kl	4	-1
370	GO:0006590	GO:0006590	BP	thyroid hormone generation	1/147	21/28891	0.101618	0.187108	0.127871	Dio2	1	-1
371	GO:0006620	GO:0006620	BP	post-translational protein targeting to endoplasmic reticulum membrane	1/147	20/28891	0.0970203	0.18304	0.12509	Folr1	1	1
372	GO:0006631	GO:0006631	BP	fatty acid metabolic process	5/147	463/28891	0.0882727	0.174941	0.119556	Prkar2b/Ltc4s/Gstp2/Ephx1/Pla2g5	5	1.34164
373	GO:0006633	GO:0006633	BP	fatty acid biosynthetic process	2/147	161/28891	0.197762	0.273817	0.187128	Ltc4s/Gstp2	2	1.41421
374	GO:0006643	GO:0006643	BP	membrane lipid metabolic process	3/147	188/28891	0.0714173	0.164187	0.112207	Naglu/St3gal1/Enpp2	3	0.57735
375	GO:0006644	GO:0006644	BP	phospholipid metabolic process	4/147	360/28891	0.112157	0.198141	0.135411	Enpp2/Ldlr/Pla2g5/Plppr1	4	1
376	GO:0006650	GO:0006650	BP	glycerophospholipid metabolic process	3/147	272/28891	0.161552	0.24163	0.165132	Enpp2/Ldlr/Pla2g5	3	1.73205
377	GO:0006662	GO:0006662	BP	glycerol ether metabolic process	1/147	20/28891	0.0970203	0.18304	0.12509	Pla2g5	1	1
378	GO:0006664	GO:0006664	BP	glycolipid metabolic process	2/147	94/28891	0.0830393	0.171954	0.117514	Naglu/St3gal1	2	0
379	GO:0006665	GO:0006665	BP	sphingolipid metabolic process	3/147	144/28891	0.0374135	0.122154	0.0834808	Naglu/St3gal1/Enpp2	3	0.57735
380	GO:0006672	GO:0006672	BP	ceramide metabolic process	2/147	101/28891	0.0937997	0.181022	0.123712	Naglu/St3gal1	2	0
381	GO:0006687	GO:0006687	BP	glycosphingolipid metabolic process	2/147	53/28891	0.0299167	0.106535	0.0728068	Naglu/St3gal1	2	0
382	GO:0006688	GO:0006688	BP	glycosphingolipid biosynthetic process	1/147	31/28891	0.146334	0.227537	0.1555	St3gal1	1	-1
383	GO:0006690	GO:0006690	BP	icosanoid metabolic process	4/147	147/28891	0.00685063	0.0403502	0.0275756	Ltc4s/Gstp2/Ephx1/Pla2g5	4	2
384	GO:0006691	GO:0006691	BP	leukotriene metabolic process	2/147	24/28891	0.00659445	0.0393114	0.0268656	Ltc4s/Pla2g5	2	1.41421
385	GO:0006700	GO:0006700	BP	C21-steroid hormone biosynthetic process	1/147	21/28891	0.101618	0.187108	0.127871	Egr1	1	-1
386	GO:0006730	GO:0006730	BP	one-carbon metabolic process	1/147	40/28891	0.184685	0.262246	0.179221	Car14	1	1
387	GO:0006749	GO:0006749	BP	glutathione metabolic process	2/147	64/28891	0.0422186	0.132552	0.0905869	Gstp2/Gstm2	2	1.41421
388	GO:0006760	GO:0006760	BP	folic acid-containing compound metabolic process	1/147	24/28891	0.115272	0.200754	0.137197	Folr1	1	1
389	GO:0006767	GO:0006767	BP	water-soluble vitamin metabolic process	1/147	48/28891	0.217336	0.288833	0.19739	Folr1	1	1
390	GO:0006790	GO:0006790	BP	sulfur compound metabolic process	4/147	298/28891	0.0662329	0.158711	0.108464	Naglu/Ndst4/Ndst3/Gstp2	4	0
391	GO:0006801	GO:0006801	BP	superoxide metabolic process	3/147	70/28891	0.00550723	0.0346555	0.0236838	Naglu/Pon3/Clec7a	3	1.73205
[truncated: 2,293 more rows]

## Sheet: RNAseq data for Figure 4E 
Supplementary Table 4: RNA Seq data for Fig. 4E
[truncated: 3,094 more rows]

[truncated: 4 more sheets: RNAseq data for Figure 4F, RNAseq data for Figure 4G, RNAseq data for Figure 4H, RNAseq data for Figure 4I ]
